# Supplementary material for: Genetic interactions of G-quadruplexes in humans
Source: eLife. 2019 Jul 9;8:e46793. doi: 10.7554/eLife.46793 (PMC6615864; doi:10.7554/eLife.46793)
Supplement: Supplementary file 1. — List of shRNAs/genes from venn diagrams and table statistics for KEGG, GO, DGIDb and Protein Domains analyses from Figures 3–7. Each data tab is labelled with its corresponding originating figure. [file elife-46793-supp1.xlsx]

## Sheet: Fig3 shRNA_summary
Unique Hairpins	Thresholds	Number of Genes	Figure
9505	shRNA hairpin (FDR ≤ 0.05; Log2FC <0)	NA	3A
2209	shRNA hairpin (FDR ≤ 0.05; Log2FC <0) and gene (3 or 50% hairpins Log2FC <0)	843	3B
2025	shRNA hairpin (FDR ≤ 0.05; Log2FC <0) and gene (3 or 50% hairpins Log2FC ≤ -1)	758	3C

## Sheet: Fig3A GW DMSO_shRNAs
gene	shRNA	pool	logFC	FDR
AAAS	AAAS__sensor__1_Pool11	11	-1.14947	0.0088
AAAS	AAAS__4__4_Pool7	7	-1.41657	0.0122516
AADACL4	AADACL4__sherwood_1u__6_Pool11	11	-0.472341	0.040551
AANAT	AANAT__5__4_Pool8	8	-0.943464	0.00391769
AANAT	AANAT__sensor__1_Pool8	8	-1.18759	0.0178842
ABCA12	ABCA12__sherwood_1u__7_Pool11	11	-0.78586	0.0147737
ABCA6	ABCA6__7__4_Pool7	7	-0.831317	0.0334868
ABCA9	ABCA9__shERWOOD__1U__Sensor__1_Pool11	11	-1.14728	0.02048
ABCB1	ABCB1__sherwood_1u__6_Pool11	11	-1.37601	0.00287
ABCB7	ABCB7__sensor__2_Pool9	9	-2.67007	0.000743
ABCB7	ABCB7__4__4_Pool11	11	-2.84073	0.0461541
ABCC3	ABCC3__sensor__1_Pool8	8	-1.63093	0.0235073
ABCD3	ABCD3__sherwood_1u__2__2_Pool4	4	-2.43037	0.00830026
ABCF1	ABCF1__sherwood_1u__7_Pool12	12	-2.5554	0.0114
ABCG5	ABCG5__2__1_Pool8	8	-1.2198	0.00764482
ABHD10	ABHD10__sherwood_1u__7_Pool11	11	-0.98093	0.0122846
ABHD11	ABHD11__4__4_Pool7	7	-3.09904	0.0461849
ABHD12	ABHD12__sensor__2_Pool9	9	-1.3561	0.00511
ABHD12B	ABHD12B__2__2_Pool8	8	-1.05491	4.01e-06
ABHD12B	ABHD12B__3__3_Pool8	8	-0.682735	0.00697683
ABHD13	ABHD13__4__3_Pool11	11	-1.0948	0.000453
ABO	ABO__5__4_Pool8	8	-1.28463	0.000513
ABT1	ABT1__2__2_Pool11	11	-2.40762	0.00566976
ABTB2	ABTB2__sherwood__3__3_Pool3	3	-2.55135	0.0307811
ACAA2	ACAA2__4__3_Pool8	8	-1.192	2.34e-05
ACAA2	ACAA2__3__2_Pool9	9	-0.90586	0.00118829
ACACA	ACACA__5__4_Pool7	7	-0.879183	0.0485
ACAD11	ACAD11__4__3_Pool6	6	-0.802946	0.02054
ACAD9	ACAD9__1__1_Pool8	8	-2.36801	0.0268347
ACADSB	ACADSB__4__4_Pool8	8	-0.763465	0.019952
ACADVL	ACADVL__3__3_Pool10	10	-1.81325	0.025644
ACBD3	ACBD3__sherwood_1u__2__2_Pool4	4	-2.31879	0.0251544
ACE	ACE__3__3_Pool5	5	-1.90889	0.00266846
ACIN1	ACIN1__sherwood_1u__1__1_Pool3	3	-2.55463	0.00216993
ACIN1	ACIN1__sherwood__2__2_Pool3	3	-2.8848	0.0136457
ACLY	ACLY__5__4_Pool7	7	-2.86994	0.000654
ACLY	ACLY__sensor__1_Pool9	9	-1.93102	0.00712668
ACLY	ACLY__sherwood_1u__7_Pool10	10	-3.47	0.0130452
ACN9	ACN9__1__1_Pool7	7	-0.90259	0.0324698
ACO1	ACO1__5__4_Pool7	7	-1.56024	0.0207874
ACO2	ACO2__sherwood_1u__7_Pool11	11	-3.50868	0.00202
ACO2	ACO2__sensor__2_Pool9	9	-2.2805	0.022
ACOT1	ACOT1__sherwood_1u__8_Pool11	11	-0.863255	0.00692
ACOT2	ACOT2__sherwood_1u__8_Pool11	11	-0.906218	0.00561
ACOT4	ACOT4__5__4_Pool8	8	-1.38023	0.0112686
ACOT4	ACOT4__sherwood__3__3_Pool1	1	-2.94393	0.0302588
ACOT4	ACOT4__sensor__1_Pool12	12	-1.01791	0.0342141
ACOX2	ACOX2__sherwood_1u__3__3_Pool2	2	-2.40384	0.00797241
ACP6	ACP6__4__4_Pool8	8	-0.660803	0.00436559
ACPP	ACPP__sherwood_1u__4_Pool2	2	-2.32276	0.0132604
ACR	ACR__sherwood_1u__6_Pool12	12	-1.75502	0.0253116
ACR	ACR__1__1_Pool8	8	-1.0853	0.0351796
ACSL1	ACSL1__sensor__2_Pool3	3	-0.952172	0.0381713
ACSL3	ACSL3__5__4_Pool6	6	-1.80012	0.000199759
ACSL3	ACSL3__sensor__1_Pool5	5	-3.76888	0.0310259
ACSL4	ACSL4__3__3_Pool8	8	-0.633774	0.0275645
ACSL6	ACSL6__sherwood_1u__6_Pool11	11	-1.1719	0.00905459
ACSS2	ACSS2__sensor__2_Pool9	9	-1.04118	3.97e-07
ACTA1	ACTA1__1__1_Pool7	7	-2.18662	0.0121403
ACTG2	ACTG2__sherwood__1__1_Pool3	3	-2.19823	0.0103456
ACTL7A	ACTL7A__sherwood__4__4_Pool4	4	-0.96532	0.0480423
ACTL7B	ACTL7B__3__3_Pool6	6	-1.74744	0.00288873
ACTN2	ACTN2__sherwood_1u__1__1_Pool4	4	-0.911646	0.0264284
ACTN4	ACTN4__2__2_Pool7	7	-1.99512	0.0487295
ACTR1A	ACTR1A__sensor__1_Pool11	11	-2.98424	5.58e-10
ACTR2	ACTR2__3__3_Pool11	11	-2.39678	0.000201348
ACTR2	ACTR2__4__4_Pool6	6	-1.19061	0.00110068
ACTR3	ACTR3__1__1_Pool8	8	-1.24237	0.000146
ACTR3	ACTR3__sensor__2_Pool5	5	-1.91609	0.00852118
ACTR3	ACTR3__sherwood__4__4_Pool3	3	-1.53656	0.0095968
ACTR5	ACTR5__sensor__1_Pool9	9	-1.52959	0.00482
ACVR1	ACVR1__sensor__2_Pool11	11	-1.30787	0.0330007
ACVR1B	ACVR1B__sherwood_1u__1_Pool11	11	-3.80824	0.00266335
ACVR2A	ACVR2A__4__4_Pool11	11	-1.19236	0.00241813
ACVR2A	ACVR2A__3__3_Pool6	6	-1.07794	0.0206882
ADAL	ADAL__3__3_Pool8	8	-0.671523	0.0242762
ADAMDEC1	ADAMDEC1__3__3_Pool9	9	-1.36564	0.00799924
ADAMTS1	ADAMTS1__sherwood_1u__8_Pool2	2	-2.02596	0.000494593
ADAMTS10	ADAMTS10__sherwood_1u__8_Pool12	12	-1.03295	0.00748
ADAMTS10	ADAMTS10__4__4_Pool8	8	-0.531373	0.0129755
ADAMTS15	ADAMTS15__sherwood_1u__2__2_Pool3	3	-1.04945	0.00719612
ADAMTS15	ADAMTS15__1__1_Pool7	7	-1.51976	0.0402756
ADAMTS16	ADAMTS16__1__1_Pool5	5	-5.4483	0.00667742
ADAMTS20	ADAMTS20__2__1_Pool8	8	-0.819227	0.00522611
ADAMTS6	ADAMTS6__4__4_Pool8	8	-1.61765	0.0234803
ADAR	ADAR__sensor__1_Pool4	4	-3.16273	1.05e-05
ADAR	ADAR__sherwood_1u__5_Pool11	11	-4.93805	3.98e-05
ADAT1	ADAT1__sherwood__3__3_Pool4	4	-3.78426	0.0198629
ADCK2	ADCK2__sherwood_1u__6_Pool10	10	-2.99518	0.00892724
ADCK3	ADCK3__sherwood_1u__8_Pool11	11	-0.767239	0.00539487
ADCY4	ADCY4__sherwood_1u__5__4_Pool1	1	-3.27296	0.0116905
ADCY6	ADCY6__2__2_Pool8	8	-1.3528	0.000281072
ADCY7	ADCY7__sensor__1_Pool12	12	-2.66969	0.000174
ADCY7	ADCY7__3__3_Pool8	8	-0.59053	0.0472871
ADCY9	ADCY9__sensor__1_Pool9	9	-1.40914	1.61e-07
ADH6	ADH6__sherwood_1u__6_Pool12	12	-1.05065	0.00813
ADIPOR2	ADIPOR2__sherwood_1u__8_Pool11	11	-1.26646	0.00560511
ADNP	ADNP__1__1_Pool6	6	-1.74103	0.0280798
ADORA2A	ADORA2A__sherwood_1u__2_Pool11	11	-1.70379	0.00143
ADRA1D	ADRA1D__sherwood_1u__7_Pool11	11	-1.5902	1.01e-09
ADRB1	ADRB1__sherwood_1u__7_Pool10	10	-1.95171	0.0200363
ADRB1	ADRB1__sensor__1_Pool9	9	-2.18084	0.0257756
ADSL	ADSL__1__1_Pool8	8	-9.39089	1.62e-08
ADSL	ADSL__sherwood_1u__8_Pool12	12	-5.37382	3.64e-07
ADSL	ADSL__sensor__1_Pool12	12	-3.31578	1.12e-05
ADSL	ADSL__3__2_Pool9	9	-1.87326	0.00228
ADSL	ADSL__sherwood_1u__7_Pool11	11	-1.90748	0.0370623
ADSS	ADSS__sherwood__1__1_Pool3	3	-1.523	0.00261
ADSS	ADSS__4__3_Pool8	8	-1.11576	0.0234803
AEBP2	AEBP2__sherwood__3__3_Pool1	1	-1.99347	0.00123427
AEBP2	AEBP2__1__1_Pool8	8	-1.29889	0.0206716
AFAP1L2	AFAP1L2__sensor__2_Pool9	9	-0.543278	0.033511
AFF3	AFF3__1__1_Pool6	6	-0.674736	0.0280879
AFF4	AFF4__sherwood_1u__10_Pool3	3	-1.12729	0.0156591
AGBL4	AGBL4__sensor__1_Pool11	11	-0.874689	0.0365955
AGFG1	AGFG1__sensor__2_Pool11	11	-0.685075	0.00607245
AGMAT	AGMAT__sherwood_1u__2__2_Pool4	4	-1.78146	0.0471667
AGR2	AGR2__2__2_Pool7	7	-0.866572	0.0352268
AGTR2	AGTR2__3__3_Pool6	6	-2.11286	1.4e-05
AHCY	AHCY__3__3_Pool8	8	-2.3992	5.43e-05
AHCY	AHCY__sensor__2_Pool12	12	-1.33315	0.00812644
AHR	AHR__sensor__1_Pool4	4	-2.08209	0.00034465
AHR	AHR__sherwood__2__2_Pool3	3	-1.41878	0.00841838
AHR	AHR__3__3_Pool7	7	-1.18597	0.0473951
AICDA	AICDA__5__4_Pool11	11	-0.710914	0.0222
AIFM1	AIFM1__sensor__2_Pool5	5	-7.96027	0.00759932
AIFM1	AIFM1__sherwood_1u__4__4_Pool1	1	-1.52409	0.0147983
AIG1	AIG1__4__4_Pool11	11	-1.53397	0.000130309
AIM2	AIM2__sherwood__1__1_Pool3	3	-1.33956	0.0100971
AK1	AK1__sherwood_1u__2__2_Pool7	7	-0.848665	0.0394008
AKAP13	AKAP13__sherwood__4__4_Pool3	3	-1.14285	0.0306313
AKAP2	AKAP2__sherwood__2__2_Pool3	3	-2.0236	0.0156005
AKAP8	AKAP8__sherwood_1u__2__2_Pool2	2	-1.72205	0.00674765
AKAP9	AKAP9__sherwood__1__1_Pool3	3	-1.23528	0.0377685
AKIRIN2	AKIRIN2__sensor__1_Pool4	4	-1.14935	0.0138238
AKR1E2	AKR1E2__1__1_Pool8	8	-0.687863	0.0486161
ALAS1	ALAS1__3__3_Pool11	11	-0.69259	0.0483
ALCAM	ALCAM__1__1_Pool11	11	-1.20799	0.000532525
ALDH18A1	ALDH18A1__sherwood_1u__6_Pool12	12	-3.73072	0.000550284
ALDH18A1	ALDH18A1__sherwood_1u__8_Pool11	11	-1.80343	0.0129335
ALDH18A1	ALDH18A1__sensor__1_Pool5	5	-4.06619	0.0320268
ALDH1A2	ALDH1A2__2__1_Pool7	7	-1.10723	0.00363147
ALDH1A2	ALDH1A2__sherwood_1u__1_Pool2	2	-1.72944	0.00445255
ALDH1A3	ALDH1A3__sherwood_1u__2_Pool10	10	-1.50369	0.022198
ALDH2	ALDH2__sensor__2_Pool11	11	-0.787969	0.00143439
ALDH7A1	ALDH7A1__sherwood_1u__7_Pool10	10	-1.62865	0.025532
ALDOA	ALDOA__6__4_Pool8	8	-4.36975	0.0310438
ALDOA	ALDOA__sherwood__1__1_Pool4	4	-3.40895	0.0421591
ALDOC	ALDOC__sensor__1_Pool9	9	-1.92309	0.00818992
ALK	ALK__sherwood_1u__8_Pool10	10	-3.45706	0.00691724
ALKBH5	ALKBH5__4__3_Pool8	8	-1.25401	0.0250714
ALKBH8	ALKBH8__1__1_Pool6	6	-0.907891	0.0345541
ALMS1	ALMS1__sherwood__3__3_Pool3	3	-1.03654	0.0157166
ALOX15B	ALOX15B__sensor__1_Pool11	11	-0.67991	0.00942574
ALPK3	ALPK3__sherwood__4__4_Pool2	2	-2.09446	0.0233484
ALPL	ALPL__sherwood_1u__4_Pool2	2	-3.51418	0.000645261
ALX4	ALX4__8__4_Pool8	8	-0.933275	0.0106353
AMD1	AMD1__sherwood_1u__1__1_Pool2	2	-3.18634	0.00481995
AMD1	AMD1__5__4_Pool7	7	-1.45047	0.0102981
AMD1	AMD1__2__1_Pool7	7	-1.21928	0.0131912
AMDHD1	AMDHD1__sensor__2_Pool11	11	-1.44594	0.000230248
AMFR	AMFR__1__1_Pool8	8	-0.524411	0.047565
AMH	AMH__5__4_Pool8	8	-0.952633	0.00147397
AMIGO3	AMIGO3__sherwood_1u__1__1_Pool2	2	-1.78151	0.0179
AMMECR1	AMMECR1__2__1_Pool12	12	-1.91804	0.00291
AMN1	AMN1__3__3_Pool11	11	-1.15026	0.0431876
AMPD1	AMPD1__3__3_Pool11	11	-0.904189	0.0478628
ANAPC1	ANAPC1__sensor__1_Pool11	11	-4.18072	0.00725309
ANAPC10	ANAPC10__sensor__2_Pool3	3	-2.04657	0.00162164
ANAPC11	ANAPC11__sensor__1_Pool12	12	-1.53507	0.0141806
ANAPC2	ANAPC2__5__4_Pool11	11	-3.70333	0.0290721
ANAPC4	ANAPC4__sensor__1_Pool11	11	-7.04876	4.06e-05
ANAPC4	ANAPC4__8__4_Pool10	10	-5.59873	0.00542551
ANAPC5	ANAPC5__3__2_Pool11	11	-1.77504	0.00196
ANAPC5	ANAPC5__sherwood__3__3_Pool3	3	-2.58399	0.00207908
ANAPC5	ANAPC5__sherwood_1u__2__2_Pool1	1	-1.60835	0.0222195
ANAPC7	ANAPC7__sherwood_1u__1__1_Pool3	3	-1.02897	0.0127217
ANGPTL2	ANGPTL2__sensor__1_Pool4	4	-1.53653	0.00829343
ANGPTL4	ANGPTL4__2__2_Pool8	8	-1.31515	0.0105696
ANKAR	ANKAR__2__2_Pool9	9	-1.24165	0.0258
ANKFN1	ANKFN1__sherwood__1__1_Pool3	3	-2.77163	0.00860004
ANKK1	ANKK1__8__4_Pool8	8	-1.18825	0.0498
ANKRA2	ANKRA2__sensor__1_Pool4	4	-2.21684	1.2e-07
ANKRD11	ANKRD11__1__1_Pool8	8	-1.47381	0.016
ANKRD12	ANKRD12__4__3_Pool11	11	-1.26389	0.00153
ANKRD13A	ANKRD13A__3__3_Pool8	8	-0.818745	0.0172435
ANKRD13B	ANKRD13B__3__3_Pool8	8	-1.6884	2.84e-10
ANKRD13B	ANKRD13B__4__4_Pool8	8	-0.869942	0.000190457
ANKRD13D	ANKRD13D__2__2_Pool8	8	-1.28707	0.0144339
ANKRD17	ANKRD17__1__1_Pool9	9	-1.00424	0.00692998
ANKRD17	ANKRD17__2__2_Pool7	7	-1.02032	0.0280189
ANKRD36	ANKRD36__2__2_Pool5	5	-1.56949	0.0296
ANKRD36	ANKRD36__4__4_Pool7	7	-1.08337	0.0382338
ANKRD39	ANKRD39__3__2_Pool8	8	-0.920366	0.0392872
ANKRD43	ANKRD43__sherwood_1u__4__4_Pool1	1	-2.89648	0.00439237
ANKRD49	ANKRD49__4__3_Pool7	7	-1.67958	0.00897329
ANKRD9	ANKRD9__sensor__1_Pool9	9	-1.85717	0.00152586
ANKRD9	ANKRD9__4__3_Pool8	8	-1.27094	0.00350815
ANLN	ANLN__2__2_Pool8	8	-2.59945	0.00568757
ANO4	ANO4__sherwood_1u__6_Pool11	11	-0.829527	0.0138
ANP32E	ANP32E__sherwood__5__3_Pool3	3	-2.16827	0.0157408
ANPEP	ANPEP__4__4_Pool6	6	-1.64643	0.00141864
ANXA10	ANXA10__sensor__2_Pool9	9	-1.44244	0.000101067
ANXA5	ANXA5__sherwood_1u__12_Pool2	2	-2.33283	0.0193564
AOC3	AOC3__sherwood_1u__8_Pool12	12	-1.43955	0.000335
AOX1	AOX1__3__3_Pool10	10	-2.50003	6.72e-05
AP1AR	AP1AR__sensor__2_Pool11	11	-1.12347	0.0330146
AP3S1	AP3S1__2__2_Pool7	7	-0.823847	0.00733259
AP4E1	AP4E1__sensor__1_Pool4	4	-2.74769	0.0411719
APBB1	APBB1__sensor__2_Pool11	11	-0.603445	0.0460635
APC	APC__sherwood_1u__2_Pool11	11	-1.30177	0.000447355
APEH	APEH__3__3_Pool7	7	-1.5124	0.0201804
API5	API5__4__4_Pool11	11	-1.68032	1.99e-10
API5	API5__2__2_Pool7	7	-1.5287	0.00924332
APITD1	APITD1__sherwood_1u__1_Pool11	11	-1.98882	0.00337152
APITD1	APITD1__sensor__2_Pool11	11	-1.31433	0.049831
APITD1-CORT	APITD1-CORT__sensor__2_Pool10	10	-2.00948	0.0223545
APLP1	APLP1__sensor__1_Pool12	12	-1.14341	0.00839
APLP1	APLP1__1__1_Pool6	6	-1.70775	0.047965
APOA2	APOA2__sherwood_1u__4_Pool11	11	-0.526193	0.0412285
APOA4	APOA4__6__4_Pool8	8	-1.34318	0.00960288
APOBEC3D	APOBEC3D__sherwood__1__1_Pool3	3	-1.27472	0.000290335
APOBEC3D	APOBEC3D__2__2_Pool9	9	-1.1372	0.0132701
APOBEC3F	APOBEC3F__sherwood__1__1_Pool3	3	-1.21208	0.00102542
APOBEC3F	APOBEC3F__1__1_Pool9	9	-1.15731	0.0217847
APOE	APOE__sensor__1_Pool10	10	-1.81128	0.00492825
APOLD1	APOLD1__4__4_Pool8	8	-1.99065	0.00179058
APOM	APOM__4__4_Pool8	8	-1.09967	0.0281855
APPL2	APPL2__5__4_Pool8	8	-1.1556	0.00555534
APRT	APRT__6__4_Pool10	10	-1.56036	0.0330827
AQP4	AQP4__sherwood_1u__8_Pool10	10	-1.58749	0.0170978
ARAF	ARAF__sherwood_1u__7_Pool12	12	-1.57805	0.000739
ARF4	ARF4__sherwood_1u__2__2_Pool4	4	-2.09378	0.0401434
ARFGAP1	ARFGAP1__sherwood__3__3_Pool4	4	-1.21322	0.00412947
ARFIP1	ARFIP1__2__2_Pool8	8	-1.30932	7.09e-06
ARGLU1	ARGLU1__sensor__2_Pool9	9	-2.18252	0.0101007
ARHGAP10	ARHGAP10__sensor__1_Pool9	9	-2.01619	0.0139386
ARHGAP10	ARHGAP10__sensor__2_Pool11	11	-0.772916	0.0318984
ARHGAP19	ARHGAP19__sherwood_1u__1__1_Pool4	4	-1.53081	0.0331236
ARHGAP30	ARHGAP30__2__2_Pool8	8	-1.5573	0.0233856
ARHGAP31	ARHGAP31__5__3_Pool8	8	-1.2281	0.00850949
ARHGAP31	ARHGAP31__6__4_Pool11	11	-2.77085	0.0194302
ARHGAP39	ARHGAP39__2__1_Pool8	8	-1.12176	0.0104896
ARHGAP40	ARHGAP40__5__3_Pool6	6	-1.63645	0.0432548
ARHGAP44	ARHGAP44__sherwood_1u__4_Pool11	11	-1.41637	9.94e-06
ARHGAP6	ARHGAP6__1__1_Pool7	7	-0.867919	0.0456345
ARHGAP9	ARHGAP9__2__2_Pool8	8	-0.763306	0.00299438
ARHGDIG	ARHGDIG__sensor__2_Pool12	12	-1.32459	0.0083174
ARHGEF1	ARHGEF1__4__3_Pool11	11	-1.11223	0.00738483
ARHGEF33	ARHGEF33__4__3_Pool8	8	-1.09404	0.020771
ARHGEF35	ARHGEF35__4__4_Pool8	8	-0.870454	0.00522606
ARHGEF4	ARHGEF4__4__3_Pool8	8	-0.451188	0.043054
ARID1A	ARID1A__sensor__1_Pool4	4	-1.64899	0.00783
ARID3A	ARID3A__6__4_Pool11	11	-1.45193	0.015625
ARID4A	ARID4A__sherwood_1u__3_Pool10	10	-3.36173	0.00594928
ARL16	ARL16__1__1_Pool8	8	-3.08516	0.00245
ARL4A	ARL4A__1__1_Pool11	11	-1.0113	0.033
ARL6IP6	ARL6IP6__sherwood_1u__4__4_Pool2	2	-1.64768	0.0208828
ARL8A	ARL8A__3__2_Pool10	10	-2.31189	0.00465601
ARL8B	ARL8B__2__1_Pool8	8	-1.05241	0.0416844
ARMC2	ARMC2__1__1_Pool8	8	-0.997793	0.000542
ARMCX1	ARMCX1__1__1_Pool11	11	-1.96436	4.37e-06
ARNT	ARNT__sensor__2_Pool9	9	-2.16416	0.000366
ARNT2	ARNT2__sherwood__1__1_Pool2	2	-1.6607	0.0328003
ARPC1B	ARPC1B__sherwood__1__1_Pool3	3	-1.35452	0.0295571
ARPC2	ARPC2__3__3_Pool11	11	-3.26385	4.45e-09
ARPC2	ARPC2__4__4_Pool12	12	-2.87019	5.22e-06
ARPC2	ARPC2__sensor__1_Pool5	5	-2.00546	0.00245
ARPC2	ARPC2__sensor__2_Pool12	12	-2.28619	0.0127276
ARPC2	ARPC2__sherwood__1__1_Pool1	1	-2.12154	0.0455373
ARPC3	ARPC3__5__4_Pool8	8	-0.985879	0.00280665
ARPC4	ARPC4__sherwood__2__1_Pool3	3	-3.28177	0.00484
ARPC4	ARPC4__sherwood__2__1_Pool7	7	-2.10907	0.00500099
ARPC4	ARPC4__4__4_Pool8	8	-0.494033	0.0431664
ARPC4-TTLL3	ARPC4-TTLL3__3__3_Pool8	8	-0.49814	0.0422159
ARRDC2	ARRDC2__sensor__1_Pool4	4	-1.95635	0.000249
ARSB	ARSB__sensor__2_Pool9	9	-1.12539	3.6e-06
ARSB	ARSB__sherwood_1u__1_Pool2	2	-1.81879	0.0426454
ARSE	ARSE__sherwood_1u__4_Pool11	11	-1.0244	0.00775
ARSJ	ARSJ__5__4_Pool11	11	-1.04303	0.00511927
ARSJ	ARSJ__sherwood_1u__2_Pool11	11	-0.824581	0.0442617
ARSK	ARSK__sherwood_1u__3_Pool11	11	-0.72318	0.00340865
ASAP2	ASAP2__5__4_Pool12	12	-1.70949	0.00237
ASAP3	ASAP3__2__2_Pool8	8	-1.23864	0.00581448
ASB3	ASB3__3__3_Pool10	10	-1.93713	0.00811419
ASB6	ASB6__5__4_Pool12	12	-2.12577	0.00291182
ASB8	ASB8__5__4_Pool8	8	-1.06612	0.0370793
ASCC2	ASCC2__sensor__2_Pool9	9	-1.64938	0.0197602
ASCC2	ASCC2__4__3_Pool8	8	-0.967428	0.0310438
ASCC3	ASCC3__3__3_Pool11	11	-2.41588	0.000191
ASCC3	ASCC3__1__1_Pool6	6	-2.39854	0.00241701
ASCC3	ASCC3__sensor__1_Pool3	3	-4.42145	0.0166949
ASF1A	ASF1A__sherwood__1__1_Pool3	3	-1.5976	0.0060874
ASGR1	ASGR1__5__3_Pool8	8	-1.14461	0.00110158
ASH2L	ASH2L__dsir__1_Pool7	7	-2.67878	8.37e-08
ASH2L	ASH2L__sherwood_1u__7_Pool12	12	-2.70755	7.63e-06
ASH2L	ASH2L__sherwood_1u__9_Pool3	3	-6.60046	0.00207908
ASH2L	ASH2L__dsir__1_Pool2	2	-2.82039	0.00360266
ASH2L	ASH2L__sherwood__4__4_Pool3	3	-4.08334	0.00881144
ASH2L	ASH2L__sherwood_1u__5_Pool10	10	-8.4176	0.0329663
ASL	ASL__sherwood__3__3_Pool2	2	-2.22819	0.0442253
ASPG	ASPG__5__4_Pool8	8	-1.44157	0.00405389
ASPHD1	ASPHD1__2__2_Pool8	8	-0.593943	0.0379171
ASPM	ASPM__3__3_Pool6	6	-0.861511	0.0426159
ASTL	ASTL__3__2_Pool8	8	-2.03359	0.0121755
ASXL2	ASXL2__sherwood__9_Pool3	3	-1.14605	0.0385168
ATAD3A	ATAD3A__6__4_Pool8	8	-1.81432	0.000307804
ATAD3A	ATAD3A__sherwood_1u__5_Pool10	10	-4.99481	0.00143618
ATAD3B	ATAD3B__sherwood_1u__6_Pool10	10	-5.39792	0.000392298
ATCAY	ATCAY__4__3_Pool8	8	-1.3506	0.0086788
ATCAY	ATCAY__sensor__2_Pool9	9	-1.50182	0.0132651
ATF4	ATF4__1__1_Pool6	6	-1.33472	0.00131402
ATF4	ATF4__3__3_Pool7	7	-2.13562	0.0183946
ATF5	ATF5__5__3_Pool8	8	-1.03201	0.0067199
ATF7IP	ATF7IP__2__2_Pool6	6	-2.17172	0.00190513
ATF7IP	ATF7IP__sensor__2_Pool11	11	-1.49646	0.00706433
ATG16L1	ATG16L1__sensor__1_Pool4	4	-2.21809	0.0267588
ATG4A	ATG4A__sensor__1_Pool4	4	-4.14672	0.0157153
ATG4D	ATG4D__3__3_Pool8	8	-1.06326	0.00890833
ATG7	ATG7__sherwood_1u__5_Pool12	12	-1.37518	0.0117
ATG9A	ATG9A__3__2_Pool8	8	-0.48842	0.0176535
ATG9B	ATG9B__2__2_Pool8	8	-1.41319	0.000109648
ATG9B	ATG9B__1__1_Pool8	8	-1.65541	0.0020219
ATHL1	ATHL1__sherwood_1u__4_Pool11	11	-0.545465	0.0461548
ATIC	ATIC__sherwood_1u__6_Pool2	2	-1.32275	0.021289
ATL2	ATL2__sherwood_1u__3_Pool11	11	-1.46304	0.00010365
ATL2	ATL2__sensor__2_Pool4	4	-2.84017	0.0157153
ATMIN	ATMIN__3__3_Pool8	8	-1.47251	0.00189
ATOH1	ATOH1__5__4_Pool8	8	-1.71887	5.77e-05
ATOX1	ATOX1__5__4_Pool8	8	-1.33885	0.00342815
ATP13A1	ATP13A1__sherwood_1u__2_Pool11	11	-0.985879	0.00103697
ATP1A1	ATP1A1__sherwood__5__4_Pool2	2	-2.12277	0.00709
ATP1A3	ATP1A3__sherwood_1u__3_Pool12	12	-1.59721	0.0016656
ATP1A3	ATP1A3__2__1_Pool8	8	-1.28426	0.00255202
ATP1B4	ATP1B4__sherwood__1__1_Pool4	4	-2.38197	0.0393968
ATP2A2	ATP2A2__3__3_Pool8	8	-1.24564	0.046927
ATP2B1	ATP2B1__shERWOOD__1U__Sensor__1_Pool11	11	-0.992514	0.03823
ATP5A1	ATP5A1__sherwood_1u__3__3_Pool2	2	-3.04252	0.00102757
ATP5A1	ATP5A1__3__2_Pool8	8	-1.25645	0.00869745
ATP5A1	ATP5A1__5__4_Pool6	6	-1.70735	0.00907569
ATP5B	ATP5B__sherwood_1u__6_Pool10	10	-2.62575	8.62e-06
ATP5B	ATP5B__sensor__1_Pool4	4	-2.72839	0.0133721
ATP5C1	ATP5C1__sensor__1_Pool11	11	-1.22725	0.00188894
ATP5C1	ATP5C1__sherwood_1u__5_Pool10	10	-2.12794	0.0121265
ATP5C1	ATP5C1__3__3_Pool5	5	-5.07563	0.0331717
ATP5G3	ATP5G3__5__4_Pool11	11	-1.0952	0.00085099
ATP5H	ATP5H__1__1_Pool11	11	-1.91848	3.67e-09
ATP5H	ATP5H__sherwood_1u__7_Pool11	11	-1.97871	0.000532525
ATP5H	ATP5H__sherwood__3__3_Pool3	3	-1.33178	0.0129192
ATP5O	ATP5O__4__4_Pool8	8	-2.21294	0.00142176
ATP5O	ATP5O__3__3_Pool8	8	-2.26134	0.00164413
ATP5SL	ATP5SL__4__3_Pool8	8	-0.814146	0.0269743
ATP6V0A2	ATP6V0A2__sensor__1_Pool11	11	-1.16273	0.00394943
ATP6V0C	ATP6V0C__4__3_Pool6	6	-1.57294	0.0028807
ATP6V0C	ATP6V0C__sherwood_1u__6_Pool10	10	-5.63781	0.00913947
ATP6V0D1	ATP6V0D1__7__4_Pool6	6	-0.728915	0.0355574
ATP6V0D2	ATP6V0D2__sherwood_1u__5_Pool11	11	-1.04489	0.00269
ATP6V1B1	ATP6V1B1__4__4_Pool7	7	-2.11121	0.00465996
ATP6V1C2	ATP6V1C2__1__1_Pool7	7	-1.01353	0.0211397
ATP6V1C2	ATP6V1C2__sherwood__4__4_Pool3	3	-0.981962	0.0486535
ATP6V1D	ATP6V1D__4__4_Pool11	11	-3.64311	0.00150762
ATP7B	ATP7B__sensor__2_Pool9	9	-1.4384	9.93e-10
ATR	ATR__1__1_Pool9	9	-1.57193	0.0242257
ATR	ATR__sherwood__7_Pool2	2	-1.65897	0.0267398
ATR	ATR__sherwood_1u__14_Pool2	2	-4.11443	0.0382374
ATR	ATR__sherwood__8_Pool3	3	-1.40238	0.0440112
ATXN3	ATXN3__3__3_Pool7	7	-0.948106	0.0235911
ATXN7L3	ATXN7L3__1__1_Pool6	6	-2.22078	2.79e-06
AURKA	AURKA__sherwood__1__1_Pool2	2	-2.05196	0.0122283
AURKAIP1	AURKAIP1__4__4_Pool9	9	-1.42199	0.0288947
AURKB	AURKB__sensor__2_Pool12	12	-1.28731	0.000645
AURKB	AURKB__3__3_Pool8	8	-1.25849	0.00664
AVP	AVP__4__4_Pool8	8	-1.8573	3.66e-05
AVPI1	AVPI1__sensor__2_Pool9	9	-1.89881	0.00078267
AVPR1B	AVPR1B__4__4_Pool8	8	-0.735032	0.0455914
AVPR2	AVPR2__1__1_Pool8	8	-0.990515	0.00596215
AXIN1	AXIN1__sherwood__2__2_Pool2	2	-2.26142	0.0166064
AXIN2	AXIN2__sensor__1_Pool11	11	-1.02697	0.000823163
AXL	AXL__sherwood_1u__3__3_Pool2	2	-1.14015	0.0468441
B3GNT5	B3GNT5__4__4_Pool9	9	-0.968538	0.0371908
B4GALT1	B4GALT1__sensor__1_Pool9	9	-3.42074	0.000836402
B4GALT4	B4GALT4__3__3_Pool7	7	-2.21385	0.000147105
B4GALT7	B4GALT7__5__4_Pool6	6	-1.36792	0.0363305
BABAM1	BABAM1__sherwood_1u__5_Pool11	11	-0.715992	0.0463263
BAHCC1	BAHCC1__sensor__2_Pool8	8	-1.72656	0.000628586
BAHCC1	BAHCC1__5__4_Pool6	6	-1.16009	0.0494046
BAHD1	BAHD1__2__1_Pool11	11	-0.865001	0.0179496
BAHD1	BAHD1__3__2_Pool8	8	-1.57056	0.0395322
BAIAP2	BAIAP2__1__1_Pool8	8	-0.924957	0.0155216
BAIAP2L1	BAIAP2L1__1__1_Pool8	8	-1.41897	0.00186057
BAIAP2L2	BAIAP2L2__2__2_Pool8	8	-1.05818	0.00326265
BANP	BANP__3__3_Pool12	12	-1.978	0.00268
BANP	BANP__sherwood_1u__2_Pool11	11	-0.565656	0.0407724
BARD1	BARD1__sherwood_1u__1_Pool11	11	-1.24055	0.000105903
BARD1	BARD1__2__2_Pool6	6	-2.76068	0.000274292
BARHL1	BARHL1__6__4_Pool8	8	-0.806727	0.0485751
BARX1	BARX1__6__4_Pool8	8	-1.60685	0.00380774
BARX2	BARX2__1__1_Pool7	7	-0.734975	0.0348449
BASP1	BASP1__7__3_Pool8	8	-1.37896	5.88e-05
BASP1	BASP1__5__2_Pool8	8	-1.12612	0.00378541
BATF3	BATF3__3__3_Pool7	7	-2.1591	0.0493359
BAZ1A	BAZ1A__sherwood__4__4_Pool3	3	-1.95611	0.00119534
BAZ1B	BAZ1B__sherwood_1u__9_Pool3	3	-1.14959	0.0193929
BAZ2A	BAZ2A__sherwood_1u__2__2_Pool3	3	-3.30716	0.000990265
BAZ2A	BAZ2A__sherwood_1u__9_Pool3	3	-1.06482	0.00857899
BBOX1	BBOX1__sensor__1_Pool5	5	-1.77503	0.0152438
BBS2	BBS2__2__2_Pool8	8	-1.73804	0.000980384
BCAN	BCAN__1__1_Pool8	8	-0.696962	0.0487117
BCAR1	BCAR1__sherwood__3__3_Pool3	3	-1.57006	0.0216899
BCAS2	BCAS2__3__3_Pool6	6	-2.1997	0.014274
BCAT2	BCAT2__sensor__2_Pool9	9	-0.624781	0.0464809
BCHE	BCHE__6__4_Pool8	8	-0.838217	0.0339898
BCL10	BCL10__3__3_Pool11	11	-1.31241	0.0484087
BCL2A1	BCL2A1__sherwood_1u__3__3_Pool1	1	-1.40589	0.0366121
BCL2L1	BCL2L1__sherwood_1u__6_Pool2	2	-2.36449	0.00216377
BCL2L10	BCL2L10__shERWOOD__1U__Sensor__1_Pool11	11	-1.40365	0.000315
BCL9L	BCL9L__sensor__2_Pool9	9	-1.03847	0.0204385
BDP1	BDP1__6__3_Pool8	8	-1.4576	0.0105624
BDP1	BDP1__sherwood_1u__2__2_Pool4	4	-3.9831	0.0168415
BDP1	BDP1__sensor__2_Pool11	11	-1.74283	0.0440848
BECN1	BECN1__2__2_Pool8	8	-0.909985	0.014066
BEND6	BEND6__sensor__2_Pool11	11	-1.62648	0.00353332
BEND6	BEND6__sensor__1_Pool11	11	-0.929596	0.0411297
BHLHA15	BHLHA15__2__2_Pool7	7	-1.13073	0.00672
BHLHA15	BHLHA15__1__1_Pool7	7	-1.39546	0.0132214
BHLHE41	BHLHE41__5__3_Pool9	9	-1.36797	0.0054911
BHMT	BHMT__sherwood_1u__15_Pool2	2	-1.1633	0.0230219
BHMT	BHMT__6__4_Pool8	8	-1.30786	0.0258371
BIRC2	BIRC2__7__4_Pool11	11	-2.70132	6.23e-07
BIRC5	BIRC5__5__4_Pool8	8	-2.35981	0.00255618
BIRC5	BIRC5__sherwood_1u__1__1_Pool3	3	-5.48516	0.00404257
BIRC6	BIRC6__3__2_Pool7	7	-1.34238	0.0321299
BIRC6	BIRC6__4__3_Pool6	6	-1.05403	0.0482995
BIRC7	BIRC7__3__3_Pool8	8	-0.686988	0.025859
BLOC1S3	BLOC1S3__2__2_Pool8	8	-1.25264	0.0212127
BLVRB	BLVRB__4__4_Pool8	8	-0.922744	0.0253496
BMPR1B	BMPR1B__sherwood_1u__9_Pool2	2	-3.504	0.00745703
BNC1	BNC1__1__1_Pool7	7	-1.20155	0.0399714
BNC2	BNC2__3__3_Pool6	6	-1.65456	0.00907569
BNC2	BNC2__sensor__1_Pool3	3	-2.00153	0.0245456
BNIP1	BNIP1__4__4_Pool6	6	-1.58841	0.000522621
BOLA3	BOLA3__4__4_Pool11	11	-1.06371	0.0147012
BOP1	BOP1__sherwood_1u__7_Pool10	10	-6.43889	0.014156
BORA	BORA__sherwood_1u__1_Pool11	11	-2.4536	1.46e-05
BPIFA2	BPIFA2__2__2_Pool8	8	-0.45848	0.0280827
BPIFB2	BPIFB2__2__2_Pool8	8	-1.02132	0.00179058
BPIFB2	BPIFB2__sensor__1_Pool8	8	-0.951644	0.0461799
BPIFC	BPIFC__1__1_Pool6	6	-1.00124	0.0232245
BPTF	BPTF__dsir__1_Pool3	3	-1.93829	0.0011065
BPTF	BPTF__3__3_Pool8	8	-1.83163	0.00284299
BPTF	BPTF__dsir__1_Pool7	7	-1.83945	0.0123773
BRAF	BRAF__sherwood_1u__1__1_Pool2	2	-3.33701	0.0111636
BRAF	BRAF__sherwood_1u__12_Pool2	2	-3.17936	0.0260914
BRCA1	BRCA1__3__3_Pool8	8	-2.19834	0.00756616
BRCA1	BRCA1__sherwood__1__1_Pool3	3	-1.64478	0.0240426
BRD1	BRD1__sherwood_1u__8_Pool11	11	-1.29657	0.00078
BRD1	BRD1__sherwood_1u__9_Pool2	2	-1.65609	0.00404914
BRD1	BRD1__sensor__1_Pool4	4	-1.63074	0.0188217
BRD2	BRD2__sherwood_1u__10_Pool3	3	-1.32869	0.0299444
BRD4	BRD4__dsir__2_Pool2	2	-5.07731	6.4e-05
BRD4	BRD4__sherwood_1u__3__3_Pool3	3	-4.05539	0.0208266
BRD4	BRD4__sherwood_1u__8_Pool11	11	-2.37315	0.0260716
BRF1	BRF1__4__4_Pool7	7	-3.44621	5.38e-05
BRI3	BRI3__2__2_Pool8	8	-1.52606	3.22e-06
BRIX1	BRIX1__sensor__1_Pool4	4	-1.48331	0.00490488
BRPF1	BRPF1__sherwood_1u__6_Pool3	3	-1.59068	0.0062592
BRPF3	BRPF3__7__3_Pool8	8	-0.933185	0.000123408
BRS3	BRS3__sherwood_1u__2__2_Pool3	3	-1.65372	0.0097
BSCL2	BSCL2__sherwood__2__2_Pool2	2	-1.52586	0.0327974
BSN	BSN__3__3_Pool8	8	-1.39824	2.52e-07
BSX	BSX__2__2_Pool8	8	-1.04274	0.00832
BTBD19	BTBD19__2__2_Pool8	8	-0.815564	0.0124433
BTD	BTD__sherwood__2__2_Pool3	3	-1.05053	0.0104739
BTF3	BTF3__sherwood_1u__4__3_Pool1	1	-4.24175	9.98e-06
BTF3	BTF3__2__2_Pool12	12	-4.8468	8.72e-05
BTF3	BTF3__sensor__1_Pool11	11	-3.63972	0.00112578
BTF3	BTF3__4__4_Pool6	6	-1.19072	0.00830438
BTG1	BTG1__4__4_Pool8	8	-0.732259	0.0173228
BTG3	BTG3__sherwood_1u__3__3_Pool1	1	-3.27559	0.00525259
BTG3	BTG3__sensor__1_Pool11	11	-0.87214	0.0207513
BTG4	BTG4__sherwood_1u__1__1_Pool3	3	-1.29629	0.00644665
BTN2A2	BTN2A2__sherwood__5__3_Pool4	4	-1.74029	0.00218267
BTN2A2	BTN2A2__sensor__2_Pool11	11	-0.946007	0.0222171
BUB1	BUB1__1__1_Pool8	8	-3.57474	0.0303051
BUB1	BUB1__sherwood_1u__6_Pool10	10	-2.64102	0.0393425
BUB3	BUB3__3__3_Pool8	8	-3.03904	0.0452518
BZRAP1	BZRAP1__5__4_Pool8	8	-1.49117	0.00956393
C10orf105	C10orf105__6__4_Pool8	8	-1.66069	0.00528411
C10orf12	C10orf12__3__3_Pool11	11	-1.19054	0.0206
C10orf128	C10orf128__sensor__1_Pool9	9	-2.27301	0.00480722
C10orf57	C10orf57__sensor__1_Pool9	9	-1.3818	0.00410455
C10orf67	C10orf67__sherwood_1u__2__2_Pool2	2	-1.41858	0.030034
C10orf71	C10orf71__sensor__1_Pool9	9	-0.87645	0.0176307
C10orf76	C10orf76__sensor__1_Pool9	9	-1.08495	6.29e-05
C11orf31	C11orf31__4__3_Pool12	12	-1.53316	0.015051
C11orf46	C11orf46__sensor__2_Pool9	9	-1.19675	0.0021
C11orf53	C11orf53__2__2_Pool11	11	-0.877807	0.0371254
C11orf96	C11orf96__5__4_Pool8	8	-1.44235	9.26e-08
C12orf24	C12orf24__sensor__1_Pool4	4	-2.34732	0.0262986
C12orf45	C12orf45__4__3_Pool8	8	-0.82678	0.0358224
C12orf49	C12orf49__4__4_Pool8	8	-0.723601	0.00260046
C12orf73	C12orf73__sherwood_1u__4__4_Pool1	1	-1.54301	0.00642803
C12orf73	C12orf73__3__3_Pool8	8	-1.7846	0.010104
C14orf1	C14orf1__2__2_Pool7	7	-1.7593	0.0334062
C14orf142	C14orf142__sherwood__2__2_Pool1	1	-5.93149	0.00804016
C14orf169	C14orf169__sensor__1_Pool9	9	-2.93234	0.00065069
C14orf169	C14orf169__1__1_Pool8	8	-1.40537	0.0310731
C14orf21	C14orf21__sherwood_1u__4__4_Pool1	1	-3.14777	0.00112135
C14orf21	C14orf21__sherwood_1u__3__3_Pool1	1	-2.03107	0.00554118
C15orf39	C15orf39__2__2_Pool8	8	-0.777199	0.000646157
C15orf41	C15orf41__4__3_Pool7	7	-1.10207	0.0493359
C15orf42	C15orf42__sensor__1_Pool4	4	-1.7615	0.0470938
C15orf63	C15orf63__sensor__1_Pool9	9	-1.10487	0.0426728
C16orf46	C16orf46__5__4_Pool9	9	-0.85397	0.00727892
C16orf59	C16orf59__sherwood__1__1_Pool3	3	-1.1713	0.0497312
C16orf70	C16orf70__sherwood__2__2_Pool3	3	-1.71857	0.027012
C16orf74	C16orf74__sensor__2_Pool11	11	-1.29197	0.0157536
C16orf80	C16orf80__sensor__2_Pool11	11	-1.27925	0.000104
C16orf95	C16orf95__3__3_Pool8	8	-1.2401	0.0103628
C17orf104	C17orf104__4__3_Pool7	7	-1.67828	0.0321299
C17orf105	C17orf105__3__3_Pool7	7	-1.40889	0.0144864
C17orf107	C17orf107__1__1_Pool8	8	-3.46887	6.33e-09
C17orf42	C17orf42__sensor__2_Pool3	3	-1.15016	0.0236629
C17orf48	C17orf48__sherwood__3__3_Pool3	3	-1.24562	0.00255754
C17orf59	C17orf59__1__1_Pool8	8	-0.784433	0.0229598
C17orf61	C17orf61__sherwood_1u__1__1_Pool1	1	-2.36678	0.0176295
C17orf80	C17orf80__2__2_Pool12	12	-2.15258	0.0023688
C17orf85	C17orf85__sensor__1_Pool11	11	-1.57228	1.16e-05
C19orf35	C19orf35__4__4_Pool9	9	-1.38633	0.0231878
C19orf57	C19orf57__4__2_Pool8	8	-1.20537	0.0307041
C19orf80	C19orf80__7__3_Pool8	8	-0.842922	0.0210942
C1orf112	C1orf112__sensor__1_Pool11	11	-1.39122	0.00567
C1orf131	C1orf131__sensor__1_Pool4	4	-1.47205	0.0495969
C1orf141	C1orf141__sherwood_1u__3_Pool11	11	-0.75002	0.027562
C1orf168	C1orf168__1__1_Pool7	7	-2.0727	0.00017
C1orf174	C1orf174__sensor__1_Pool3	3	-2.20142	0.000308346
C1orf21	C1orf21__sensor__2_Pool11	11	-1.65023	3.15e-05
C1orf226	C1orf226__sensor__1_Pool9	9	-0.666524	0.00893343
C1orf52	C1orf52__4__4_Pool8	8	-0.72108	0.0227966
C1orf53	C1orf53__3__3_Pool11	11	-0.719365	0.0271
C1orf56	C1orf56__4__4_Pool8	8	-0.639102	0.0193519
C1orf85	C1orf85__4__4_Pool8	8	-0.937607	0.0162433
C1orf86	C1orf86__3__3_Pool8	8	-0.999651	0.0166989
C1orf86	C1orf86__4__4_Pool11	11	-1.03363	0.047743
C1orf94	C1orf94__sensor__1_Pool8	8	-1.1616	0.000433
C1orf95	C1orf95__1__1_Pool8	8	-0.55943	0.00429024
C1QL1	C1QL1__1__1_Pool8	8	-1.04823	0.0235277
C1QTNF5	C1QTNF5__2__2_Pool8	8	-1.77081	0.000209337
C1QTNF9	C1QTNF9__1__1_Pool11	11	-0.723211	0.00428953
C1QTNF9B	C1QTNF9B__sherwood_1u__1_Pool11	11	-0.708369	0.00642924
C1S	C1S__sherwood_1u__6_Pool10	10	-2.21305	0.00594928
C2	C2__sherwood_1u__4__4_Pool3	3	-1.89285	0.0126393
C20orf108	C20orf108__sensor__1_Pool9	9	-1.34445	0.0329361
C20orf11	C20orf11__sensor__1_Pool4	4	-2.26365	0.0243023
C20orf144	C20orf144__2__2_Pool8	8	-0.928698	0.00028984
C20orf196	C20orf196__3__3_Pool7	7	-1.2688	0.00582621
C20orf196	C20orf196__4__4_Pool6	6	-1.30983	0.0306464
C20orf85	C20orf85__3__3_Pool8	8	-0.931428	0.0164368
C21orf2	C21orf2__8__4_Pool9	9	-1.44402	1.35e-05
C21orf2	C21orf2__sherwood__2__2_Pool1	1	-2.4974	0.0211183
C21orf58	C21orf58__1__1_Pool9	9	-2.41803	1.54e-09
C21orf58	C21orf58__3__3_Pool8	8	-1.65974	1.05e-05
C21orf70	C21orf70__sensor__1_Pool9	9	-1.46352	0.00432254
C21orf91	C21orf91__sherwood__1__1_Pool1	1	-1.44006	0.0435
C22orf24	C22orf24__sherwood__3__3_Pool4	4	-2.53633	0.0424941
C22orf31	C22orf31__sherwood__1__1_Pool3	3	-2.67988	0.00352077
C2CD4B	C2CD4B__2__2_Pool8	8	-1.55224	3.33e-06
C2orf16	C2orf16__sherwood_1u__1_Pool11	11	-1.3045	0.00470651
C2orf54	C2orf54__2__2_Pool8	8	-0.709053	0.0191903
C2orf73	C2orf73__1__1_Pool8	8	-1.0788	5.78e-07
C2orf73	C2orf73__3__3_Pool10	10	-2.06619	0.0275342
C2orf76	C2orf76__2__2_Pool9	9	-0.73328	0.0357528
C2orf81	C2orf81__1__1_Pool7	7	-1.03073	0.0413382
C3	C3__sherwood__3__3_Pool1	1	-1.68661	0.0165
C3	C3__sherwood_1u__3__3_Pool1	1	-1.32866	0.0419695
C3orf15	C3orf15__sherwood__3__3_Pool1	1	-2.30903	0.0493743
C3orf17	C3orf17__3__3_Pool6	6	-2.25224	7.06e-07
C3orf18	C3orf18__1__1_Pool8	8	-1.47045	0.00284299
C3orf35	C3orf35__3__2_Pool8	8	-2.23921	6.57e-08
C3orf35	C3orf35__5__4_Pool8	8	-0.857182	0.044173
C3orf38	C3orf38__sensor__2_Pool5	5	-2.40177	0.0406796
C3orf43	C3orf43__sherwood_1u__2__2_Pool1	1	-1.64063	0.0418956
C3orf70	C3orf70__sensor__1_Pool9	9	-1.03613	0.000711803
C3orf75	C3orf75__sensor__1_Pool8	8	-1.037	0.00506092
C4orf29	C4orf29__2__2_Pool11	11	-1.16414	0.0155714
C4orf37	C4orf37__sensor__2_Pool5	5	-3.50762	0.038832
C5orf54	C5orf54__sherwood__2__2_Pool1	1	-1.63234	0.0339942
C5orf54	C5orf54__sherwood__1__1_Pool3	3	-1.14424	0.0469388
C5orf55	C5orf55__4__3_Pool8	8	-0.804595	0.0180106
C6orf132	C6orf132__3__2_Pool8	8	-0.846214	0.00519801
C6orf136	C6orf136__sensor__2_Pool9	9	-2.59757	0.0158571
C6orf15	C6orf15__1__1_Pool12	12	-1.35207	0.00348614
C6orf163	C6orf163__sensor__2_Pool5	5	-2.07381	0.031983
C6orf203	C6orf203__sensor__1_Pool4	4	-2.94732	0.0214649
C6orf222	C6orf222__sensor__1_Pool12	12	-2.04394	0.000411987
C6orf47	C6orf47__sensor__2_Pool9	9	-0.541904	0.046404
C6orf57	C6orf57__2__2_Pool6	6	-0.6524	0.0363305
C7orf45	C7orf45__sherwood__4__4_Pool4	4	-1.66756	0.0251544
C7orf45	C7orf45__sherwood__4__4_Pool7	7	-1.17803	0.0486872
C7orf57	C7orf57__4__4_Pool8	8	-0.722643	0.00338729
C8orf31	C8orf31__1__1_Pool8	8	-2.68276	0.00198865
C8orf42	C8orf42__sensor__1_Pool4	4	-1.39054	0.000172719
C8orf44	C8orf44__sherwood_1u__2_Pool11	11	-1.38551	1.75e-05
C8orf44-SGK3	C8orf44-SGK3__sherwood_1u__3__3_Pool3	3	-1.24514	0.00784912
C8orf44-SGK3	C8orf44-SGK3__sherwood_1u__1__1_Pool3	3	-0.953208	0.0239894
C8orf44-SGK3	C8orf44-SGK3__sherwood_1u__2__2_Pool3	3	-0.832201	0.0345926
C8orf58	C8orf58__1__1_Pool7	7	-1.33756	0.041291
C8orf59	C8orf59__5__3_Pool7	7	-1.68194	0.00465455
C9orf114	C9orf114__3__2_Pool12	12	-3.37008	1.3e-06
C9orf123	C9orf123__sensor__1_Pool11	11	-1.28824	9.19e-07
C9orf139	C9orf139__1__1_Pool8	8	-0.814926	0.0475947
C9orf171	C9orf171__sensor__1_Pool9	9	-2.38791	0.000225
C9orf66	C9orf66__1__1_Pool8	8	-1.05558	0.0175753
C9orf84	C9orf84__sensor__1_Pool4	4	-2.91044	0.0365191
CA5B	CA5B__sensor__1_Pool4	4	-4.15116	9.27e-05
CA7	CA7__2__1_Pool8	8	-0.467516	0.0479563
CABIN1	CABIN1__sherwood__1__1_Pool3	3	-1.20392	0.0294896
CABP2	CABP2__4__3_Pool6	6	-1.39389	0.00101
CACNA1S	CACNA1S__sherwood__2__2_Pool2	2	-2.00613	0.0267398
CACNB1	CACNB1__sherwood_1u__6_Pool11	11	-0.66386	0.0349683
CACNG2	CACNG2__sherwood__1__1_Pool1	1	-2.33593	0.00297358
CAD	CAD__4__4_Pool11	11	-2.99158	0.0129723
CAD	CAD__sherwood_1u__1__1_Pool3	3	-3.73696	0.0386518
CALD1	CALD1__sherwood_1u__2__2_Pool4	4	-2.22105	0.0397899
CAMK1G	CAMK1G__sherwood__1__1_Pool2	2	-1.45243	0.0217465
CAMK2A	CAMK2A__shERWOOD__1U__Sensor__1_Pool12	12	-2.99847	0.032956
CAMK2B	CAMK2B__sherwood_1u__3_Pool10	10	-1.44887	0.0332759
CAMKV	CAMKV__sherwood_1u__3__3_Pool3	3	-1.0947	0.0383328
CAPN5	CAPN5__3__2_Pool11	11	-1.13491	0.0290721
CAPNS2	CAPNS2__sensor__1_Pool11	11	-0.87342	0.00490886
CAPRIN1	CAPRIN1__3__3_Pool8	8	-1.43382	0.0220187
CAPZB	CAPZB__3__2_Pool11	11	-2.31392	0.00116025
CARD10	CARD10__sensor__1_Pool9	9	-0.932584	0.0108265
CARD17	CARD17__sherwood_1u__5__4_Pool3	3	-1.07118	0.0195
CARM1	CARM1__sherwood__3__3_Pool2	2	-3.08991	0.0119
CARM1	CARM1__sherwood_1u__10_Pool3	3	-1.82425	0.0123663
CARM1	CARM1__sherwood_1u__6_Pool2	2	-5.15462	0.0230219
CARM1	CARM1__sherwood_1u__5_Pool2	2	-4.37876	0.0264746
CARM1	CARM1__sherwood_1u__1_Pool3	3	-2.21609	0.0269776
CARM1	CARM1__sherwood__6_Pool2	2	-2.49856	0.0432931
CARS	CARS__5__4_Pool8	8	-2.06963	0.0136
CASC1	CASC1__sensor__1_Pool4	4	-1.18323	0.0480423
CASP1	CASP1__2__2_Pool6	6	-1.12025	0.0435791
CASP10	CASP10__sherwood_1u__3_Pool11	11	-0.654879	0.0266918
CASP5	CASP5__1__1_Pool6	6	-2.21595	0.000476906
CASP8AP2	CASP8AP2__sensor__1_Pool9	9	-1.12594	0.0105
CASR	CASR__sherwood_1u__13_Pool2	2	-1.79794	0.0263117
CASZ1	CASZ1__2__2_Pool5	5	-1.79373	0.0253997
CATSPER2	CATSPER2__sherwood_1u__3__3_Pool3	3	-1.0987	0.0240554
CATSPERG	CATSPERG__7__4_Pool8	8	-2.71932	3.56e-05
CBFB	CBFB__1__1_Pool6	6	-1.44709	0.0189
CBLC	CBLC__2__2_Pool7	7	-1.55542	0.0390886
CBLL1	CBLL1__sensor__1_Pool9	9	-2.49555	0.00382831
CBLL1	CBLL1__2__2_Pool9	9	-1.52871	0.0172757
CBLN4	CBLN4__sensor__2_Pool9	9	-0.944258	0.0316055
CBWD1	CBWD1__sherwood__2__2_Pool3	3	-1.73611	6.13e-05
CBWD2	CBWD2__sherwood__2__2_Pool3	3	-1.69878	0.000279991
CBWD3	CBWD3__sherwood__2__2_Pool3	3	-1.77219	4.49e-05
CBWD6	CBWD6__sherwood__3__3_Pool3	3	-1.75286	9.66e-05
CBX2	CBX2__dsir__1_Pool3	3	-1.59189	0.00501185
CBX3	CBX3__sherwood_1u__8_Pool2	2	-1.87868	0.00899047
CBX3	CBX3__sherwood_1u__6_Pool3	3	-1.46063	0.0113913
CBX3	CBX3__sherwood_1u__1_Pool3	3	-0.969181	0.0309068
CBX5	CBX5__sherwood__10_Pool3	3	-0.962386	0.0474157
CBX8	CBX8__sherwood_1u__2__2_Pool3	3	-3.60281	0.00601204
CBX8	CBX8__1__1_Pool8	8	-1.27523	0.0162163
CCAR1	CCAR1__1__1_Pool6	6	-1.02398	0.00933132
CCDC101	CCDC101__4__4_Pool8	8	-1.01075	0.00500294
CCDC104	CCDC104__4__3_Pool11	11	-0.939089	0.00298582
CCDC105	CCDC105__sherwood_1u__1__1_Pool2	2	-6.0568	0.0383412
CCDC112	CCDC112__sherwood__1__1_Pool3	3	-1.21499	0.00168302
CCDC120	CCDC120__4__4_Pool8	8	-1.00489	0.00989312
CCDC124	CCDC124__1__1_Pool8	8	-2.1576	1.92e-09
CCDC137	CCDC137__sensor__2_Pool9	9	-1.68556	0.00223927
CCDC137	CCDC137__3__2_Pool8	8	-1.4817	0.027803
CCDC140	CCDC140__1__1_Pool8	8	-1.05518	0.00623374
CCDC141	CCDC141__5__4_Pool11	11	-1.74224	4.38e-05
CCDC148	CCDC148__sherwood_1u__1__1_Pool4	4	-1.95735	0.0397899
CCDC149	CCDC149__sensor__2_Pool9	9	-1.19272	0.00122596
CCDC15	CCDC15__3__2_Pool9	9	-0.533988	0.0465
CCDC17	CCDC17__5__4_Pool8	8	-1.40517	1.3e-08
CCDC22	CCDC22__1__1_Pool5	5	-2.92721	0.00266846
CCDC22	CCDC22__sensor__1_Pool9	9	-1.14725	0.0252913
CCDC24	CCDC24__sherwood_1u__4__4_Pool1	1	-4.74058	0.000387
CCDC24	CCDC24__1__1_Pool9	9	-0.634518	0.00558364
CCDC24	CCDC24__4__4_Pool8	8	-1.84651	0.0103219
CCDC28A	CCDC28A__1__1_Pool7	7	-1.78973	0.000199776
CCDC34	CCDC34__sensor__1_Pool9	9	-1.54695	0.0133275
CCDC36	CCDC36__4__4_Pool8	8	-0.780659	0.00379861
CCDC36	CCDC36__3__3_Pool8	8	-1.05052	0.0309064
CCDC40	CCDC40__sensor__2_Pool9	9	-1.74002	0.0271141
CCDC6	CCDC6__5__4_Pool7	7	-2.45497	0.00254189
CCDC63	CCDC63__sensor__2_Pool5	5	-1.61132	0.0407517
CCDC64B	CCDC64B__6__4_Pool8	8	-3.45607	0.00382576
CCDC68	CCDC68__2__2_Pool6	6	-1.7262	0.00570793
CCDC70	CCDC70__4__2_Pool11	11	-1.20141	4.56e-06
CCDC71	CCDC71__3__2_Pool8	8	-1.31823	0.000945186
CCDC72	CCDC72__sensor__1_Pool9	9	-2.11482	0.00076621
CCDC86	CCDC86__sensor__1_Pool12	12	-2.36556	0.00951679
CCDC87	CCDC87__sensor__2_Pool9	9	-1.25669	0.0109063
CCDC87	CCDC87__5__4_Pool8	8	-0.924619	0.0293893
CCDC9	CCDC9__2__2_Pool6	6	-1.57375	0.0138252
CCDC93	CCDC93__1__1_Pool6	6	-1.36997	4.5e-05
CCDC94	CCDC94__2__1_Pool9	9	-0.994137	0.0338204
CCKAR	CCKAR__sensor__1_Pool9	9	-3.43561	1.47e-05
CCKBR	CCKBR__sherwood_1u__5_Pool11	11	-1.30995	3.44e-09
CCL2	CCL2__sensor__2_Pool4	4	-1.19707	0.022337
CCL21	CCL21__5__3_Pool8	8	-1.48076	0.0497291
CCL22	CCL22__5__4_Pool8	8	-0.670023	0.00064443
CCL23	CCL23__4__2_Pool8	8	-0.811656	0.0123841
CCL3	CCL3__3__3_Pool8	8	-0.92236	0.0102701
CCL3L1	CCL3L1__4__4_Pool8	8	-1.05191	0.00438494
CCL3L3	CCL3L3__4__4_Pool8	8	-1.15081	0.0025107
CCNA2	CCNA2__sensor__1_Pool4	4	-2.0214	1.07e-08
CCNA2	CCNA2__2__1_Pool11	11	-1.65491	0.000413081
CCNA2	CCNA2__sensor__2_Pool9	9	-2.89319	0.00364297
CCNB1IP1	CCNB1IP1__sensor__1_Pool4	4	-1.16819	0.0109218
CCND1	CCND1__sensor__2_Pool12	12	-2.25757	6.26e-05
CCND1	CCND1__shERWOOD__1U__Sensor__2_Pool12	12	-2.31957	0.017523
CCND3	CCND3__1__1_Pool6	6	-0.687255	0.0435791
CCNF	CCNF__sherwood__2__2_Pool3	3	-1.64914	0.0341195
CCNO	CCNO__3__3_Pool8	8	-1.13222	0.00835
CCNO	CCNO__2__2_Pool8	8	-1.05522	0.0110768
CCNT1	CCNT1__sherwood_1u__3__3_Pool3	3	-1.51806	0.000193
CCNT1	CCNT1__sensor__1_Pool11	11	-1.51187	0.0300754
CCR1	CCR1__shERWOOD__1U__Sensor__2_Pool10	10	-2.69649	0.0207653
CCR2	CCR2__1__1_Pool11	11	-1.37699	0.000525
CCR3	CCR3__sherwood_1u__7_Pool2	2	-3.50891	0.0253791
CCR7	CCR7__sherwood_1u__8_Pool11	11	-1.63907	0.0454454
CCR8	CCR8__sensor__2_Pool11	11	-1.0671	0.0109
CCRL1	CCRL1__sensor__1_Pool4	4	-0.980907	0.0103528
CCRN4L	CCRN4L__1__1_Pool7	7	-0.784754	0.0124318
CCT2	CCT2__3__3_Pool8	8	-2.06913	0.00166663
CCT3	CCT3__3__3_Pool6	6	-7.45129	0.00398616
CD14	CD14__2__2_Pool8	8	-1.95455	3.06e-05
CD160	CD160__sherwood__3__3_Pool3	3	-0.9045	0.0319539
CD164L2	CD164L2__1__1_Pool8	8	-1.36756	8.74e-05
CD180	CD180__1__1_Pool11	11	-0.782439	0.0277976
CD1D	CD1D__sherwood_1u__4__4_Pool1	1	-2.60725	0.0476356
CD200	CD200__sherwood_1u__2__2_Pool4	4	-5.16067	0.039095
CD200R1	CD200R1__3__3_Pool8	8	-0.856765	0.0344388
CD207	CD207__2__2_Pool7	7	-1.24222	0.00797264
CD22	CD22__sherwood__1__1_Pool2	2	-1.94013	0.041671
CD274	CD274__3__3_Pool6	6	-0.87052	0.028108
CD300E	CD300E__1__1_Pool7	7	-2.18767	0.00300912
CD302	CD302__4__4_Pool8	8	-0.721858	0.0231857
CD3EAP	CD3EAP__sensor__1_Pool11	11	-1.63539	0.0365955
CD40	CD40__sherwood_1u__2__2_Pool3	3	-1.0561	0.0208266
CD6	CD6__4__4_Pool8	8	-1.02347	0.00731486
CD74	CD74__3__3_Pool6	6	-1.89038	0.00907569
CD84	CD84__2__2_Pool7	7	-1.19526	0.0279304
CD97	CD97__sensor__1_Pool11	11	-0.608941	0.0273434
CDADC1	CDADC1__sherwood_1u__6_Pool11	11	-0.929086	0.00785
CDADC1	CDADC1__sherwood__4__4_Pool4	4	-2.8495	0.0332054
CDADC1	CDADC1__2__2_Pool6	6	-0.731242	0.0342124
CDC14A	CDC14A__sherwood_1u__3__3_Pool3	3	-1.41485	0.0356727
CDC16	CDC16__2__2_Pool11	11	-3.51861	0.0233311
CDC23	CDC23__sherwood_1u__3__3_Pool3	3	-6.06242	0.000919
CDC23	CDC23__2__1_Pool5	5	-3.43175	0.00221458
CDC23	CDC23__sensor__1_Pool8	8	-3.6398	0.0100905
CDC26	CDC26__sherwood_1u__3__3_Pool3	3	-2.59234	0.000316231
CDC26	CDC26__4__3_Pool7	7	-0.896141	0.0265718
CDC27	CDC27__sherwood_1u__2__2_Pool3	3	-3.45402	0.000355558
CDC27	CDC27__sherwood__4__4_Pool2	2	-2.18433	0.00331005
CDC42	CDC42__shERWOOD__1U__Sensor__1_Pool12	12	-1.25666	0.0195
CDC42	CDC42__1__1_Pool8	8	-1.00377	0.0348791
CDC42	CDC42__sherwood_1u__3__3_Pool1	1	-1.72225	0.03504
CDC42BPA	CDC42BPA__sherwood_1u__11_Pool2	2	-2.95817	0.00010448
CDC42BPB	CDC42BPB__sensor__1_Pool9	9	-1.06314	0.0416641
CDC42BPG	CDC42BPG__sensor__2_Pool5	5	-3.14832	0.0342012
CDC42EP5	CDC42EP5__2__2_Pool8	8	-1.6508	0.011837
CDC42SE1	CDC42SE1__3__2_Pool7	7	-2.12854	0.00487505
CDC45	CDC45__sherwood_1u__1__1_Pool1	1	-8.35969	0.0145
CDC6	CDC6__5__4_Pool7	7	-1.17821	0.0293905
CDC7	CDC7__sherwood_1u__7_Pool12	12	-0.760548	0.0457
CDCA5	CDCA5__3__3_Pool6	6	-3.86434	0.00724841
CDH13	CDH13__2__2_Pool11	11	-1.11999	0.0363309
CDH15	CDH15__1__1_Pool8	8	-1.82962	0.00416104
CDH17	CDH17__sherwood_1u__4__4_Pool1	1	-1.60244	0.0229814
CDH19	CDH19__sherwood_1u__2_Pool11	11	-0.767349	0.0133
CDH9	CDH9__4__4_Pool8	8	-0.574404	0.0453336
CDK12	CDK12__3__3_Pool6	6	-1.76505	0.0408997
CDK15	CDK15__1__1_Pool11	11	-0.833381	0.000878156
CDK16	CDK16__sherwood_1u__4_Pool12	12	-1.9421	0.00800588
CDK19	CDK19__sherwood_1u__6_Pool11	11	-1.07886	0.000313404
CDK20	CDK20__sherwood_1u__3__3_Pool3	3	-0.98139	0.0356727
CDK6	CDK6__sherwood_1u__13_Pool2	2	-2.22358	0.000580535
CDK6	CDK6__sherwood_1u__12_Pool2	2	-2.48199	0.00414829
CDK6	CDK6__sherwood_1u__1__1_Pool2	2	-3.68785	0.020228
CDK7	CDK7__sensor__1_Pool4	4	-1.02884	0.0454228
CDKL5	CDKL5__sensor__2_Pool4	4	-2.40396	0.0201902
CDKN2A	CDKN2A__2__2_Pool8	8	-1.48114	1.78e-05
CDKN2B	CDKN2B__3__2_Pool8	8	-0.728792	0.017695
CDO1	CDO1__2__2_Pool8	8	-0.979081	0.0167354
CDON	CDON__2__2_Pool11	11	-0.592285	0.0468114
CDRT1	CDRT1__2__2_Pool7	7	-0.791847	0.0279866
CDS1	CDS1__sherwood__4__4_Pool4	4	-2.5008	0.0453946
CDSN	CDSN__5__3_Pool8	8	-0.790724	0.0102298
CDV3	CDV3__sensor__2_Pool4	4	-1.12646	0.00849561
CDV3	CDV3__5__2_Pool6	6	-2.34204	0.0219959
CEACAM19	CEACAM19__3__3_Pool11	11	-0.909981	0.0124431
CEACAM7	CEACAM7__sherwood_1u__2__1_Pool1	1	-2.65224	0.0216626
CEACAM8	CEACAM8__5__4_Pool8	8	-1.11228	0.026533
CEBPB	CEBPB__2__2_Pool8	8	-0.910728	0.0185372
CEBPB	CEBPB__3__3_Pool6	6	-1.14752	0.0194038
CEBPB	CEBPB__5__4_Pool8	8	-0.558954	0.0390948
CEBPG	CEBPG__sensor__1_Pool9	9	-1.71767	0.00394345
CEBPG	CEBPG__5__4_Pool8	8	-1.90187	0.012014
CECR6	CECR6__1__1_Pool8	8	-0.870145	0.00262376
CELA3A	CELA3A__4__3_Pool8	8	-0.840176	0.0288549
CELA3B	CELA3B__7__4_Pool8	8	-1.51845	3.85e-05
CELA3B	CELA3B__3__3_Pool8	8	-1.45415	0.000562021
CEMP1	CEMP1__4__3_Pool6	6	-2.89363	0.00618711
CENPA	CENPA__2__2_Pool12	12	-2.68519	0.00800588
CENPA	CENPA__1__1_Pool8	8	-1.95234	0.0158258
CENPB	CENPB__sensor__2_Pool9	9	-2.86729	0.047417
CENPC1	CENPC1__sherwood_1u__2__2_Pool3	3	-1.68809	0.0113
CENPE	CENPE__4__3_Pool6	6	-1.93322	2.64e-07
CENPE	CENPE__3__2_Pool7	7	-4.47587	0.000865293
CENPE	CENPE__5__4_Pool9	9	-1.48011	0.0351262
CENPF	CENPF__sherwood_1u__2__2_Pool3	3	-1.36721	0.00492079
CENPH	CENPH__4__4_Pool8	8	-1.69057	1.35e-06
CENPH	CENPH__sensor__2_Pool11	11	-0.921008	0.00702306
CENPI	CENPI__1__1_Pool7	7	-4.17563	0.00328315
CENPI	CENPI__sherwood_1u__3__3_Pool3	3	-1.15885	0.0033968
CENPK	CENPK__2__2_Pool6	6	-1.97281	4.05e-05
CENPM	CENPM__3__3_Pool7	7	-1.66337	0.00172117
CENPN	CENPN__1__1_Pool7	7	-2.07992	0.000270617
CENPN	CENPN__sherwood_1u__1__1_Pool2	2	-1.71102	0.0276298
CENPW	CENPW__sensor__2_Pool9	9	-4.96073	0.00626019
CEP128	CEP128__1__1_Pool8	8	-0.684592	0.0166762
CEP135	CEP135__4__4_Pool8	8	-1.02247	0.00955988
CEP19	CEP19__2__2_Pool11	11	-1.65275	1.9e-08
CEP19	CEP19__sensor__2_Pool12	12	-1.30738	0.00426889
CEP19	CEP19__5__4_Pool8	8	-0.887526	0.00544303
CEP55	CEP55__5__4_Pool11	11	-1.35034	7.24e-05
CEP55	CEP55__3__2_Pool7	7	-2.52414	0.0337131
CEP85	CEP85__sherwood__3__3_Pool3	3	-0.924145	0.0442442
CEP97	CEP97__3__2_Pool7	7	-0.675931	0.0493494
CERS6	CERS6__sherwood_1u__2_Pool11	11	-0.927161	0.00515
CES5A	CES5A__1__1_Pool11	11	-2.19994	4.47e-10
CETN2	CETN2__sensor__1_Pool11	11	-0.91976	0.0194302
CFC1	CFC1__2__2_Pool8	8	-1.01495	0.00303962
CFC1B	CFC1B__2__2_Pool8	8	-1.02804	0.000875
CFH	CFH__4__2_Pool11	11	-0.696474	0.03353
CFHR5	CFHR5__2__2_Pool8	8	-0.951792	0.034883
CFL1	CFL1__2__2_Pool10	10	-2.97282	0.0307906
CFLAR	CFLAR__sensor__2_Pool9	9	-2.41883	0.0316822
CHAC1	CHAC1__4__3_Pool12	12	-1.59463	0.0305184
CHAC2	CHAC2__1__1_Pool7	7	-1.20083	0.0273338
CHAF1A	CHAF1A__sherwood__4__4_Pool3	3	-2.49462	0.000333
CHAF1B	CHAF1B__sherwood__6_Pool3	3	-7.73673	6.82e-06
CHAF1B	CHAF1B__3__3_Pool8	8	-2.78612	0.000137464
CHCHD1	CHCHD1__sensor__1_Pool9	9	-6.02611	1.21e-05
CHCHD10	CHCHD10__sensor__2_Pool8	8	-1.40283	0.00206906
CHD1	CHD1__sensor__1_Pool4	4	-1.98207	0.00167
CHD1	CHD1__sensor__2_Pool9	9	-0.692236	0.00222442
CHD1	CHD1__sherwood_1u__6_Pool11	11	-1.99296	0.00460124
CHD1	CHD1__sherwood_1u__5_Pool3	3	-4.4776	0.00573094
CHD1	CHD1__sherwood__1__1_Pool2	2	-2.02419	0.030034
CHD1L	CHD1L__sherwood_1u__8_Pool11	11	-1.72255	0.0131128
CHD2	CHD2__sherwood_1u__2_Pool3	3	-1.50554	0.00239125
CHD2	CHD2__sensor__1_Pool4	4	-1.83358	0.0363488
CHD2	CHD2__sherwood__2_Pool2	2	-2.19633	0.0387963
CHD4	CHD4__sherwood_1u__4__4_Pool3	3	-3.04341	0.000587
CHD4	CHD4__sherwood__7_Pool2	2	-5.2153	0.000936
CHD4	CHD4__sherwood_1u__2_Pool12	12	-3.82192	0.00174307
CHD4	CHD4__sherwood_1u__10_Pool3	3	-2.80152	0.00526545
CHD4	CHD4__sherwood__3__3_Pool3	3	-2.10093	0.0151848
CHD4	CHD4__sherwood_1u__3__3_Pool2	2	-8.04078	0.0201451
CHD4	CHD4__sherwood_1u__4_Pool12	12	-2.33202	0.037731
CHD6	CHD6__dsir__1_Pool3	3	-0.912364	0.0447068
CHD9	CHD9__sherwood_1u__4_Pool3	3	-1.37264	0.0312567
CHDH	CHDH__1__1_Pool10	10	-3.37892	0.00270931
CHEK1	CHEK1__sherwood_1u__1_Pool2	2	-3.28171	0.000253
CHEK1	CHEK1__sherwood_1u__6_Pool12	12	-1.53534	0.0374363
CHEK2	CHEK2__sherwood_1u__7_Pool11	11	-0.71056	0.0304417
CHERP	CHERP__4__3_Pool10	10	-3.08305	0.00218009
CHERP	CHERP__sensor__2_Pool12	12	-2.22413	0.0339005
CHGB	CHGB__sherwood_1u__1__1_Pool4	4	-1.42084	0.0084815
CHMP2A	CHMP2A__3__2_Pool8	8	-7.39304	1.15e-05
CHMP4B	CHMP4B__sherwood_1u__4__4_Pool1	1	-2.20473	0.0246337
CHMP5	CHMP5__sherwood_1u__1__1_Pool4	4	-1.05639	0.0271132
CHRAC1	CHRAC1__6__3_Pool8	8	-0.980857	0.0186562
CHRNA10	CHRNA10__4__2_Pool9	9	-1.80752	0.0139386
CHRNA2	CHRNA2__sherwood_1u__6_Pool10	10	-1.97462	0.0247754
CHRNA5	CHRNA5__sherwood_1u__2__2_Pool2	2	-2.36341	4.15e-05
CHRNA6	CHRNA6__sherwood__2__2_Pool2	2	-2.3176	0.000267215
CHRNA9	CHRNA9__sherwood_1u__2__2_Pool2	2	-2.52447	0.0413198
CHRND	CHRND__3__2_Pool8	8	-1.1574	4.28e-05
CHRNG	CHRNG__1__1_Pool8	8	-0.97122	0.0315983
CHST12	CHST12__6__4_Pool8	8	-0.6681	0.0166357
CHST6	CHST6__sensor__2_Pool12	12	-1.41135	0.0216455
CHST8	CHST8__4__3_Pool9	9	-1.08834	0.00357387
CHST9	CHST9__sherwood_1u__1_Pool10	10	-2.09683	0.00800908
CHTF18	CHTF18__1__1_Pool9	9	-1.93615	0.000129378
CHTF18	CHTF18__4__3_Pool12	12	-2.55013	0.0437106
CIAO1	CIAO1__sherwood__3__3_Pool3	3	-3.14045	0.0322226
CIDEA	CIDEA__4__3_Pool8	8	-1.11544	0.0144561
CIRH1A	CIRH1A__4__4_Pool7	7	-3.94986	0.00562777
CIT	CIT__sensor__1_Pool8	8	-3.72032	2.89e-05
CIT	CIT__sherwood__3__3_Pool2	2	-5.33149	0.000945376
CIT	CIT__sherwood_1u__4_Pool3	3	-2.4195	0.0133267
CIT	CIT__sherwood_1u__6_Pool10	10	-3.49032	0.0264241
CITED2	CITED2__2__1_Pool6	6	-2.62492	0.00124464
CKAP5	CKAP5__5__3_Pool7	7	-5.96503	0.00209416
CKLF	CKLF__2__2_Pool11	11	-1.723	2.74e-08
CKLF	CKLF__4__4_Pool6	6	-1.05548	0.0299037
CKLF-CMTM1	CKLF-CMTM1__4__4_Pool11	11	-1.25227	0.000836417
CKMT2	CKMT2__sherwood_1u__4_Pool12	12	-1.03825	0.0451195
CLASP1	CLASP1__4__4_Pool11	11	-2.65078	0.00185
CLASP1	CLASP1__sherwood__1__1_Pool3	3	-1.21186	0.0171526
CLASP2	CLASP2__4__4_Pool12	12	-1.99293	0.00621903
CLCN5	CLCN5__sherwood__3__3_Pool2	2	-2.14365	0.0390666
CLCN6	CLCN6__5__4_Pool8	8	-0.997158	7.2e-06
CLDN1	CLDN1__sensor__1_Pool9	9	-1.18154	0.0105292
CLDN14	CLDN14__6__4_Pool8	8	-1.00986	0.000270768
CLDN20	CLDN20__1__1_Pool6	6	-2.2366	0.001406
CLDN23	CLDN23__7__4_Pool8	8	-1.68621	0.000227268
CLDN3	CLDN3__sensor__1_Pool9	9	-1.23519	0.00132773
CLEC10A	CLEC10A__5__4_Pool6	6	-7.39002	0.00372965
CLEC11A	CLEC11A__2__2_Pool8	8	-0.703037	0.0200425
CLEC18A	CLEC18A__2__2_Pool8	8	-0.743888	0.0231857
CLEC1A	CLEC1A__sherwood__4__4_Pool4	4	-1.42359	0.00372243
CLEC2L	CLEC2L__sensor__1_Pool4	4	-0.864541	0.0138238
CLEC5A	CLEC5A__4__3_Pool8	8	-1.4353	0.000160004
CLEC5A	CLEC5A__1__1_Pool11	11	-1.32779	0.000405104
CLEC6A	CLEC6A__sherwood_1u__1__1_Pool1	1	-2.56933	0.00405095
CLIC2	CLIC2__sherwood_1u__2_Pool11	11	-0.819976	0.0335009
CLIC3	CLIC3__sensor__1_Pool5	5	-1.51939	0.0399248
CLK2	CLK2__sherwood_1u__3_Pool10	10	-1.3623	0.0243031
CLN8	CLN8__4__3_Pool6	6	-1.56127	0.00668411
CLSPN	CLSPN__1__1_Pool8	8	-5.03188	0.0209839
CLTC	CLTC__1__1_Pool9	9	-2.19288	7.88e-10
CLTC	CLTC__4__4_Pool12	12	-3.8583	0.0309276
CLUL1	CLUL1__2__2_Pool11	11	-1.26598	0.000262829
CMAS	CMAS__sensor__2_Pool11	11	-1.08332	0.00482521
CMAS	CMAS__sherwood_1u__6_Pool11	11	-1.30498	0.00604364
CMIP	CMIP__sherwood_1u__4__4_Pool1	1	-1.61621	0.0342281
CMPK1	CMPK1__sherwood__3__3_Pool3	3	-0.846159	0.0173371
CMPK2	CMPK2__sherwood_1u__3__3_Pool3	3	-1.0242	0.0119249
CMTM8	CMTM8__1__1_Pool11	11	-1.95563	0.00010824
CNBP	CNBP__sherwood__4__4_Pool1	1	-2.1312	0.0368807
CNDP1	CNDP1__sherwood__3__3_Pool3	3	-2.23306	0.0028674
CNFN	CNFN__4__4_Pool8	8	-0.979816	0.00719633
CNGA4	CNGA4__sensor__1_Pool5	5	-2.43108	0.0339484
CNGB3	CNGB3__1__1_Pool11	11	-0.755715	0.0465545
CNIH2	CNIH2__sensor__1_Pool9	9	-8.99642	5.17e-05
CNIH4	CNIH4__sherwood_1u__2__2_Pool1	1	-3.45206	0.0116956
CNN2	CNN2__3__3_Pool8	8	-1.2589	0.0439657
CNN3	CNN3__sensor__1_Pool9	9	-3.14325	0.0110649
CNOT2	CNOT2__2__2_Pool8	8	-3.62692	0.00330997
CNOT3	CNOT3__2__2_Pool8	8	-1.98481	1.84e-09
CNOT3	CNOT3__sherwood_1u__3_Pool11	11	-4.01304	0.0031
CNOT3	CNOT3__sensor__2_Pool5	5	-4.42852	0.0320268
CNP	CNP__5__4_Pool8	8	-1.00534	0.00236639
CNPY1	CNPY1__5__4_Pool6	6	-0.919342	0.0415312
CNPY2	CNPY2__2__2_Pool6	6	-0.987751	0.0206094
CNR1	CNR1__5__4_Pool6	6	-2.637	0.0223298
CNTD1	CNTD1__sherwood_1u__1__1_Pool2	2	-4.34449	0.0019983
CNTD2	CNTD2__sensor__1_Pool12	12	-1.71108	0.0189919
CNTF	CNTF__sensor__1_Pool10	10	-1.92165	0.00558837
CNTN4	CNTN4__sensor__2_Pool9	9	-1.95295	0.0238893
CNTNAP2	CNTNAP2__3__3_Pool8	8	-0.657404	0.010448
COA5	COA5__sherwood_1u__4_Pool10	10	-2.93767	0.00480162
COASY	COASY__2__2_Pool7	7	-2.44153	0.0222098
COBRA1	COBRA1__sensor__1_Pool10	10	-2.4734	0.0212075
COG1	COG1__sensor__1_Pool12	12	-2.33761	0.0451195
COG3	COG3__sensor__2_Pool9	9	-2.67557	0.0260527
COG5	COG5__sensor__1_Pool5	5	-6.73872	8.16e-06
COG8	COG8__sensor__1_Pool5	5	-2.18488	0.0399248
COL18A1	COL18A1__3__3_Pool9	9	-1.1829	0.0375143
COL1A2	COL1A2__sherwood__3__3_Pool2	2	-2.05404	0.00481733
COL27A1	COL27A1__2__1_Pool8	8	-1.5108	2.17e-05
COL4A2	COL4A2__sherwood__2__2_Pool1	1	-3.57461	0.0175194
COL4A2	COL4A2__5__4_Pool8	8	-0.768057	0.043537
COL4A4	COL4A4__4__4_Pool8	8	-1.01497	1.77e-06
COL6A1	COL6A1__6__4_Pool5	5	-1.76692	0.0399248
COL9A2	COL9A2__4__4_Pool8	8	-1.18379	0.0216287
COLEC10	COLEC10__5__3_Pool6	6	-1.3397	0.0161994
COMMD1	COMMD1__2__2_Pool8	8	-0.4643	0.0210567
COMT	COMT__2__2_Pool8	8	-1.487	5.4e-06
COMTD1	COMTD1__sensor__2_Pool9	9	-1.11082	0.0494952
COPB2	COPB2__4__4_Pool8	8	-3.75545	0.0315888
COPE	COPE__1__1_Pool8	8	-0.844264	0.0198959
COPG2	COPG2__2__2_Pool6	6	-0.934427	0.0299841
COPS2	COPS2__sherwood__1__1_Pool3	3	-3.17322	4.55e-09
COPS3	COPS3__sensor__1_Pool9	9	-2.83415	9.86e-14
COPS3	COPS3__3__3_Pool7	7	-2.33928	0.0102981
COPS3	COPS3__4__4_Pool12	12	-3.55854	0.0373071
COPS4	COPS4__3__3_Pool8	8	-5.84426	0.0216836
COPS4	COPS4__2__2_Pool6	6	-4.28289	0.0384705
COPS4	COPS4__4__4_Pool11	11	-3.79338	0.0452871
COPS5	COPS5__sherwood_1u__7_Pool12	12	-2.39617	0.0046664
COPS5	COPS5__3__3_Pool8	8	-0.629432	0.00509496
COPS6	COPS6__4__2_Pool8	8	-4.80989	0.0223469
COPS8	COPS8__sherwood_1u__3__3_Pool1	1	-3.53824	0.0144719
COQ5	COQ5__sensor__1_Pool9	9	-0.849943	0.000419988
COQ6	COQ6__sensor__2_Pool3	3	-2.37225	2.32e-05
COQ9	COQ9__sensor__1_Pool12	12	-1.19101	0.040669
CORO1A	CORO1A__4__4_Pool8	8	-0.880679	0.00655008
CORO1B	CORO1B__sensor__2_Pool9	9	-1.40056	0.0464885
CORO1C	CORO1C__3__3_Pool7	7	-2.48114	0.000119876
CORO6	CORO6__1__1_Pool8	8	-1.12643	0.000189799
CORO6	CORO6__3__3_Pool8	8	-0.655477	0.0425042
COX11	COX11__sherwood_1u__2__2_Pool4	4	-1.1569	0.00552552
COX11	COX11__3__3_Pool7	7	-0.882824	0.0372495
COX16	COX16__3__3_Pool8	8	-1.00404	0.0162297
COX4I1	COX4I1__3__3_Pool12	12	-0.968073	0.0156
COX4I1	COX4I1__sensor__1_Pool9	9	-0.568034	0.0477173
COX5B	COX5B__sensor__1_Pool11	11	-1.37008	0.0183151
COX6A2	COX6A2__3__3_Pool7	7	-0.843872	0.0298971
COX7A1	COX7A1__7__4_Pool8	8	-1.07878	0.00636088
CPA4	CPA4__3__3_Pool7	7	-1.11724	0.0456345
CPD	CPD__3__3_Pool9	9	-0.760895	0.0299756
CPEB4	CPEB4__4__4_Pool6	6	-1.37248	0.032021
CPLX1	CPLX1__sherwood_1u__6_Pool12	12	-1.41788	0.00815292
CPLX1	CPLX1__1__1_Pool8	8	-0.84138	0.0111289
CPLX4	CPLX4__sensor__1_Pool4	4	-0.887211	0.0370486
CPNE5	CPNE5__2__2_Pool8	8	-1.11045	0.00722592
CPSF1	CPSF1__sensor__2_Pool9	9	-4.27818	2.84e-05
CPSF1	CPSF1__3__2_Pool8	8	-1.28993	0.00567839
CPSF1	CPSF1__sherwood_1u__4_Pool12	12	-6.93939	0.0194852
CPSF2	CPSF2__2__2_Pool11	11	-3.33469	0.00144246
CPSF2	CPSF2__1__1_Pool7	7	-1.12832	0.00554575
CPSF2	CPSF2__sensor__1_Pool4	4	-3.09858	0.00743423
CPSF2	CPSF2__3__3_Pool7	7	-3.21697	0.0144607
CPSF3	CPSF3__2__1_Pool7	7	-1.5511	0.0493359
CPSF4	CPSF4__3__3_Pool6	6	-3.74508	0.0229103
CPSF6	CPSF6__sensor__2_Pool11	11	-1.22354	7.82e-06
CPSF6	CPSF6__4__4_Pool6	6	-4.12279	0.0343143
CPSF6	CPSF6__sherwood_1u__2_Pool11	11	-3.33024	0.0468114
CPT1A	CPT1A__2__2_Pool8	8	-0.798869	0.0317276
CPT1C	CPT1C__4__3_Pool8	8	-1.52375	0.0315452
CPXCR1	CPXCR1__5__4_Pool11	11	-0.642491	0.0361137
CPXM1	CPXM1__sherwood_1u__5_Pool12	12	-1.90451	0.0102
CRB1	CRB1__1__1_Pool11	11	-1.46825	0.00642294
CREB3L3	CREB3L3__sensor__1_Pool11	11	-1.83234	0.00569129
CREB3L3	CREB3L3__4__4_Pool7	7	-1.53052	0.0431394
CREBBP	CREBBP__sherwood__4_Pool3	3	-2.89829	6.98e-07
CREBBP	CREBBP__sherwood_1u__9_Pool2	2	-2.35788	0.000580535
CREBBP	CREBBP__sherwood_1u__2__2_Pool3	3	-2.47063	0.00967567
CREBBP	CREBBP__sherwood_1u__3__3_Pool3	3	-1.29765	0.010822
CREBBP	CREBBP__sherwood__6_Pool3	3	-1.98022	0.020538
CREBBP	CREBBP__sherwood_1u__8_Pool11	11	-1.60261	0.0301463
CREBZF	CREBZF__2__2_Pool11	11	-1.4689	0.00365126
CREBZF	CREBZF__sensor__1_Pool9	9	-0.958371	0.00909624
CREM	CREM__sherwood_1u__2__2_Pool2	2	-2.6655	0.0395232
CRHBP	CRHBP__sherwood_1u__1__1_Pool1	1	-1.50354	0.0164601
CRHR1	CRHR1__3__2_Pool11	11	-1.46927	0.000436254
CRIM1	CRIM1__sherwood_1u__4__4_Pool3	3	-1.36378	0.0209
CRIP2	CRIP2__2__2_Pool7	7	-2.03713	0.0158
CRIPAK	CRIPAK__2__2_Pool11	11	-1.98763	0.00461993
CRKL	CRKL__4__3_Pool10	10	-1.95882	0.0184106
CRLS1	CRLS1__sensor__1_Pool9	9	-0.881655	0.0107
CRLS1	CRLS1__sherwood_1u__6_Pool10	10	-1.24326	0.0443086
CRNN	CRNN__3__3_Pool7	7	-0.829902	0.0400997
CROCC	CROCC__4__4_Pool8	8	-1.19616	0.00548261
CRP	CRP__4__4_Pool7	7	-1.52919	0.00786
CRTC2	CRTC2__5__4_Pool7	7	-1.42791	0.0452654
CRYBA1	CRYBA1__3__3_Pool6	6	-2.15191	0.00046771
CRYBB3	CRYBB3__5__4_Pool7	7	-2.16764	0.0053463
CRYGA	CRYGA__3__3_Pool7	7	-2.33402	0.0133797
CRYGC	CRYGC__sensor__2_Pool10	10	-2.38605	0.0441837
CRYZ	CRYZ__sherwood_1u__11_Pool2	2	-1.56428	0.00334029
CRYZ	CRYZ__2__2_Pool6	6	-5.33072	0.0260491
CSF3	CSF3__3__3_Pool8	8	-1.43389	8.91e-05
CSF3R	CSF3R__sherwood_1u__1_Pool2	2	-3.89195	0.00443021
CSNK1A1	CSNK1A1__3__3_Pool8	8	-1.23445	0.0130757
CSNK1A1	CSNK1A1__2__2_Pool12	12	-1.25302	0.0142164
CSNK1A1L	CSNK1A1L__sherwood_1u__7_Pool10	10	-1.87941	0.0332759
CSNK1A1L	CSNK1A1L__sherwood_1u__1__1_Pool3	3	-1.22086	0.0353319
CSNK1G1	CSNK1G1__2__1_Pool8	8	-0.933291	0.00890156
CSNK1G2	CSNK1G2__5__4_Pool11	11	-1.01637	0.00245735
CSNK2B	CSNK2B__3__3_Pool6	6	-1.09373	0.0196472
CSRNP1	CSRNP1__4__4_Pool6	6	-1.3471	0.015665
CSRNP2	CSRNP2__4__4_Pool8	8	-1.49	7.67e-05
CSRNP2	CSRNP2__sherwood_1u__3__3_Pool2	2	-2.14596	0.0144208
CSRP3	CSRP3__2__1_Pool7	7	-1.31402	0.0492895
CST3	CST3__7__4_Pool8	8	-1.01687	0.000554708
CST7	CST7__4__3_Pool8	8	-0.754506	0.0292022
CST9	CST9__2__2_Pool8	8	-1.40765	0.000745978
CSTF1	CSTF1__2__2_Pool8	8	-2.00052	6.27e-08
CSTF2T	CSTF2T__1__1_Pool6	6	-1.42654	0.0294614
CSTL1	CSTL1__sensor__1_Pool11	11	-0.804895	0.00646449
CT45A1	CT45A1__sherwood_1u__6_Pool11	11	-0.933608	0.0108641
CT45A2	CT45A2__sensor__1_Pool9	9	-1.79914	1.89e-06
CT45A2	CT45A2__3__3_Pool11	11	-0.996337	0.000762
CT45A3	CT45A3__sherwood_1u__5_Pool11	11	-0.94808	0.00307
CT45A4	CT45A4__sensor__1_Pool9	9	-1.88042	5.83e-07
CT45A4	CT45A4__3__3_Pool11	11	-0.970723	0.00292
CT45A5	CT45A5__3__3_Pool11	11	-1.00703	0.00305
CT45A6	CT45A6__sensor__1_Pool9	9	-1.82583	4.34e-07
CT45A6	CT45A6__4__4_Pool11	11	-0.97911	0.00311
CTC1	CTC1__1__1_Pool7	7	-1.69707	6.45e-06
CTDNEP1	CTDNEP1__3__3_Pool7	7	-1.70741	0.00158235
CTDP1	CTDP1__4__4_Pool9	9	-1.34338	0.000415
CTDP1	CTDP1__2__2_Pool6	6	-1.72699	0.00272287
CTDSP2	CTDSP2__1__1_Pool7	7	-1.0783	0.0433027
CTLA4	CTLA4__sherwood_1u__1_Pool2	2	-1.6649	0.0266825
CTNNA2	CTNNA2__1__1_Pool7	7	-1.23413	0.0400997
CTNNBL1	CTNNBL1__sensor__1_Pool4	4	-2.33347	0.00142537
CTNNBL1	CTNNBL1__1__1_Pool7	7	-4.77553	0.00218348
CTNND2	CTNND2__sherwood__3__3_Pool2	2	-2.61827	0.000301058
CTPS	CTPS__sensor__1_Pool4	4	-2.27329	1.05e-05
CTSA	CTSA__3__3_Pool8	8	-0.473446	0.0364816
CTSD	CTSD__sensor__2_Pool5	5	-4.31234	0.017618
CTSZ	CTSZ__sherwood_1u__6_Pool12	12	-1.8839	0.00303321
CTSZ	CTSZ__3__3_Pool7	7	-3.90124	0.0240639
CTTN	CTTN__2__2_Pool8	8	-1.27417	0.000608783
CTU1	CTU1__3__2_Pool8	8	-0.837739	0.00661662
CTU2	CTU2__2__2_Pool9	9	-1.92202	0.0021319
CTU2	CTU2__5__4_Pool5	5	-1.99812	0.0107886
CUL1	CUL1__sherwood_1u__1__1_Pool3	3	-1.78484	0.0011065
CUL2	CUL2__3__2_Pool11	11	-4.20577	0.0192585
CWC15	CWC15__sensor__1_Pool9	9	-6.10815	0.00154032
CWC15	CWC15__1__1_Pool8	8	-1.67094	0.0248267
CWC27	CWC27__sherwood_1u__1_Pool11	11	-0.682623	0.0179961
CXCL11	CXCL11__2__2_Pool7	7	-1.53909	0.00336152
CXCL12	CXCL12__sherwood_1u__2__2_Pool2	2	-1.78037	0.00481733
CXCL12	CXCL12__sherwood_1u__1_Pool2	2	-2.53117	0.00814046
CXCL17	CXCL17__sensor__2_Pool9	9	-2.27638	0.0389811
CXCL2	CXCL2__5__3_Pool8	8	-1.08542	0.000876802
CXCL6	CXCL6__sherwood__3__2_Pool3	3	-1.02002	0.0235808
CXCR2	CXCR2__2__2_Pool10	10	-4.67687	0.00209379
CXCR5	CXCR5__sherwood_1u__3__3_Pool1	1	-3.52347	0.00239688
CXCR6	CXCR6__1__1_Pool11	11	-1.15786	0.0397018
CXorf26	CXorf26__sherwood__4__4_Pool4	4	-1.24977	0.00500077
CXorf30	CXorf30__sherwood__3__3_Pool3	3	-1.14826	0.0220408
CXXC1	CXXC1__4__2_Pool8	8	-2.62581	2.01e-08
CXXC1	CXXC1__sherwood_1u__4_Pool3	3	-1.79408	0.000149
CXXC1	CXXC1__sherwood__7_Pool7	7	-2.36303	0.00211732
CXXC1	CXXC1__sherwood_1u__3_Pool3	3	-1.13382	0.00214352
CXXC1	CXXC1__sherwood__1__1_Pool2	2	-6.4819	0.0120405
CXXC1	CXXC1__5__3_Pool7	7	-3.82949	0.0245956
CYB561D1	CYB561D1__4__3_Pool6	6	-0.88229	0.0113301
CYB5B	CYB5B__1__1_Pool7	7	-2.13936	4.29e-07
CYB5B	CYB5B__sensor__1_Pool4	4	-2.25048	0.0370486
CYB5R2	CYB5R2__1__1_Pool7	7	-1.09548	0.00916276
CYC1	CYC1__1__1_Pool6	6	-3.71612	0.0401677
CYCS	CYCS__sherwood_1u__14_Pool2	2	-2.11105	0.00435973
CYFIP1	CYFIP1__sherwood_1u__1_Pool12	12	-0.822213	0.0397834
CYGB	CYGB__4__3_Pool11	11	-0.921824	0.00955948
CYGB	CYGB__3__2_Pool7	7	-1.20155	0.0472564
CYP26A1	CYP26A1__sensor__2_Pool9	9	-2.23488	0.00351563
CYP2A13	CYP2A13__shERWOOD__1U__Sensor__2_Pool11	11	-1.791	1.89e-09
CYP2A6	CYP2A6__shERWOOD__1U__Sensor__2_Pool11	11	-1.75561	4.89e-10
CYP2A7	CYP2A7__shERWOOD__1U__Sensor__2_Pool11	11	-1.71554	1.25e-08
CYP2C18	CYP2C18__shERWOOD__1U__Sensor__1_Pool11	11	-1.48668	0.000436254
CYP2C19	CYP2C19__3__3_Pool8	8	-0.633172	0.0304181
CYP2E1	CYP2E1__sherwood_1u__7_Pool2	2	-3.35828	0.0074479
CYP2J2	CYP2J2__3__3_Pool8	8	-1.98992	1.4e-07
CYP2U1	CYP2U1__5__4_Pool7	7	-1.06359	0.0402756
CYP3A4	CYP3A4__sherwood_1u__2__2_Pool2	2	-3.90644	1.1e-06
CYP3A4	CYP3A4__4__4_Pool8	8	-0.835756	0.0372013
CYP3A7	CYP3A7__sherwood_1u__3__3_Pool2	2	-3.64864	6.22e-06
CYP4F12	CYP4F12__sherwood_1u__7_Pool10	10	-2.47319	0.00945342
CYP4F8	CYP4F8__sherwood_1u__8_Pool10	10	-2.52074	0.0111783
CYP8B1	CYP8B1__sherwood_1u__2__2_Pool2	2	-1.68837	0.0347462
CYR61	CYR61__sensor__1_Pool9	9	-1.03288	0.046404
CYTH4	CYTH4__2__2_Pool8	8	-1.14387	0.0165922
DAB1	DAB1__sherwood_1u__2__2_Pool1	1	-3.8475	0.00154943
DAB1	DAB1__5__3_Pool7	7	-1.06718	0.00995313
DAB2IP	DAB2IP__7__4_Pool11	11	-0.953578	0.00599237
DACH1	DACH1__sensor__2_Pool9	9	-2.72157	7.07e-06
DAD1	DAD1__2__2_Pool8	8	-1.13669	1.24e-10
DAPK1	DAPK1__3__3_Pool8	8	-0.969719	0.033539
DAPK3	DAPK3__2__2_Pool8	8	-2.1875	0.0146784
DAPP1	DAPP1__4__2_Pool7	7	-1.31701	0.0145614
DARS2	DARS2__5__4_Pool8	8	-1.88838	9.26e-05
DAXX	DAXX__sherwood_1u__3__2_Pool3	3	-0.92872	0.0216
DAZAP1	DAZAP1__1__1_Pool7	7	-1.29084	0.0321299
DBF4	DBF4__sensor__1_Pool4	4	-1.70371	0.0176
DBNDD1	DBNDD1__2__2_Pool6	6	-1.41834	0.0219959
DBP	DBP__4__3_Pool9	9	-0.718438	0.0459614
DBT	DBT__sherwood_1u__5_Pool11	11	-2.15626	2.17e-06
DBX1	DBX1__2__2_Pool8	8	-1.26238	0.0286478
DCAF11	DCAF11__3__3_Pool8	8	-1.91684	0.0106392
DCAF11	DCAF11__4__4_Pool8	8	-0.985528	0.0210919
DCAF13	DCAF13__sherwood__3__3_Pool7	7	-2.73145	0.00330677
DCAF13	DCAF13__2__1_Pool7	7	-2.57926	0.00668946
DCBLD2	DCBLD2__3__3_Pool6	6	-1.44209	0.0240213
DCC	DCC__sensor__1_Pool4	4	-1.33984	0.0471615
DCDC5	DCDC5__3__3_Pool8	8	-1.25814	0.00907252
DCDC5	DCDC5__4__4_Pool8	8	-1.27618	0.0315362
DCLK1	DCLK1__sherwood__4__4_Pool2	2	-1.74091	0.00227333
DCLK3	DCLK3__sensor__2_Pool9	9	-1.07723	0.0143178
DCP1A	DCP1A__2__2_Pool8	8	-1.17636	0.00233499
DCTN1	DCTN1__3__2_Pool6	6	-4.05098	0.00185738
DCTN1	DCTN1__5__4_Pool6	6	-2.67674	0.00213179
DCTN2	DCTN2__5__4_Pool6	6	-3.75188	3.8e-06
DCTN3	DCTN3__sensor__2_Pool11	11	-2.07341	0.00372684
DCTN3	DCTN3__4__2_Pool10	10	-5.21938	0.0212075
DCTN3	DCTN3__sensor__1_Pool4	4	-5.11467	0.0444638
DCTN4	DCTN4__4__4_Pool7	7	-2.89306	0.0135946
DCTN5	DCTN5__sherwood_1u__2_Pool11	11	-2.90544	0.00251456
DCTN5	DCTN5__3__3_Pool6	6	-2.22019	0.0363305
DCTN6	DCTN6__2__2_Pool8	8	-1.81926	0.0101474
DCTN6	DCTN6__5__3_Pool6	6	-1.16289	0.0280798
DCTPP1	DCTPP1__4__4_Pool8	8	-0.586677	0.0082855
DCUN1D1	DCUN1D1__5__4_Pool8	8	-0.636566	0.00774371
DCUN1D2	DCUN1D2__4__4_Pool10	10	-1.989	0.0329663
DCUN1D4	DCUN1D4__3__2_Pool6	6	-1.3283	0.00483333
DDAH2	DDAH2__1__1_Pool8	8	-2.4488	0.000530527
DDIT4	DDIT4__6__4_Pool8	8	-0.605659	0.0399046
DDOST	DDOST__4__3_Pool8	8	-1.91548	0.0018
DDX10	DDX10__4__3_Pool7	7	-5.15309	0.00331233
DDX11	DDX11__sherwood__2__2_Pool1	1	-2.17852	0.0371075
DDX17	DDX17__4__4_Pool8	8	-1.79828	6.56e-05
DDX17	DDX17__sensor__2_Pool9	9	-2.19947	0.032424
DDX39B	DDX39B__1__1_Pool8	8	-0.837645	0.0471628
DDX3X	DDX3X__sensor__2_Pool9	9	-1.98487	0.00163
DDX3X	DDX3X__1__1_Pool7	7	-1.40764	0.00874344
DDX3X	DDX3X__5__4_Pool6	6	-1.11677	0.0419133
DDX42	DDX42__5__3_Pool6	6	-2.28044	0.00218
DDX42	DDX42__sensor__2_Pool9	9	-1.3878	0.0124
DDX43	DDX43__1__1_Pool9	9	-1.14842	0.000377
DDX46	DDX46__sherwood_1u__7_Pool11	11	-1.88391	0.000442904
DDX46	DDX46__4__3_Pool6	6	-1.40498	0.0441135
DDX47	DDX47__sherwood_1u__8_Pool10	10	-2.46943	0.0239375
DDX5	DDX5__1__1_Pool8	8	-2.21299	4.5e-05
DDX5	DDX5__4__4_Pool7	7	-2.31797	0.000358817
DDX5	DDX5__sherwood_1u__1__1_Pool3	3	-1.97147	0.00381547
DDX52	DDX52__3__2_Pool11	11	-3.02209	0.0340811
DDX53	DDX53__sherwood_1u__8_Pool11	11	-1.85007	1.9e-08
DDX53	DDX53__sensor__2_Pool5	5	-5.26207	0.00385857
DDX55	DDX55__3__3_Pool11	11	-1.45118	4.38e-06
DDX56	DDX56__2__2_Pool12	12	-2.43056	0.0122166
DDX56	DDX56__sherwood_1u__6_Pool12	12	-1.48187	0.0275862
DDX6	DDX6__sensor__1_Pool10	10	-2.37423	8.53e-05
DDX6	DDX6__sherwood__1__1_Pool1	1	-3.80336	0.0120207
DECR1	DECR1__sherwood_1u__1__1_Pool2	2	-3.33524	0.00478735
DEFA1	DEFA1__2__2_Pool8	8	-0.843072	0.00218844
DEFA1	DEFA1__4__4_Pool8	8	-0.740173	0.0321806
DEFA1B	DEFA1B__2__2_Pool8	8	-0.919391	0.000844451
DEFA1B	DEFA1B__4__4_Pool8	8	-0.884488	0.0113463
DEFA3	DEFA3__3__3_Pool8	8	-0.72385	0.0347189
DEFA4	DEFA4__5__4_Pool8	8	-0.53938	0.00575431
DEFB104A	DEFB104A__sensor__1_Pool11	11	-0.957714	0.0309953
DEFB104B	DEFB104B__sensor__1_Pool11	11	-0.886962	0.0447966
DEFB108B	DEFB108B__1__1_Pool8	8	-1.03154	0.000964496
DEFB113	DEFB113__sherwood__4__4_Pool3	3	-2.51362	0.0144276
DEFB132	DEFB132__sensor__1_Pool5	5	-2.95842	0.00332975
DEGS2	DEGS2__3__2_Pool8	8	-1.08146	0.000320994
DENND1B	DENND1B__3__2_Pool8	8	-1.48916	0.000135
DENND4A	DENND4A__sherwood_1u__2_Pool11	11	-2.10135	5.76e-08
DENND4A	DENND4A__3__3_Pool11	11	-1.18311	0.00143439
DENR	DENR__4__3_Pool9	9	-2.43488	9.14e-11
DENR	DENR__sherwood_1u__1_Pool11	11	-1.93119	0.00151653
DEPDC4	DEPDC4__3__3_Pool6	6	-0.969946	0.0260659
DEPDC7	DEPDC7__4__4_Pool8	8	-1.02493	0.042475
DES	DES__sherwood_1u__2_Pool11	11	-2.71179	0.0298288
DFFB	DFFB__sensor__1_Pool11	11	-4.35247	0.00125138
DFNB31	DFNB31__1__1_Pool6	6	-1.27039	0.0260491
DGAT1	DGAT1__4__3_Pool7	7	-2.14862	0.0321299
DGAT2	DGAT2__sensor__1_Pool11	11	-1.9661	0.000103131
DGCR6	DGCR6__sensor__2_Pool8	8	-1.70001	9.14e-05
DHFR	DHFR__sensor__2_Pool9	9	-2.28843	3.95e-15
DHFR	DHFR__sherwood_1u__8_Pool11	11	-3.03898	1.21e-06
DHFR	DHFR__2__2_Pool6	6	-1.83299	0.0287922
DHH	DHH__3__2_Pool8	8	-0.785398	0.000710635
DHPS	DHPS__sherwood_1u__8_Pool12	12	-3.57109	0.00575193
DHPS	DHPS__5__4_Pool12	12	-2.73436	0.0215055
DHPS	DHPS__sherwood__1__1_Pool2	2	-3.71581	0.0302384
DHRS12	DHRS12__sherwood_1u__1__1_Pool4	4	-2.5458	0.0489585
DHRS2	DHRS2__3__3_Pool6	6	-1.91548	0.0031801
DHRS7C	DHRS7C__7__4_Pool8	8	-1.94233	7.2e-07
DHRS7C	DHRS7C__sensor__1_Pool9	9	-9.61666	0.00208865
DHTKD1	DHTKD1__sherwood_1u__5_Pool11	11	-0.705574	0.00286067
DHX15	DHX15__sherwood_1u__5_Pool12	12	-4.84789	4.08e-05
DHX15	DHX15__3__3_Pool8	8	-3.41892	0.00499
DHX15	DHX15__sensor__1_Pool10	10	-2.77682	0.0142317
DHX16	DHX16__4__3_Pool8	8	-2.93392	0.0116632
DHX30	DHX30__3__2_Pool12	12	-1.40527	0.000708
DHX30	DHX30__sensor__2_Pool10	10	-3.53653	0.00493
DHX30	DHX30__sherwood_1u__1_Pool12	12	-1.99434	0.0214438
DHX32	DHX32__1__1_Pool8	8	-1.22905	0.000190457
DHX32	DHX32__sherwood_1u__6_Pool10	10	-3.85927	0.000628891
DHX33	DHX33__3__3_Pool8	8	-1.47681	0.00914027
DHX33	DHX33__sherwood_1u__5_Pool12	12	-1.56855	0.0128783
DHX35	DHX35__sherwood_1u__7_Pool11	11	-1.29011	5.33e-07
DHX37	DHX37__sherwood_1u__8_Pool12	12	-2.95095	0.000926
DHX38	DHX38__sherwood_1u__5_Pool11	11	-4.10754	0.000400757
DHX8	DHX8__sensor__1_Pool9	9	-2.78407	0.00595674
DHX9	DHX9__3__3_Pool6	6	-6.41528	4.63e-07
DHX9	DHX9__sherwood_1u__6_Pool12	12	-2.71025	0.00292304
DHX9	DHX9__sherwood_1u__8_Pool10	10	-3.04048	0.0408218
DIAPH1	DIAPH1__1__1_Pool8	8	-1.4665	2.99e-05
DIAPH3	DIAPH3__1__1_Pool8	8	-1.22488	4.86e-06
DIO3	DIO3__3__3_Pool8	8	-1.52633	0.0247803
DIS3	DIS3__4__4_Pool6	6	-2.61747	0.0142659
DKC1	DKC1__5__4_Pool6	6	-4.37465	0.0174547
DKK2	DKK2__sensor__1_Pool4	4	-1.74969	0.036529
DLEC1	DLEC1__2__2_Pool8	8	-0.708296	0.0171685
DLK1	DLK1__1__1_Pool8	8	-1.41662	1.03e-05
DLL1	DLL1__2__2_Pool8	8	-1.55656	0.000130689
DLL3	DLL3__3__2_Pool8	8	-0.966359	0.000126767
DLL4	DLL4__2__2_Pool7	7	-1.39565	0.0321299
DLST	DLST__2__2_Pool7	7	-2.60295	0.00977
DLX6	DLX6__sherwood_1u__2__2_Pool1	1	-2.2218	0.0459667
DMAP1	DMAP1__sherwood_1u__3_Pool7	7	-1.19665	0.0326712
DMPK	DMPK__shERWOOD__1U__Sensor__2_Pool11	11	-1.4597	0.0300754
DMRTA1	DMRTA1__2__2_Pool8	8	-0.842894	0.000136
DMWD	DMWD__1__1_Pool8	8	-0.977068	0.0127827
DMXL1	DMXL1__sherwood__3__3_Pool1	1	-1.69672	0.00685
DMXL2	DMXL2__1__1_Pool6	6	-1.08508	0.0345541
DNAH14	DNAH14__4__4_Pool7	7	-1.3746	0.00345614
DNAH17	DNAH17__2__2_Pool11	11	-0.785649	0.00423
DNAH9	DNAH9__4__4_Pool8	8	-0.950501	6.42e-05
DNAI1	DNAI1__sensor__2_Pool11	11	-2.29894	0.000928416
DNAJA1	DNAJA1__sensor__1_Pool11	11	-2.08617	5.84e-08
DNAJA2	DNAJA2__sensor__1_Pool4	4	-1.08467	0.043949
DNAJB2	DNAJB2__sherwood_1u__2_Pool11	11	-1.76553	0.000137691
DNAJC11	DNAJC11__sensor__2_Pool8	8	-2.78487	2.62e-09
DNAJC11	DNAJC11__4__4_Pool12	12	-2.10715	1.03e-06
DNAJC11	DNAJC11__2__2_Pool8	8	-2.8738	1.49e-05
DNAJC11	DNAJC11__sensor__1_Pool5	5	-4.94064	0.030578
DNAJC17	DNAJC17__sherwood__2__2_Pool3	3	-1.75229	0.00874164
DNAJC19	DNAJC19__1__1_Pool8	8	-1.01625	0.0460921
DNAJC30	DNAJC30__1__1_Pool9	9	-1.40185	0.000796327
DNAJC5G	DNAJC5G__sherwood_1u__3__3_Pool1	1	-3.71326	0.0068077
DNAJC5G	DNAJC5G__sensor__2_Pool8	8	-2.05543	0.0395853
DNAJC8	DNAJC8__7__4_Pool9	9	-2.12449	0.000272
DNASE1	DNASE1__1__1_Pool8	8	-0.882401	0.000371043
DNASE1L3	DNASE1L3__sensor__1_Pool9	9	-1.23314	0.0392012
DND1	DND1__1__1_Pool8	8	-2.3454	0.0312997
DNLZ	DNLZ__sensor__2_Pool9	9	-2.11412	0.022543
DNMT1	DNMT1__3__3_Pool11	11	-2.64978	1.99e-10
DNMT1	DNMT1__sherwood_1u__4_Pool3	3	-2.95821	1.06e-08
DNMT1	DNMT1__sherwood_1u__15_Pool3	3	-2.17295	5.8e-06
DNMT1	DNMT1__sherwood__4_Pool3	3	-3.09304	5.07e-05
DNMT1	DNMT1__sherwood__9_Pool2	2	-4.49718	0.0153406
DNMT3B	DNMT3B__sherwood__9_Pool3	3	-1.1042	0.00292304
DNTTIP2	DNTTIP2__sherwood__4__4_Pool4	4	-2.13652	0.00118612
DOCK8	DOCK8__sherwood__1__1_Pool3	3	-1.32714	0.0406151
DOK7	DOK7__1__1_Pool8	8	-0.877755	0.0347276
DOT1L	DOT1L__sherwood_1u__6_Pool3	3	-4.92414	4.26e-06
DOT1L	DOT1L__4__4_Pool8	8	-1.55064	0.000208121
DOT1L	DOT1L__sherwood_1u__2_Pool3	3	-1.86394	0.00294266
DOT1L	DOT1L__sherwood_1u__5_Pool12	12	-1.75583	0.00340462
DPEP3	DPEP3__2__2_Pool8	8	-1.6221	0.039139
DPF3	DPF3__sherwood__2__2_Pool3	3	-1.39245	0.0111278
DPH5	DPH5__3__3_Pool11	11	-2.23525	4.89e-10
DPM1	DPM1__sensor__1_Pool9	9	-0.851174	0.0428237
DPP6	DPP6__2__2_Pool8	8	-0.727564	0.0174876
DPP6	DPP6__4__4_Pool6	6	-1.30065	0.0314544
DPP6	DPP6__sherwood__3__3_Pool3	3	-0.889172	0.0447068
DPPA4	DPPA4__sensor__1_Pool9	9	-0.894039	0.0111898
DPPA5	DPPA5__2__2_Pool8	8	-0.987645	0.00244741
DPRX	DPRX__4__3_Pool8	8	-0.962633	0.00986885
DPY30	DPY30__sherwood__10_Pool2	2	-5.73892	0.00334029
DPY30	DPY30__sherwood_1u__8_Pool3	3	-1.83175	0.00483554
DPY30	DPY30__sherwood__6_Pool3	3	-2.88414	0.0171526
DPY30	DPY30__sherwood_1u__8_Pool10	10	-4.95387	0.0217088
DPYSL3	DPYSL3__3__2_Pool9	9	-1.27635	0.0416229
DPYSL4	DPYSL4__4__2_Pool11	11	-2.07797	9.46e-11
DPYSL4	DPYSL4__6__4_Pool8	8	-1.03415	0.0151002
DR1	DR1__3__2_Pool6	6	-1.27691	0.0299037
DR1	DR1__4__3_Pool8	8	-1.8395	0.0303051
DRAM1	DRAM1__4__4_Pool8	8	-0.580936	0.004901
DRAP1	DRAP1__4__2_Pool6	6	-1.60971	0.0378
DRD5	DRD5__5__4_Pool11	11	-1.49496	2.52e-05
DRP2	DRP2__sensor__1_Pool4	4	-1.12295	0.0147745
DSCR3	DSCR3__sensor__2_Pool5	5	-2.48704	0.00221458
DSCR4	DSCR4__1__1_Pool7	7	-1.16299	0.00987954
DSN1	DSN1__6__4_Pool7	7	-2.15287	0.00264568
DSN1	DSN1__3__2_Pool8	8	-0.762249	0.0253225
DTL	DTL__3__3_Pool6	6	-2.35374	3.59e-09
DTL	DTL__sensor__1_Pool4	4	-2.30926	0.00512984
DTL	DTL__sherwood_1u__2__2_Pool3	3	-1.7653	0.00914359
DTX3	DTX3__3__3_Pool6	6	-1.42662	0.0299037
DTX3L	DTX3L__4__3_Pool11	11	-1.10798	0.000434881
DUOX1	DUOX1__2__1_Pool8	8	-1.68169	6.87e-05
DUS1L	DUS1L__sensor__1_Pool9	9	-0.879051	0.0320496
DUSP1	DUSP1__2__2_Pool8	8	-1.18867	0.00423446
DUSP11	DUSP11__6__4_Pool11	11	-1.65429	0.0015156
DUSP11	DUSP11__sherwood_1u__1__1_Pool3	3	-1.42586	0.0194941
DUSP16	DUSP16__4__4_Pool6	6	-1.20526	0.0252653
DUSP27	DUSP27__sherwood_1u__1__1_Pool3	3	-1.46356	0.037607
DUSP28	DUSP28__sensor__1_Pool12	12	-2.14427	0.017523
DUSP3	DUSP3__sherwood_1u__2__2_Pool3	3	-2.62779	0.00913107
DYM	DYM__sensor__1_Pool9	9	-1.69792	0.046404
DYNC1H1	DYNC1H1__sherwood__4__4_Pool3	3	-1.77956	0.0184615
DYNLL1	DYNLL1__6__4_Pool8	8	-1.07914	0.0111943
DYNLRB1	DYNLRB1__1__1_Pool11	11	-2.10632	0.0195863
DYRK1A	DYRK1A__5__4_Pool11	11	-0.962994	0.0326319
DYRK1B	DYRK1B__6__3_Pool8	8	-1.07307	0.00122051
DYRK3	DYRK3__sherwood_1u__15_Pool2	2	-3.09441	0.0129931
DYRK3	DYRK3__sherwood_1u__3__3_Pool2	2	-1.82292	0.0223068
DZIP1L	DZIP1L__4__3_Pool6	6	-1.18256	0.0164
E2F2	E2F2__2__2_Pool8	8	-2.05791	0.00344707
E2F4	E2F4__1__1_Pool8	8	-1.53233	0.00401525
E4F1	E4F1__3__2_Pool8	8	-2.38612	4.4e-05
EBAG9	EBAG9__5__4_Pool6	6	-1.26457	0.00504965
EBLN2	EBLN2__sherwood__1__1_Pool3	3	-4.70777	7.77e-05
EBNA1BP2	EBNA1BP2__4__3_Pool8	8	-1.68171	4.67e-05
ECD	ECD__sensor__1_Pool11	11	-1.6733	0.024818
ECE2	ECE2__5__4_Pool8	8	-1.31284	0.0118893
ECHDC3	ECHDC3__2__2_Pool8	8	-1.17186	0.0032611
ECHDC3	ECHDC3__3__3_Pool8	8	-1.16859	0.00769751
ECI1	ECI1__4__3_Pool8	8	-1.02611	1.63e-07
ECSCR	ECSCR__sherwood__1__1_Pool3	3	-0.882103	0.0109042
EDC3	EDC3__4__4_Pool11	11	-0.849269	0.0117629
EDC4	EDC4__1__1_Pool12	12	-2.5772	0.000128
EDF1	EDF1__3__3_Pool8	8	-1.4402	7.53e-07
EDIL3	EDIL3__3__3_Pool7	7	-1.09322	0.0497092
EDN1	EDN1__1__1_Pool10	10	-2.82909	0.031614
EDNRA	EDNRA__shERWOOD__1U__Sensor__2_Pool12	12	-1.36923	0.0036
EED	EED__sherwood_1u__4_Pool3	3	-1.38742	0.000140829
EED	EED__dsir__2_Pool2	2	-1.60305	0.00342897
EEF1G	EEF1G__4__4_Pool6	6	-1.11366	0.0189286
EEF2K	EEF2K__sherwood_1u__2__2_Pool3	3	-2.49057	0.0123
EFCAB3	EFCAB3__sensor__1_Pool9	9	-1.40412	0.0145142
EFTUD1	EFTUD1__3__2_Pool11	11	-8.93202	4.15e-09
EFTUD1	EFTUD1__sensor__2_Pool9	9	-3.90326	0.000465999
EGFL7	EGFL7__3__3_Pool8	8	-2.39893	0.000713921
EGFL7	EGFL7__1__1_Pool8	8	-0.774728	0.00975738
EGR2	EGR2__3__2_Pool8	8	-0.966227	0.0222169
EHBP1	EHBP1__sherwood_1u__4__3_Pool4	4	-1.37428	0.0438726
EHD2	EHD2__7__4_Pool8	8	-0.620251	0.0141391
EHMT1	EHMT1__sherwood_1u__10_Pool3	3	-2.08426	9.16e-05
EHMT1	EHMT1__2__2_Pool8	8	-1.1929	0.0011453
EHMT1	EHMT1__sensor__2_Pool11	11	-2.81677	0.00253389
EHMT1	EHMT1__sherwood__1__1_Pool3	3	-1.26133	0.00279849
EI24	EI24__3__3_Pool8	8	-0.984039	0.00131508
EID2	EID2__sensor__2_Pool11	11	-1.02062	0.00774816
EIF2AK2	EIF2AK2__sherwood_1u__6_Pool2	2	-3.32579	0.0206325
EIF2B1	EIF2B1__sensor__1_Pool4	4	-1.59792	0.0146547
EIF2B5	EIF2B5__sensor__1_Pool9	9	-4.25964	0.0496701
EIF2S1	EIF2S1__2__2_Pool6	6	-4.37368	0.0131729
EIF3A	EIF3A__4__3_Pool8	8	-1.89613	0.0168
EIF3CL	EIF3CL__4__4_Pool11	11	-3.28917	0.0167416
EIF3F	EIF3F__4__4_Pool6	6	-3.43524	4.4e-07
EIF3F	EIF3F__1__1_Pool5	5	-2.36028	0.0495995
EIF3H	EIF3H__sensor__1_Pool11	11	-4.69473	0.00184193
EIF3H	EIF3H__5__4_Pool8	8	-2.82208	0.0446668
EIF3M	EIF3M__2__1_Pool8	8	-6.18922	0.000217555
EIF3M	EIF3M__3__2_Pool6	6	-4.28037	0.0141211
EIF4E	EIF4E__4__4_Pool8	8	-7.30562	9.14e-05
EIF4E	EIF4E__2__2_Pool7	7	-3.31731	0.000176253
EIF4EBP1	EIF4EBP1__sherwood__2__2_Pool3	3	-2.7544	0.045851
EIF4G2	EIF4G2__1__1_Pool8	8	-1.76891	0.0336434
EIF4G2	EIF4G2__sherwood__2__2_Pool3	3	-1.39301	0.039002
EIF5A	EIF5A__5__4_Pool12	12	-3.28276	0.00815292
EIF5A	EIF5A__2__2_Pool7	7	-2.11969	0.0303988
EIF5AL1	EIF5AL1__2__2_Pool7	7	-2.03887	0.0210882
ELAVL1	ELAVL1__2__2_Pool6	6	-1.78557	0.000372544
ELAVL1	ELAVL1__1__1_Pool6	6	-3.41768	0.0136121
ELAVL2	ELAVL2__sensor__1_Pool4	4	-1.74337	0.0276457
ELAVL3	ELAVL3__3__1_Pool8	8	-1.02606	0.000741
ELAVL3	ELAVL3__sherwood_1u__1__1_Pool1	1	-2.244	0.000962
ELF2	ELF2__1__1_Pool7	7	-2.12958	0.00301
ELF2	ELF2__sherwood_1u__3_Pool11	11	-1.7453	0.0462
ELF4	ELF4__1__1_Pool8	8	-0.851527	0.0340524
ELFN1	ELFN1__2__2_Pool8	8	-1.33497	0.0147534
ELL	ELL__sensor__1_Pool11	11	-1.05112	0.00231935
ELL3	ELL3__sherwood_1u__3__3_Pool1	1	-3.73114	0.0418956
ELMO3	ELMO3__3__3_Pool8	8	-1.03701	0.0489942
ELP2	ELP2__4__4_Pool5	5	-1.88689	0.0064367
ELP3	ELP3__sherwood_1u__6_Pool3	3	-1.91264	0.00155544
ELP3	ELP3__sherwood_1u__1_Pool3	3	-1.049	0.0380209
ELP4	ELP4__sherwood__2__2_Pool3	3	-2.5065	0.0116292
EMG1	EMG1__4__4_Pool11	11	-2.81886	0.0289996
EML5	EML5__sherwood_1u__2__2_Pool4	4	-1.00984	0.0331236
EMR3	EMR3__4__1_Pool8	8	-0.592239	0.0020052
ENAH	ENAH__sensor__1_Pool11	11	-1.85638	0.000142188
ENDOV	ENDOV__3__3_Pool8	8	-0.784737	0.019795
ENO3	ENO3__sherwood_1u__8_Pool12	12	-1.27708	0.0113772
ENOPH1	ENOPH1__sensor__2_Pool11	11	-1.42989	0.024094
ENOX1	ENOX1__sherwood_1u__1_Pool10	10	-2.19926	0.00263015
ENPP3	ENPP3__sherwood_1u__8_Pool10	10	-1.48537	0.0415934
ENTPD2	ENTPD2__sensor__2_Pool9	9	-1.60338	0.0246909
ENTPD6	ENTPD6__sherwood_1u__6_Pool11	11	-0.968129	0.00133442
ENTPD6	ENTPD6__2__2_Pool11	11	-0.928234	0.00196878
ENY2	ENY2__sensor__1_Pool4	4	-1.38125	0.000313003
ENY2	ENY2__3__3_Pool5	5	-2.1771	0.0409016
EOMES	EOMES__sensor__2_Pool9	9	-1.03933	0.00272
EPAS1	EPAS1__5__4_Pool8	8	-1.10847	1.02e-05
EPB41	EPB41__2__2_Pool6	6	-0.688645	0.0435791
EPB41L4A	EPB41L4A__1__1_Pool7	7	-1.74061	0.0173434
EPB41L4B	EPB41L4B__3__3_Pool8	8	-1.78518	0.031219
EPC1	EPC1__sherwood__4__4_Pool3	3	-1.17826	0.030591
EPC2	EPC2__sherwood__8_Pool3	3	-1.55308	0.0208594
EPGN	EPGN__sherwood_1u__1__1_Pool2	2	-1.2707	0.0247845
EPHA1	EPHA1__sherwood__1__1_Pool1	1	-1.84498	0.0164601
EPHA1	EPHA1__4__4_Pool8	8	-1.28584	0.0229653
EPHA10	EPHA10__2__2_Pool5	5	-4.19361	0.00216206
EPHA10	EPHA10__6__4_Pool8	8	-0.933278	0.0417229
EPHA2	EPHA2__4__4_Pool8	8	-0.605008	0.0499484
EPHA4	EPHA4__sherwood__2__2_Pool2	2	-2.11292	0.0215
EPHA4	EPHA4__sherwood__4__4_Pool2	2	-1.78407	0.0277637
EPHA6	EPHA6__shERWOOD__1U__Sensor__1_Pool11	11	-0.790292	0.0214821
EPHA8	EPHA8__sherwood_1u__10_Pool2	2	-3.57967	0.000433
EPHX2	EPHX2__2__2_Pool8	8	-1.31816	0.0258967
EPN1	EPN1__2__2_Pool8	8	-0.63094	0.0175673
EPN2	EPN2__1__1_Pool8	8	-0.867627	0.00404604
EPPK1	EPPK1__5__4_Pool8	8	-0.777149	0.0165403
EPPK1	EPPK1__1__1_Pool7	7	-1.65136	0.0207874
EPRS	EPRS__5__4_Pool7	7	-3.03838	0.0141671
ERAL1	ERAL1__5__4_Pool8	8	-0.757967	0.0375541
ERCC5	ERCC5__sherwood__8_Pool2	2	-4.53278	0.0114695
ERGIC1	ERGIC1__2__2_Pool8	8	-0.936956	0.0324734
ERGIC2	ERGIC2__sherwood_1u__2_Pool11	11	-0.945756	0.0177927
ERH	ERH__sherwood_1u__1__1_Pool3	3	-4.17774	0.00853763
ERH	ERH__3__2_Pool6	6	-3.16861	0.0250991
ERI1	ERI1__4__3_Pool8	8	-1.03809	0.0162297
ERI2	ERI2__4__4_Pool6	6	-1.31792	0.0294614
ERICH1	ERICH1__sherwood__3__3_Pool4	4	-1.02606	0.0368438
ERO1L	ERO1L__7__4_Pool8	8	-1.84468	0.000333131
ERP44	ERP44__4__4_Pool5	5	-3.07223	0.00778
ESD	ESD__1__1_Pool11	11	-1.36441	0.000380248
ESF1	ESF1__2__2_Pool11	11	-3.1043	8.52e-05
ESRRB	ESRRB__sensor__1_Pool3	3	-1.25539	0.0271022
ESX1	ESX1__4__3_Pool8	8	-0.978089	0.000825847
ETNK1	ETNK1__sherwood_1u__4__4_Pool1	1	-2.0056	0.0211
ETS1	ETS1__5__4_Pool6	6	-1.59032	0.00127
ETS1	ETS1__4__3_Pool8	8	-1.51399	0.0074462
ETV3	ETV3__4__4_Pool8	8	-0.754658	0.022982
ETV4	ETV4__6__4_Pool7	7	-2.2039	0.00562777
ETV4	ETV4__4__3_Pool5	5	-3.94739	0.017618
ETV4	ETV4__sherwood_1u__1__1_Pool2	2	-1.53328	0.0227337
ETV5	ETV5__sensor__2_Pool11	11	-1.29573	0.00234
ETV6	ETV6__3__3_Pool8	8	-1.35733	4.94e-06
EVC2	EVC2__4__4_Pool11	11	-1.29154	0.000852629
EVI2B	EVI2B__sensor__2_Pool11	11	-1.24201	0.0179044
EVI5L	EVI5L__sensor__2_Pool5	5	-2.87996	0.0197624
EVL	EVL__1__1_Pool8	8	-1.50206	0.0071168
EXOC3L2	EXOC3L2__4__4_Pool11	11	-1.13837	0.00101112
EXOC3L2	EXOC3L2__2__2_Pool8	8	-0.594156	0.0448732
EXOC8	EXOC8__3__3_Pool6	6	-1.51026	0.0280798
EXOSC10	EXOSC10__sherwood_1u__4_Pool11	11	-2.53928	4.96e-08
EXOSC10	EXOSC10__2__2_Pool8	8	-7.60388	5.25e-08
EXOSC10	EXOSC10__3__3_Pool6	6	-2.64138	0.00122
EXOSC10	EXOSC10__1__1_Pool9	9	-1.25726	0.00211422
EXOSC3	EXOSC3__sherwood__3__3_Pool3	3	-2.46261	4.88e-05
EXOSC4	EXOSC4__sherwood_1u__7_Pool10	10	-2.2635	0.000223
EXOSC5	EXOSC5__1__1_Pool6	6	-1.0618	0.00267877
EXOSC9	EXOSC9__sensor__2_Pool9	9	-2.77175	0.020251
EXT1	EXT1__sensor__1_Pool4	4	-1.23236	0.00167604
EYA1	EYA1__sensor__1_Pool3	3	-1.40712	0.0169478
EYA1	EYA1__sherwood_1u__4__4_Pool2	2	-1.63352	0.0443101
EZH1	EZH1__sherwood_1u__7_Pool11	11	-0.966634	0.0010108
EZH2	EZH2__sherwood__2__2_Pool3	3	-1.65777	0.00152647
EZH2	EZH2__5__4_Pool6	6	-1.36557	0.00226561
EZH2	EZH2__sherwood__4__4_Pool7	7	-1.58764	0.0176331
EZH2	EZH2__sherwood__4__4_Pool3	3	-1.04888	0.0496083
EZR	EZR__5__3_Pool7	7	-1.53811	0.0339936
F2RL2	F2RL2__3__3_Pool11	11	-1.44529	0.0455536
F7	F7__sherwood_1u__3__3_Pool1	1	-1.02934	0.0455373
FADS2	FADS2__1__1_Pool8	8	-1.41944	0.000105
FADS2	FADS2__sensor__1_Pool12	12	-2.23294	0.00909209
FADS3	FADS3__5__4_Pool11	11	-0.803584	0.0187464
FAF1	FAF1__2__2_Pool11	11	-0.51991	0.0457041
FAH	FAH__2__2_Pool7	7	-0.841895	0.0454353
FAM101A	FAM101A__4__4_Pool5	5	-5.73821	3.66e-05
FAM108A1	FAM108A1__sensor__2_Pool8	8	-3.41039	0.00566668
FAM117A	FAM117A__sherwood__3__3_Pool3	3	-1.26983	0.0123916
FAM118A	FAM118A__2__1_Pool11	11	-0.634361	0.0113679
FAM120A	FAM120A__sensor__1_Pool9	9	-1.30868	1.23e-06
FAM120B	FAM120B__sherwood__1__1_Pool3	3	-2.15347	3.74e-08
FAM120C	FAM120C__1__1_Pool9	9	-1.67209	0.00114478
FAM126B	FAM126B__4__4_Pool6	6	-1.14922	0.00724841
FAM131A	FAM131A__2__2_Pool8	8	-0.478715	0.0170444
FAM134B	FAM134B__sensor__1_Pool11	11	-0.648898	0.0115065
FAM135A	FAM135A__2__2_Pool11	11	-0.918138	0.000247652
FAM135B	FAM135B__sensor__1_Pool4	4	-1.27549	0.0302057
FAM136A	FAM136A__sherwood_1u__1_Pool11	11	-1.22672	0.0160033
FAM136A	FAM136A__5__3_Pool8	8	-0.947173	0.0163056
FAM151A	FAM151A__2__2_Pool8	8	-0.830155	0.0239599
FAM151A	FAM151A__1__1_Pool8	8	-0.658401	0.0299935
FAM165B	FAM165B__sensor__1_Pool9	9	-0.791332	0.0234253
FAM171A1	FAM171A1__sherwood_1u__3_Pool11	11	-0.691286	0.024094
FAM174A	FAM174A__3__3_Pool8	8	-0.82233	0.049788
FAM174B	FAM174B__5__4_Pool8	8	-0.820179	0.0434643
FAM176A	FAM176A__sensor__2_Pool9	9	-0.729354	0.020251
FAM181B	FAM181B__2__2_Pool8	8	-3.04405	0.00972814
FAM183A	FAM183A__sensor__2_Pool12	12	-1.38007	0.0388912
FAM187B	FAM187B__sensor__2_Pool9	9	-1.96535	0.0011552
FAM194A	FAM194A__sensor__1_Pool4	4	-1.73438	0.00490488
FAM203A	FAM203A__6__3_Pool8	8	-1.28645	0.00208013
FAM20C	FAM20C__4__4_Pool8	8	-0.992648	0.00413585
FAM20C	FAM20C__2__2_Pool7	7	-0.903325	0.00813574
FAM25A	FAM25A__3__3_Pool10	10	-1.42503	0.025644
FAM25C	FAM25C__4__4_Pool10	10	-1.33533	0.0330827
FAM25G	FAM25G__4__4_Pool10	10	-1.37183	0.0280191
FAM43A	FAM43A__1__1_Pool8	8	-1.4173	1.56e-18
FAM45A	FAM45A__2__2_Pool8	8	-0.842466	0.00128254
FAM47A	FAM47A__5__4_Pool7	7	-1.36234	0.0382068
FAM50B	FAM50B__6__4_Pool8	8	-1.22364	0.0100066
FAM53B	FAM53B__sensor__1_Pool12	12	-2.81634	0.000412
FAM53B	FAM53B__4__4_Pool8	8	-0.79404	0.0475333
FAM53C	FAM53C__sensor__1_Pool11	11	-1.54077	0.000280983
FAM54B	FAM54B__sensor__1_Pool9	9	-0.782156	0.0125205
FAM57A	FAM57A__4__4_Pool8	8	-1.97357	0.0335853
FAM71E2	FAM71E2__3__3_Pool8	8	-0.871472	0.00184981
FAM71F2	FAM71F2__1__1_Pool12	12	-1.84228	0.000562104
FAM83F	FAM83F__sensor__2_Pool8	8	-1.04376	0.0349726
FAM86B1	FAM86B1__sherwood_1u__1__1_Pool4	4	-1.66225	0.00391702
FAM86B2	FAM86B2__sherwood_1u__1__1_Pool4	4	-1.74359	0.0010862
FAM86C1	FAM86C1__sherwood_1u__1__1_Pool4	4	-1.74902	0.00112237
FAM9C	FAM9C__5__4_Pool6	6	-1.32794	0.00232429
FANCB	FANCB__sherwood__2__2_Pool4	4	-1.80132	0.0253988
FANCI	FANCI__4__3_Pool11	11	-1.02865	8.2e-05
FANCM	FANCM__sensor__2_Pool5	5	-6.25236	0.0213
FARP1	FARP1__sherwood__2__2_Pool3	3	-1.41985	0.001041
FASTKD2	FASTKD2__sensor__1_Pool4	4	-1.44983	0.0440655
FAU	FAU__sensor__2_Pool9	9	-2.46514	7.49e-05
FAU	FAU__2__2_Pool6	6	-2.69038	0.0034754
FBXL19	FBXL19__4__3_Pool8	8	-1.54786	0.00123938
FBXL19	FBXL19__dsir__2_Pool7	7	-1.38981	0.0484923
FBXO31	FBXO31__2__2_Pool8	8	-1.48377	0.0201
FBXO33	FBXO33__3__3_Pool6	6	-1.52329	0.000292621
FBXO38	FBXO38__sensor__2_Pool4	4	-1.94183	0.00509994
FBXO42	FBXO42__sherwood__2__2_Pool1	1	-2.4468	0.0145
FBXO46	FBXO46__4__4_Pool8	8	-1.00528	0.00681
FBXO5	FBXO5__sherwood_1u__2__2_Pool3	3	-2.70059	0.0012618
FBXW11	FBXW11__2__2_Pool8	8	-0.917109	0.00489393
FBXW11	FBXW11__sherwood_1u__2__2_Pool3	3	-1.08337	0.0220467
FBXW5	FBXW5__2__2_Pool8	8	-1.9024	0.0290535
FBXW7	FBXW7__sherwood__2__2_Pool3	3	-2.13049	3.43e-05
FBXW7	FBXW7__4__4_Pool7	7	-1.40276	0.000123203
FBXW7	FBXW7__sensor__2_Pool9	9	-3.28997	0.00070162
FCER1A	FCER1A__3__3_Pool9	9	-1.35623	0.0352309
FCF1	FCF1__5__4_Pool8	8	-2.45617	4.31e-05
FCGR3B	FCGR3B__4__4_Pool6	6	-1.32919	0.0232245
FCHO2	FCHO2__sherwood_1u__1__1_Pool4	4	-1.23205	0.000534198
FCHSD1	FCHSD1__sensor__1_Pool12	12	-1.04178	0.00434
FCHSD1	FCHSD1__3__3_Pool8	8	-0.639377	0.0139076
FCRL1	FCRL1__5__4_Pool11	11	-2.44926	0.0167306
FCRLA	FCRLA__2__2_Pool8	8	-0.822148	0.0356306
FDXACB1	FDXACB1__sensor__2_Pool9	9	-1.64024	0.0199516
FECH	FECH__1__1_Pool8	8	-0.661275	0.0460216
FEM1A	FEM1A__1__1_Pool8	8	-1.05909	0.00193
FERMT2	FERMT2__3__3_Pool9	9	-1.55109	0.0182494
FERMT2	FERMT2__sherwood_1u__1__1_Pool4	4	-1.93783	0.0272809
FERMT2	FERMT2__sherwood_1u__2__2_Pool4	4	-5.16877	0.0444638
FFAR1	FFAR1__sensor__2_Pool9	9	-1.44712	0.0309846
FGF13	FGF13__sherwood_1u__2__2_Pool2	2	-1.70305	0.0419467
FGF14	FGF14__4__4_Pool6	6	-0.773319	0.027634
FGF14	FGF14__1__1_Pool6	6	-1.59124	0.0444409
FGF22	FGF22__1__1_Pool8	8	-0.954884	0.00572411
FGFR3	FGFR3__2__2_Pool7	7	-1.18138	0.020216
FGFRL1	FGFRL1__sherwood_1u__3__3_Pool3	3	-1.06819	0.0194941
FHDC1	FHDC1__3__2_Pool8	8	-0.737299	0.0434472
FIBIN	FIBIN__sherwood__2__2_Pool3	3	-1.02362	0.025
FIG4	FIG4__sherwood__4__4_Pool4	4	-3.2304	0.0159918
FILIP1	FILIP1__sherwood_1u__2_Pool11	11	-1.35383	0.00019116
FILIP1L	FILIP1L__2__1_Pool9	9	-0.961941	0.0309682
FIP1L1	FIP1L1__1__1_Pool9	9	-3.02279	0.0113351
FIZ1	FIZ1__1__1_Pool8	8	-0.937961	0.0158595
FIZ1	FIZ1__sensor__2_Pool9	9	-0.67255	0.0278569
FKBP1A	FKBP1A__dsir__2_Pool7	7	-1.34527	0.0420254
FKBP2	FKBP2__sherwood__3_Pool3	3	-2.38739	0.00718601
FKBP8	FKBP8__5__4_Pool8	8	-2.07246	6.87e-06
FLII	FLII__2__2_Pool8	8	-0.716628	0.0477129
FLJ44635	FLJ44635__sherwood__1__1_Pool1	1	-4.09427	1.57e-05
FLJ44635	FLJ44635__sensor__2_Pool5	5	-3.32766	0.0399248
FLNC	FLNC__2__1_Pool8	8	-1.74568	0.00947671
FLNC	FLNC__5__4_Pool8	8	-1.0599	0.0119321
FLOT2	FLOT2__sherwood_1u__4__4_Pool1	1	-2.39901	0.0349143
FLT1	FLT1__5__4_Pool8	8	-1.3319	0.0420607
FN1	FN1__sherwood_1u__4__4_Pool2	2	-1.94383	0.00275
FNBP1	FNBP1__1__1_Pool8	8	-1.19146	0.00607162
FNDC3A	FNDC3A__sensor__1_Pool4	4	-1.12931	0.0298681
FNDC7	FNDC7__1__1_Pool11	11	-0.928641	0.00521897
FNIP1	FNIP1__sherwood_1u__1_Pool11	11	-0.936819	0.0174351
FNTA	FNTA__2__2_Pool11	11	-2.04314	3.65e-05
FOLR3	FOLR3__sensor__1_Pool9	9	-1.03173	0.00139721
FOSL1	FOSL1__2__1_Pool8	8	-2.51661	1.46e-06
FOXA1	FOXA1__3__3_Pool8	8	-1.30456	0.0137941
FOXD4L3	FOXD4L3__4__4_Pool8	8	-0.705114	0.0235293
FOXD4L4	FOXD4L4__4__4_Pool8	8	-0.739314	0.01957
FOXD4L5	FOXD4L5__4__4_Pool8	8	-0.715051	0.0286717
FOXD4L6	FOXD4L6__4__4_Pool8	8	-0.747379	0.0228294
FOXG1	FOXG1__3__2_Pool8	8	-1.41331	0.000166138
FOXI2	FOXI2__sherwood_1u__4__3_Pool1	1	-1.68678	0.0166793
FOXJ3	FOXJ3__3__3_Pool11	11	-0.977333	0.000828804
FOXM1	FOXM1__4__4_Pool6	6	-2.70384	0.0166157
FOXO3	FOXO3__5__4_Pool8	8	-1.03814	0.00346525
FOXP4	FOXP4__3__2_Pool6	6	-1.58792	0.0280798
FPGS	FPGS__3__3_Pool9	9	-1.20871	0.00125666
FPGT	FPGT__sherwood_1u__2__2_Pool4	4	-2.70913	0.0447009
FRAT2	FRAT2__5__4_Pool8	8	-1.01438	0.044422
FREM1	FREM1__5__4_Pool8	8	-1.09285	0.00147397
FREM2	FREM2__5__4_Pool6	6	-1.07348	0.0141604
FREM3	FREM3__3__2_Pool11	11	-0.727799	0.0450994
FRG1	FRG1__1__1_Pool7	7	-3.28228	0.0362316
FRG2C	FRG2C__sherwood_1u__4__4_Pool1	1	-1.52721	0.00360617
FRK	FRK__sherwood_1u__3_Pool2	2	-1.47573	0.0262648
FRRS1	FRRS1__3__3_Pool6	6	-1.13574	0.00966723
FRS3	FRS3__2__2_Pool7	7	-1.72094	0.0190372
FTHL17	FTHL17__5__4_Pool12	12	-1.63945	0.0142164
FTHL17	FTHL17__3__3_Pool8	8	-1.21048	0.0147436
FTL	FTL__sherwood_1u__1__1_Pool2	2	-2.00057	0.00478735
FTSJ3	FTSJ3__2__2_Pool8	8	-1.33747	0.00197591
FTSJD2	FTSJD2__sensor__2_Pool9	9	-5.09162	0.000600986
FUBP1	FUBP1__3__3_Pool8	8	-2.19636	0.00142446
FURIN	FURIN__4__4_Pool5	5	-2.08645	0.0152438
FUS	FUS__5__4_Pool6	6	-2.85668	3.8e-06
FXN	FXN__1__1_Pool7	7	-2.33142	0.0217509
FXYD6	FXYD6__2__2_Pool8	8	-0.991972	0.00641442
FXYD6-FXYD2	FXYD6-FXYD2__4__4_Pool8	8	-0.946193	0.0117612
FZD5	FZD5__5__3_Pool8	8	-0.746243	0.00394156
FZD6	FZD6__sherwood__2__2_Pool1	1	-2.76216	0.00715691
FZD7	FZD7__3__3_Pool11	11	-1.0282	0.00323587
FZD9	FZD9__sherwood_1u__7_Pool10	10	-2.54461	0.0246796
GABBR1	GABBR1__sherwood_1u__6_Pool10	10	-1.58838	0.0167879
GABPB1	GABPB1__6__3_Pool10	10	-2.37283	0.0182
GABPB1	GABPB1__7__4_Pool6	6	-2.41971	0.0224365
GABRA2	GABRA2__2__2_Pool7	7	-1.11599	0.00345614
GABRA3	GABRA3__sherwood__1__1_Pool2	2	-2.56202	0.00216377
GABRA5	GABRA5__sherwood__3__3_Pool2	2	-3.34084	0.00360266
GABRA6	GABRA6__7__4_Pool8	8	-0.88976	0.0415
GABRG1	GABRG1__sherwood_1u__1_Pool11	11	-1.4678	0.000308
GABRG2	GABRG2__sherwood_1u__2__2_Pool3	3	-1.34844	0.00033783
GABRG3	GABRG3__sherwood_1u__7_Pool11	11	-1.10991	0.00188141
GABRQ	GABRQ__sherwood_1u__11_Pool2	2	-1.42516	0.0441153
GABRR2	GABRR2__sherwood_1u__6_Pool11	11	-1.13771	3.27e-05
GABRR2	GABRR2__sherwood_1u__7_Pool11	11	-1.25493	0.000324691
GAGE1	GAGE1__3__3_Pool8	8	-1.14412	0.0401978
GALC	GALC__sherwood_1u__6_Pool10	10	-1.88635	0.0280191
GALE	GALE__5__3_Pool12	12	-2.03778	0.00291
GALK2	GALK2__sherwood_1u__1__1_Pool2	2	-1.39007	0.0203233
GALNT1	GALNT1__1__1_Pool7	7	-1.68328	0.00228337
GALNT3	GALNT3__5__3_Pool11	11	-0.925169	0.0173605
GALNT5	GALNT5__sensor__1_Pool9	9	-0.994516	0.0477158
GALNTL1	GALNTL1__sensor__1_Pool12	12	-1.30806	0.0291024
GALNTL5	GALNTL5__3__3_Pool6	6	-1.31791	0.0435791
GALR3	GALR3__4__2_Pool8	8	-0.966259	1.3e-05
GANAB	GANAB__sherwood_1u__7_Pool12	12	-1.05701	0.0113788
GAPDHS	GAPDHS__3__3_Pool8	8	-1.23361	8.79e-06
GAPT	GAPT__sherwood_1u__2__2_Pool3	3	-1.12591	0.0257252
GAR1	GAR1__5__4_Pool8	8	-2.75159	0.0183207
GAR1	GAR1__sherwood_1u__6_Pool11	11	-3.41104	0.0195268
GARS	GARS__1__1_Pool9	9	-1.52781	9.03e-07
GARS	GARS__2__2_Pool11	11	-2.26631	0.00969284
GART	GART__sensor__1_Pool12	12	-3.42368	2.12e-05
GART	GART__sherwood_1u__7_Pool12	12	-2.69706	8.45e-05
GART	GART__sherwood__3__3_Pool4	4	-1.8804	0.00429406
GART	GART__sensor__2_Pool9	9	-2.70205	0.00504515
GART	GART__2__2_Pool6	6	-1.54438	0.0390955
GART	GART__1__1_Pool12	12	-0.936599	0.0434044
GAS1	GAS1__6__4_Pool8	8	-0.846739	0.00125191
GAS2L1	GAS2L1__3__3_Pool8	8	-1.27052	0.00259898
GAS7	GAS7__sherwood__4__4_Pool3	3	-1.34899	0.0106
GAS7	GAS7__sensor__2_Pool11	11	-1.14648	0.0246157
GBA3	GBA3__sherwood__1__1_Pool1	1	-2.62526	0.0355181
GBE1	GBE1__2__2_Pool11	11	-1.38618	6.2e-06
GBE1	GBE1__sherwood_1u__1_Pool11	11	-2.24392	0.000316249
GBGT1	GBGT1__sherwood_1u__7_Pool12	12	-1.24867	0.0108161
GBP4	GBP4__sensor__1_Pool4	4	-1.47849	0.0029477
GBP4	GBP4__2__1_Pool8	8	-0.767832	0.00940638
GBP7	GBP7__sensor__1_Pool4	4	-0.964189	0.021822
GBX1	GBX1__8__4_Pool7	7	-1.16779	0.00637021
GBX2	GBX2__sensor__1_Pool9	9	-0.816059	0.0148608
GCC2	GCC2__sensor__1_Pool9	9	-1.58282	2.54e-05
GCGR	GCGR__sherwood_1u__8_Pool10	10	-1.94818	0.0453645
GCK	GCK__sherwood_1u__2__2_Pool3	3	-2.05681	0.0402278
GCM2	GCM2__2__2_Pool8	8	-0.729095	0.0497819
GCN1L1	GCN1L1__sensor__2_Pool9	9	-1.58873	0.000458
GCN1L1	GCN1L1__3__3_Pool9	9	-1.56871	0.00363
GCNT1	GCNT1__sherwood_1u__2_Pool11	11	-0.99404	0.0213054
GCNT2	GCNT2__3__3_Pool7	7	-1.84965	0.00533297
GCNT2	GCNT2__sherwood_1u__5_Pool11	11	-0.473299	0.0396439
GDAP2	GDAP2__sensor__2_Pool10	10	-2.63231	0.00442013
GDF15	GDF15__sherwood__1__1_Pool5	5	-3.49488	0.0152438
GDF6	GDF6__sensor__2_Pool5	5	-5.31037	0.00186482
GDNF	GDNF__sherwood_1u__1__1_Pool4	4	-1.62083	0.000308921
GDNF	GDNF__sensor__1_Pool11	11	-1.02068	0.0107577
GDPD3	GDPD3__4__2_Pool7	7	-1.86859	0.00228
GFAP	GFAP__sherwood_1u__3__3_Pool1	1	-5.79076	0.0142515
GFM1	GFM1__3__3_Pool8	8	-0.829511	0.000465242
GGPS1	GGPS1__3__3_Pool9	9	-1.45804	0.0346416
GGT1	GGT1__sherwood_1u__7_Pool10	10	-1.82819	0.0019987
GGT7	GGT7__3__3_Pool10	10	-2.25886	0.0292103
GGTLC1	GGTLC1__sherwood_1u__4_Pool10	10	-1.8537	0.00194498
GGTLC2	GGTLC2__2__2_Pool9	9	-1.30108	0.0177032
GHSR	GHSR__sherwood_1u__1__1_Pool2	2	-2.87279	0.00248938
GIGYF1	GIGYF1__1__1_Pool8	8	-1.40884	0.00341471
GIMAP2	GIMAP2__3__2_Pool8	8	-1.01237	0.000876802
GINS3	GINS3__8__4_Pool8	8	-2.31967	0.00136006
GIPC1	GIPC1__sensor__2_Pool9	9	-2.24405	0.0110809
GJA1	GJA1__4__4_Pool7	7	-1.93717	0.022715
GJA9	GJA9__1__1_Pool6	6	-1.08506	0.00580388
GJB1	GJB1__2__2_Pool11	11	-1.20255	0.0246355
GJB6	GJB6__sherwood__2__2_Pool1	1	-3.77703	0.0340278
GJC3	GJC3__4__4_Pool9	9	-1.26703	0.00350252
GJD4	GJD4__4__3_Pool12	12	-2.52854	0.0412454
GK	GK__sensor__2_Pool11	11	-1.1	0.00897462
GK5	GK5__sherwood_1u__4__4_Pool3	3	-0.943842	0.0285249
GLE1	GLE1__sensor__2_Pool9	9	-1.04307	0.0109
GLE1	GLE1__6__4_Pool8	8	-1.45754	0.0251852
GLIS1	GLIS1__3__3_Pool11	11	-1.61229	0.00566976
GLIS3	GLIS3__sensor__1_Pool11	11	-3.12013	0.000495603
GLOD5	GLOD5__1__1_Pool8	8	-0.813975	0.0426924
GLRX	GLRX__4__2_Pool11	11	-0.783844	0.0136
GLRX3	GLRX3__sensor__2_Pool9	9	-1.50186	0.0137436
GLRX3	GLRX3__4__3_Pool6	6	-0.815988	0.015819
GLS	GLS__1__1_Pool10	10	-1.59315	0.0212
GLTSCR1	GLTSCR1__3__2_Pool8	8	-2.13526	1.31e-16
GLTSCR1	GLTSCR1__sherwood__1__1_Pool3	3	-2.7039	0.0122395
GLUD2	GLUD2__3__3_Pool6	6	-1.15884	0.0363305
GLYATL1	GLYATL1__4__4_Pool8	8	-0.731422	0.0121735
GLYCTK	GLYCTK__sherwood_1u__6_Pool10	10	-3.16051	0.0221574
GMDS	GMDS__1__1_Pool7	7	-0.774331	0.023865
GMEB2	GMEB2__3__3_Pool8	8	-0.773962	0.0336434
GMFG	GMFG__2__1_Pool8	8	-1.43001	0.00179262
GNA12	GNA12__6__4_Pool8	8	-1.53145	0.000107351
GNAL	GNAL__3__3_Pool10	10	-2.40266	0.025644
GNAO1	GNAO1__sherwood_1u__1__1_Pool4	4	-4.28319	0.00694
GNAZ	GNAZ__7__4_Pool8	8	-0.814943	0.0340875
GNAZ	GNAZ__4__2_Pool7	7	-1.86988	0.0472511
GNB2L1	GNB2L1__2__2_Pool8	8	-4.14034	0.000198643
GNB2L1	GNB2L1__sherwood__2__2_Pool3	3	-7.02925	0.000526879
GNG2	GNG2__sherwood__1__1_Pool3	3	-1.047	0.031995
GNL3	GNL3__sensor__1_Pool12	12	-2.31494	0.0498148
GNL3L	GNL3L__sensor__1_Pool12	12	-2.09199	3.46e-05
GNL3L	GNL3L__sherwood_1u__1_Pool11	11	-3.72622	0.00487149
GNL3L	GNL3L__5__4_Pool5	5	-1.84297	0.0167606
GNLY	GNLY__1__1_Pool8	8	-1.47298	0.000219391
GNPNAT1	GNPNAT1__sherwood_1u__6_Pool11	11	-1.83287	6.47e-07
GNPTG	GNPTG__sherwood_1u__1_Pool11	11	-1.42941	0.0203914
GOLGA3	GOLGA3__3__3_Pool8	8	-1.38472	0.00146174
GOLGA3	GOLGA3__sensor__1_Pool9	9	-1.0426	0.00226033
GOLGA6A	GOLGA6A__sherwood_1u__1__1_Pool4	4	-2.16936	0.00552552
GOLGA6A	GOLGA6A__sherwood__3__3_Pool3	3	-0.769233	0.0241376
GOLGA6B	GOLGA6B__sherwood_1u__1__1_Pool4	4	-2.17298	0.00381248
GOLGA6B	GOLGA6B__sherwood__3__3_Pool3	3	-0.803471	0.0142516
GOLGA6C	GOLGA6C__sherwood_1u__1__1_Pool4	4	-2.13607	0.00739232
GOLGA6C	GOLGA6C__sherwood__2__2_Pool3	3	-0.743076	0.0304655
GOLGA6D	GOLGA6D__sherwood_1u__1__1_Pool4	4	-2.18077	0.00646622
GOLGA6D	GOLGA6D__sherwood__2__2_Pool3	3	-0.711684	0.0338142
GOLGA8A	GOLGA8A__sensor__1_Pool5	5	-1.61108	0.0422106
GORASP1	GORASP1__1__1_Pool12	12	-2.38897	0.0447046
GOSR2	GOSR2__sensor__1_Pool9	9	-6.00692	0.00280047
GOT2	GOT2__sherwood__1__1_Pool2	2	-3.23773	0.00317028
GOT2	GOT2__3__2_Pool6	6	-1.16201	0.0150296
GPA33	GPA33__3__3_Pool8	8	-2.3226	8.93e-12
GPAA1	GPAA1__4__3_Pool8	8	-1.84829	0.000736738
GPATCH3	GPATCH3__sensor__2_Pool9	9	-1.08661	4.99e-05
GPATCH4	GPATCH4__1__1_Pool8	8	-0.605498	0.00887542
GPBAR1	GPBAR1__sensor__2_Pool9	9	-0.934104	0.0223884
GPBP1	GPBP1__sensor__1_Pool4	4	-1.22939	0.0444638
GPBP1L1	GPBP1L1__1__1_Pool6	6	-1.00852	0.0342965
GPC2	GPC2__sensor__1_Pool9	9	-1.85765	0.000484477
GPC2	GPC2__3__3_Pool9	9	-1.27062	0.0200603
GPHN	GPHN__1__1_Pool6	6	-1.36005	0.000905621
GPN1	GPN1__4__4_Pool8	8	-1.47757	0.006
GPN2	GPN2__sherwood__2__2_Pool1	1	-4.74399	0.0051371
GPN3	GPN3__2__2_Pool6	6	-2.17301	0.000433
GPN3	GPN3__sherwood__1__1_Pool3	3	-0.968165	0.00858607
GPR1	GPR1__sensor__2_Pool11	11	-2.20895	0.00785394
GPR111	GPR111__1__1_Pool7	7	-0.950071	0.0312947
GPR126	GPR126__2__2_Pool8	8	-1.23693	0.00258761
GPR135	GPR135__sherwood__1__1_Pool1	1	-1.62581	0.0455373
GPR146	GPR146__sensor__2_Pool9	9	-0.714173	0.0177032
GPR152	GPR152__7__4_Pool8	8	-1.29658	0.0293628
GPR157	GPR157__sherwood_1u__8_Pool11	11	-1.23449	0.00110305
GPR161	GPR161__sherwood__2__2_Pool3	3	-1.69006	0.00235683
GPR173	GPR173__sherwood_1u__2__2_Pool3	3	-1.31952	0.0228425
GPR174	GPR174__sherwood_1u__1__1_Pool2	2	-2.00548	0.0276298
GPR176	GPR176__sensor__1_Pool5	5	-3.65897	0.0122782
GPR176	GPR176__sherwood_1u__7_Pool11	11	-0.802177	0.0365955
GPR183	GPR183__3__3_Pool6	6	-0.946502	0.0106881
GPR19	GPR19__sherwood_1u__3__3_Pool1	1	-1.6678	0.0141355
GPR37	GPR37__2__2_Pool8	8	-1.09073	0.0204278
GPR4	GPR4__sherwood_1u__2__2_Pool1	1	-2.70305	0.0125336
GPR45	GPR45__4__4_Pool11	11	-1.53823	0.0373362
GPR50	GPR50__sensor__1_Pool8	8	-2.72342	0.00206919
GPR75	GPR75__4__3_Pool11	11	-0.919968	0.00311513
GPR75-ASB3	GPR75-ASB3__3__3_Pool10	10	-1.84327	0.0155761
GPR87	GPR87__4__4_Pool6	6	-1.29224	0.00307
GPRC5A	GPRC5A__sherwood_1u__6_Pool11	11	-1.04836	4.06e-05
GPRC5C	GPRC5C__shERWOOD__1U__Sensor__1_Pool12	12	-1.71998	0.00550585
GPRC5C	GPRC5C__2__2_Pool8	8	-1.31146	0.01679
GPRC5D	GPRC5D__sherwood_1u__6_Pool11	11	-1.0833	0.00181595
GPRC5D	GPRC5D__sensor__2_Pool9	9	-1.0657	0.00369394
GPSM1	GPSM1__7__4_Pool6	6	-1.68682	0.0241875
GPSM3	GPSM3__5__3_Pool8	8	-1.53802	4.26e-07
GPX1	GPX1__4__4_Pool8	8	-1.63008	5.45e-06
GPX1	GPX1__sherwood__1__1_Pool2	2	-4.13367	0.038299
GPX2	GPX2__4__4_Pool8	8	-0.777954	0.027586
GPX2	GPX2__3__3_Pool8	8	-0.727775	0.0431664
GRAMD1B	GRAMD1B__4__4_Pool8	8	-1.35558	3.05e-05
GRASP	GRASP__sensor__2_Pool3	3	-1.90262	0.00239125
GRHL2	GRHL2__sherwood__2__2_Pool3	3	-1.2011	0.0255901
GRIN1	GRIN1__3__3_Pool8	8	-1.09461	0.00998184
GRIN3A	GRIN3A__sensor__1_Pool5	5	-4.43067	0.0126222
GRPR	GRPR__sherwood_1u__14_Pool2	2	-1.75484	0.000271474
GRPR	GRPR__sherwood__2__2_Pool2	2	-1.22045	0.0298317
GRSF1	GRSF1__sensor__1_Pool9	9	-1.54583	3.07e-05
GRSF1	GRSF1__sherwood_1u__3__3_Pool2	2	-2.99517	0.0135758
GRWD1	GRWD1__5__4_Pool8	8	-1.431	2.29e-05
GRWD1	GRWD1__4__3_Pool11	11	-0.87995	0.0158947
GRXCR2	GRXCR2__3__3_Pool8	8	-1.66621	0.00615
GRXCR2	GRXCR2__5__4_Pool11	11	-1.55486	0.00704037
GSC	GSC__sherwood_1u__4_Pool10	10	-2.66289	0.0150314
GSG1L	GSG1L__3__3_Pool8	8	-0.855658	0.0111888
GSPT1	GSPT1__6__3_Pool7	7	-3.2461	0.0281603
GSS	GSS__shERWOOD__1U__Sensor__2_Pool11	11	-0.984836	0.0216858
GSTM2	GSTM2__3__3_Pool8	8	-0.52069	0.0324342
GSTZ1	GSTZ1__sherwood_1u__2__2_Pool2	2	-1.78014	0.0363768
GTF2B	GTF2B__sherwood_1u__7_Pool3	3	-1.2137	0.00112252
GTF2B	GTF2B__sherwood_1u__9_Pool3	3	-1.98403	0.0486091
GTF2H1	GTF2H1__sherwood__10_Pool3	3	-1.16711	0.0111278
GTF2H1	GTF2H1__sherwood_1u__1__1_Pool3	3	-1.34319	0.0447592
GTF2H5	GTF2H5__5__4_Pool7	7	-1.79533	0.00013332
GTF2I	GTF2I__2__2_Pool8	8	-1.14542	0.0448732
GTF3C2	GTF3C2__4__4_Pool6	6	-3.42947	0.00116
GTF3C4	GTF3C4__sherwood__5_Pool3	3	-1.39612	0.00219
GTF3C4	GTF3C4__4__3_Pool6	6	-3.15555	0.0156663
GTF3C4	GTF3C4__dsir__1_Pool3	3	-1.40436	0.038721
GTPBP2	GTPBP2__1__1_Pool7	7	-1.22131	0.0400997
GTPBP3	GTPBP3__3__3_Pool8	8	-0.898991	0.0007814
GTPBP4	GTPBP4__6__4_Pool9	9	-2.6282	3.79e-06
GTPBP4	GTPBP4__5__3_Pool8	8	-5.19869	0.00544303
GTPBP5	GTPBP5__sensor__1_Pool9	9	-2.55529	0.000636
GTPBP6	GTPBP6__sensor__2_Pool9	9	-1.27882	0.00159135
GTSF1	GTSF1__2__2_Pool6	6	-1.45947	0.0063945
GTSF1L	GTSF1L__4__3_Pool8	8	-1.4635	0.00405976
GTSF1L	GTSF1L__3__2_Pool8	8	-1.51356	0.0195607
GUCA1C	GUCA1C__2__2_Pool6	6	-1.09561	0.00505709
GUCY1A2	GUCY1A2__shERWOOD__1U__Sensor__1_Pool11	11	-0.880728	0.000762094
GUCY1A2	GUCY1A2__sensor__1_Pool11	11	-1.11265	0.00181595
GUCY1A2	GUCY1A2__1__1_Pool8	8	-0.729855	0.0173591
GUK1	GUK1__5__4_Pool8	8	-3.11184	0.00267707
GXYLT2	GXYLT2__3__2_Pool6	6	-1.7339	0.0259602
GYLTL1B	GYLTL1B__sensor__1_Pool4	4	-7.28918	0.000319
GYPA	GYPA__sherwood_1u__4_Pool11	11	-0.774078	0.0233889
GYPC	GYPC__1__1_Pool10	10	-2.79266	0.00108712
GYPC	GYPC__sensor__2_Pool9	9	-2.09867	0.0210759
H1FOO	H1FOO__4__3_Pool8	8	-1.03878	0.00633334
H1FX	H1FX__sensor__2_Pool8	8	-1.10185	0.0278918
H2AFV	H2AFV__1__1_Pool8	8	-1.19522	0.00125183
H2AFZ	H2AFZ__sherwood_1u__4_Pool3	3	-2.61237	0.0151
HAAO	HAAO__1__1_Pool6	6	-2.06589	0.0195452
HACE1	HACE1__4__3_Pool11	11	-1.02132	0.00350706
HAGHL	HAGHL__3__3_Pool8	8	-1.60852	6.92e-05
HAL	HAL__sherwood_1u__8_Pool11	11	-0.713816	0.0381834
HAND2	HAND2__3__3_Pool8	8	-1.36107	1.58e-05
HARS	HARS__sherwood_1u__8_Pool10	10	-2.15828	0.0333634
HARS2	HARS2__5__3_Pool8	8	-0.629134	0.0453776
HAS1	HAS1__1__1_Pool8	8	-1.11736	0.000918873
HAS1	HAS1__5__4_Pool5	5	-2.15273	0.00813037
HAUS1	HAUS1__sherwood__4__4_Pool3	3	-1.6071	0.00893525
HAUS2	HAUS2__4__4_Pool7	7	-1.37073	0.022715
HAUS2	HAUS2__sherwood__3__3_Pool3	3	-1.36828	0.0245153
HAUS4	HAUS4__1__1_Pool9	9	-2.99947	0.0299202
HAUS6	HAUS6__sherwood__1__1_Pool3	3	-1.86431	0.00134081
HAUS7	HAUS7__1__1_Pool9	9	-4.85142	6.63e-07
HAUS8	HAUS8__4__4_Pool8	8	-0.919667	0.0390245
HAVCR1	HAVCR1__sensor__1_Pool9	9	-0.634241	0.0105
HBA1	HBA1__4__4_Pool8	8	-1.75387	0.00336449
HBA2	HBA2__4__4_Pool8	8	-1.76867	0.00342432
HBB	HBB__sherwood_1u__2_Pool11	11	-3.02746	9.85e-07
HBD	HBD__3__3_Pool11	11	-3.12887	8.28e-08
HBG2	HBG2__sensor__2_Pool9	9	-0.750977	0.0345
HCAR2	HCAR2__2__2_Pool8	8	-0.634783	0.0384066
HDAC1	HDAC1__sherwood_1u__11_Pool2	2	-1.61368	0.0251704
HDAC2	HDAC2__sherwood__6_Pool2	2	-2.34699	0.00163564
HDAC3	HDAC3__sherwood_1u__5_Pool10	10	-4.26216	0.00152325
HDAC3	HDAC3__sherwood_1u__1_Pool2	2	-3.66752	0.00360266
HDAC3	HDAC3__sherwood__6_Pool2	2	-3.49778	0.0151824
HDAC3	HDAC3__sherwood_1u__6_Pool2	2	-3.03316	0.03138
HDAC3	HDAC3__sherwood__3__3_Pool3	3	-2.52663	0.038674
HDAC5	HDAC5__dsir__1_Pool7	7	-1.26724	0.0479937
HDAC6	HDAC6__sherwood_1u__9_Pool3	3	-1.43125	0.0209379
HDAC7	HDAC7__6__4_Pool6	6	-0.98874	0.00604
HDAC8	HDAC8__shERWOOD__1U__Sensor__2_Pool11	11	-0.947073	0.0471248
HDAC9	HDAC9__3__1_Pool7	7	-1.44405	0.00166299
HDGF	HDGF__4__4_Pool8	8	-0.872428	0.00599274
HDHD2	HDHD2__sherwood_1u__2_Pool11	11	-1.09262	0.00179
HDHD3	HDHD3__sherwood_1u__2__2_Pool3	3	-1.10014	0.0484282
HEATR3	HEATR3__4__3_Pool8	8	-4.50205	0.00594757
HEATR3	HEATR3__sensor__2_Pool12	12	-3.37584	0.0419747
HEATR3	HEATR3__5__4_Pool12	12	-1.09482	0.0423236
HEATR8	HEATR8__sensor__2_Pool9	9	-1.0301	0.019831
HEBP2	HEBP2__3__3_Pool11	11	-0.658703	0.0205925
HECTD1	HECTD1__3__3_Pool6	6	-1.87254	5.88e-05
HECTD1	HECTD1__sherwood__2__2_Pool3	3	-2.08093	7.51e-05
HELLS	HELLS__sherwood_1u__9_Pool2	2	-2.32106	0.0279149
HELT	HELT__3__3_Pool8	8	-0.862492	0.0106392
HEMK1	HEMK1__sensor__1_Pool9	9	-1.13595	0.000713596
HEPH	HEPH__shERWOOD__1U__Sensor__1_Pool11	11	-1.00148	0.00480203
HEPN1	HEPN1__1__1_Pool11	11	-0.972586	0.0194525
HES5	HES5__1__1_Pool8	8	-1.02269	0.0083256
HEY2	HEY2__2__2_Pool7	7	-1.13671	0.0252964
HFE2	HFE2__sensor__1_Pool4	4	-1.37723	0.0137885
HGD	HGD__sensor__2_Pool3	3	-1.36744	0.0218357
HGFAC	HGFAC__3__3_Pool8	8	-1.45088	1.03e-05
HGFAC	HGFAC__sensor__1_Pool12	12	-1.56445	0.0252981
HIATL1	HIATL1__sensor__1_Pool11	11	-1.06222	6.05e-06
HIF3A	HIF3A__sherwood_1u__5__4_Pool1	1	-2.19364	0.0210364
HIP1	HIP1__1__1_Pool11	11	-1.32805	0.000316249
HIPK1	HIPK1__sherwood_1u__1__1_Pool2	2	-4.09358	0.0264746
HIRA	HIRA__1__1_Pool8	8	-0.913528	2.42e-06
HIRA	HIRA__sherwood__10_Pool3	3	-1.79327	0.00111323
HIRA	HIRA__sherwood_1u__6_Pool3	3	-1.55379	0.00425037
HIRA	HIRA__sherwood__7_Pool2	2	-1.67793	0.0126005
[truncated: 3,507 more rows]

## Sheet: Fig 3A GW PhenDC3_shRNAs
gene	shRNA	pool	logFC	FDR
A2M	A2M__sherwood__3__3_Pool2	2	-2.13332	0.00374239
A2ML1	A2ML1__sensor__1_Pool9	9	-1.15822	0.00308745
AACS	AACS__2__2_Pool8	8	-0.836717	0.0192445
AADACL3	AADACL3__sherwood__2__2_Pool2	2	-2.54886	0.0404219
AASDH	AASDH__2__2_Pool8	8	-1.11984	1.30925e-06
AASS	AASS__5__3_Pool9	9	-1.02972	0.00322395
AATK	AATK__sherwood_1u__5_Pool12	12	-1.42466	0.00220291
AATK	AATK__sherwood_1u__7_Pool11	11	-1.69813	0.0157925
AATK	AATK__4__3_Pool7	7	-0.890607	0.0459301
ABCA10	ABCA10__sensor__2_Pool9	9	-1.1773	0.00103262
ABCA10	ABCA10__2__2_Pool8	8	-0.495894	0.0239181
ABCA9	ABCA9__shERWOOD__1U__Sensor__1_Pool11	11	-3.41172	2.42733e-13
ABCA9	ABCA9__sensor__2_Pool12	12	-1.20334	0.0259408
ABCB1	ABCB1__5__4_Pool11	11	-1.84261	0.00144962
ABCB1	ABCB1__3__2_Pool7	7	-1.02078	0.00858879
ABCB1	ABCB1__sherwood_1u__2_Pool12	12	-1.3259	0.015505
ABCB4	ABCB4__sherwood_1u__3_Pool12	12	-1.24707	0.0229241
ABCB6	ABCB6__sherwood_1u__6_Pool11	11	-0.575847	0.00395167
ABCB6	ABCB6__5__4_Pool8	8	-0.729257	0.00529034
ABCB6	ABCB6__1__1_Pool9	9	-0.914676	0.0492832
ABCB7	ABCB7__sensor__2_Pool9	9	-2.8873	6.58991e-05
ABCB7	ABCB7__4__4_Pool11	11	-4.32496	0.00182904
ABCB9	ABCB9__2__1_Pool7	7	-1.37766	7.2428e-05
ABCC12	ABCC12__3__3_Pool11	11	-1.2788	4.74569e-08
ABCC12	ABCC12__sherwood_1u__1__1_Pool2	2	-1.90486	0.0125754
ABCC2	ABCC2__2__2_Pool9	9	-1.28028	0.00888699
ABCC3	ABCC3__shERWOOD__1U__Sensor__1_Pool11	11	-1.43304	0.000183419
ABCC3	ABCC3__sensor__1_Pool8	8	-2.13155	0.00267621
ABCD2	ABCD2__sherwood_1u__6_Pool10	10	-1.43065	0.0015094
ABCD3	ABCD3__3__3_Pool9	9	-0.803232	0.0250583
ABCF1	ABCF1__sherwood_1u__7_Pool12	12	-2.3293	0.00813536
ABCF2	ABCF2__3__1_Pool9	9	-1.20917	5.24948e-06
ABCF2	ABCF2__sherwood_1u__7_Pool11	11	-0.835506	0.0484277
ABCG1	ABCG1__sherwood_1u__8_Pool11	11	-0.698005	0.00484368
ABCG1	ABCG1__sherwood_1u__3_Pool12	12	-1.62622	0.00629775
ABCG8	ABCG8__sherwood_1u__11_Pool2	2	-4.66005	0.000749397
ABCG8	ABCG8__sherwood_1u__3_Pool11	11	-0.753307	0.0141686
ABCG8	ABCG8__2__2_Pool10	10	-1.17633	0.022118
ABHD1	ABHD1__sherwood_1u__7_Pool11	11	-1.3015	0.00348644
ABHD1	ABHD1__2__2_Pool11	11	-0.843063	0.0323744
ABHD11	ABHD11__4__4_Pool7	7	-3.16406	0.0207806
ABHD12B	ABHD12B__2__2_Pool8	8	-2.64665	3.65971e-32
ABHD12B	ABHD12B__sherwood__2__2_Pool2	2	-2.62433	8.06229e-05
ABHD14A	ABHD14A__2__2_Pool8	8	-0.805715	0.0106717
ABHD2	ABHD2__sherwood_1u__7_Pool10	10	-2.70238	0.0491098
ABHD3	ABHD3__3__3_Pool7	7	-2.27748	0.00629019
ABI2	ABI2__1__1_Pool9	9	-0.632455	0.040648
ABI3BP	ABI3BP__sherwood__2__2_Pool3	3	-1.40705	0.0222202
ABLIM2	ABLIM2__4__3_Pool7	7	-1.07219	0.00865737
ABLIM3	ABLIM3__sensor__1_Pool9	9	-1.86424	0.02181
ABO	ABO__5__4_Pool8	8	-2.20559	8.0741e-10
ABO	ABO__sensor__1_Pool12	12	-2.32481	0.0183092
ABTB1	ABTB1__2__2_Pool6	6	-1.30157	0.000452622
ACAA1	ACAA1__2__2_Pool11	11	-1.62532	4.54105e-08
ACACA	ACACA__5__4_Pool7	7	-0.813727	0.0401346
ACACB	ACACB__sensor__1_Pool11	11	-0.889564	0.0321952
ACAD11	ACAD11__1__1_Pool6	6	-0.681955	0.0272934
ACAD9	ACAD9__3__3_Pool8	8	-3.81689	0.000201665
ACAD9	ACAD9__sensor__1_Pool9	9	-2.67213	0.0307073
ACAD9	ACAD9__1__1_Pool8	8	-2.12583	0.0484996
ACADL	ACADL__3__3_Pool9	9	-7.0367	7.41223e-09
ACADL	ACADL__4__4_Pool8	8	-0.894507	4.16389e-05
ACADM	ACADM__sherwood_1u__7_Pool11	11	-1.09561	0.00131925
ACADSB	ACADSB__4__4_Pool8	8	-0.789521	0.0156547
ACAT2	ACAT2__1__1_Pool8	8	-0.92222	0.000309176
ACCS	ACCS__sensor__1_Pool11	11	-1.16511	0.0025156
ACE	ACE__3__3_Pool5	5	-2.14165	0.00014287
ACE2	ACE2__2__2_Pool7	7	-1.29877	0.0239384
ACE2	ACE2__sherwood_1u__15_Pool2	2	-2.06091	0.0464083
ACER2	ACER2__1__1_Pool12	12	-1.52945	0.000442907
ACER3	ACER3__sherwood_1u__8_Pool12	12	-2.28225	0.000176151
ACHE	ACHE__sherwood__1__1_Pool2	2	-2.1974	0.00698948
ACIN1	ACIN1__sherwood_1u__1__1_Pool3	3	-1.70209	0.0483555
ACN9	ACN9__1__1_Pool7	7	-1.1067	0.00236455
ACO1	ACO1__3__2_Pool8	8	-1.06995	6.94068e-08
ACO1	ACO1__5__4_Pool7	7	-1.68009	0.00494237
ACO2	ACO2__sherwood_1u__7_Pool11	11	-8.77581	3.64941e-07
ACO2	ACO2__sherwood_1u__8_Pool12	12	-2.69146	0.0142455
ACOT13	ACOT13__sensor__1_Pool12	12	-3.58381	0.00292531
ACOT4	ACOT4__sherwood__3__3_Pool1	1	-4.62612	0.000212276
ACOT4	ACOT4__4__3_Pool9	9	-0.638634	0.0305201
ACOT8	ACOT8__sherwood_1u__3__2_Pool1	1	-3.25358	0.00150935
ACOX2	ACOX2__sherwood_1u__3__3_Pool2	2	-2.3854	0.00473822
ACOX2	ACOX2__sensor__2_Pool12	12	-1.13681	0.00775399
ACOX3	ACOX3__sherwood__3__3_Pool3	3	-2.0382	0.00979279
ACPP	ACPP__sherwood_1u__4_Pool2	2	-2.18459	0.0130808
ACR	ACR__sherwood_1u__6_Pool12	12	-2.48935	0.000131021
ACR	ACR__1__1_Pool8	8	-1.06369	0.0397731
ACRBP	ACRBP__sherwood_1u__5_Pool10	10	-3.61988	0.00196382
ACRBP	ACRBP__sherwood__3__3_Pool3	3	-1.04048	0.0208111
ACSF3	ACSF3__5__4_Pool8	8	-0.689912	0.0410207
ACSL4	ACSL4__shERWOOD__1U__Sensor__2_Pool11	11	-1.57587	1.49997e-12
ACSM2A	ACSM2A__sherwood_1u__7_Pool10	10	-1.59717	0.00960969
ACSM2B	ACSM2B__sherwood_1u__7_Pool10	10	-1.60814	0.011682
ACSM3	ACSM3__sensor__2_Pool12	12	-1.2611	0.0137096
ACTG2	ACTG2__5__4_Pool7	7	-1.20201	0.0248449
ACTL7B	ACTL7B__3__3_Pool6	6	-1.9534	0.000551386
ACTL9	ACTL9__6__4_Pool12	12	-1.32859	0.0040401
ACTN1	ACTN1__1__1_Pool8	8	-2.15259	5.28978e-10
ACTN2	ACTN2__sherwood_1u__4__3_Pool1	1	-3.32482	0.00148868
ACTN3	ACTN3__sensor__2_Pool9	9	-0.949568	0.00189365
ACTN3	ACTN3__2__1_Pool6	6	-0.921271	0.0226898
ACTR1A	ACTR1A__sensor__2_Pool9	9	-2.50338	2.2606e-09
ACTR3	ACTR3__sherwood__2__2_Pool2	2	-1.30266	0.0110108
ACTR3	ACTR3__sensor__2_Pool5	5	-1.38863	0.0468679
ACTR3C	ACTR3C__4__4_Pool8	8	-1.03987	0.0314729
ACTR6	ACTR6__4__4_Pool8	8	-1.58546	1.47312e-16
ACTR6	ACTR6__1__1_Pool8	8	-1.04911	0.000347406
ACVR1B	ACVR1B__4__4_Pool12	12	-5.65606	1.5601e-05
ACVR1C	ACVR1C__sherwood_1u__1_Pool2	2	-2.29142	0.00640562
ACVR2A	ACVR2A__sherwood_1u__5_Pool11	11	-1.66035	2.91071e-06
ACVR2A	ACVR2A__sherwood_1u__8_Pool12	12	-1.44227	0.000599048
ACVR2B	ACVR2B__5__3_Pool5	5	-3.73608	2.31337e-06
ACVR2B	ACVR2B__sherwood_1u__7_Pool2	2	-1.37376	0.0325853
ACVR2B	ACVR2B__sherwood_1u__14_Pool2	2	-2.09434	0.0339963
ADAM19	ADAM19__1__1_Pool9	9	-1.1824	0.000150544
ADAM22	ADAM22__2__2_Pool9	9	-2.02732	0.0028991
ADAM29	ADAM29__sensor__1_Pool12	12	-1.13272	0.00157029
ADAM32	ADAM32__sherwood_1u__3__3_Pool3	3	-1.26734	0.0196535
ADAM33	ADAM33__1__1_Pool7	7	-2.10267	0.00112496
ADAMTS1	ADAMTS1__sherwood_1u__8_Pool2	2	-1.81553	0.00105982
ADAMTS10	ADAMTS10__4__4_Pool8	8	-1.0721	7.18258e-08
ADAMTS13	ADAMTS13__sensor__2_Pool11	11	-1.26067	0.0181454
ADAMTS14	ADAMTS14__sherwood_1u__5_Pool12	12	-0.887702	0.0150394
ADAMTS16	ADAMTS16__1__1_Pool5	5	-5.4469	0.00280717
ADAMTS17	ADAMTS17__4__4_Pool7	7	-1.2316	0.0224214
ADAMTS18	ADAMTS18__sensor__1_Pool9	9	-1.44958	0.0321189
ADAMTS19	ADAMTS19__sherwood_1u__2_Pool11	11	-2.1883	2.08682e-12
ADAMTS20	ADAMTS20__sherwood_1u__1__1_Pool3	3	-3.54146	0.00388498
ADAMTS7	ADAMTS7__3__3_Pool7	7	-1.45019	0.00926183
ADAMTS9	ADAMTS9__sherwood_1u__5_Pool10	10	-1.41378	0.00214734
ADAMTS9	ADAMTS9__sherwood_1u__3__3_Pool3	3	-1.30138	0.048945
ADAMTSL1	ADAMTSL1__sensor__2_Pool12	12	-1.10333	0.021146
ADAMTSL1	ADAMTSL1__4__4_Pool6	6	-0.899464	0.030315
ADAR	ADAR__2__2_Pool9	9	-4.02417	9.79347e-05
ADAR	ADAR__sherwood_1u__5_Pool11	11	-3.89412	0.000508634
ADAR	ADAR__4__4_Pool6	6	-4.9021	0.00609637
ADAR	ADAR__sensor__1_Pool4	4	-2.00683	0.00701818
ADAR	ADAR__sherwood__3__3_Pool3	3	-2.12535	0.00821215
ADARB1	ADARB1__sensor__2_Pool5	5	-4.73905	0.0316227
ADARB2	ADARB2__sherwood_1u__8_Pool12	12	-2.35283	4.34396e-10
ADAT1	ADAT1__sherwood__3__3_Pool4	4	-3.12898	0.0481732
ADAT2	ADAT2__3__3_Pool7	7	-1.69551	0.00295207
ADAT3	ADAT3__sherwood__1__1_Pool3	3	-3.19123	0.00633579
ADC	ADC__1__1_Pool9	9	-1.40205	2.24826e-05
ADCK3	ADCK3__sherwood_1u__2__2_Pool1	1	-2.03485	0.00430701
ADCY1	ADCY1__sherwood_1u__7_Pool11	11	-0.529107	0.0465649
ADCY10	ADCY10__sensor__2_Pool12	12	-1.05107	0.0358157
ADCY4	ADCY4__sherwood_1u__5__4_Pool1	1	-2.36513	0.046232
ADCY6	ADCY6__2__2_Pool8	8	-0.872085	0.0237221
ADCY7	ADCY7__sensor__1_Pool12	12	-3.05379	2.26327e-06
ADCY8	ADCY8__5__4_Pool12	12	-0.86227	0.00834574
ADCY8	ADCY8__3__3_Pool6	6	-0.990069	0.0134669
ADCY9	ADCY9__sensor__1_Pool9	9	-0.839518	0.0011781
ADCYAP1R1	ADCYAP1R1__sherwood_1u__7_Pool11	11	-0.749122	0.003907
ADCYAP1R1	ADCYAP1R1__2__2_Pool11	11	-1.28536	0.015694
ADD1	ADD1__4__4_Pool7	7	-0.891929	0.00134218
ADD1	ADD1__sensor__2_Pool9	9	-0.979398	0.00150438
ADD1	ADD1__sherwood_1u__4__4_Pool1	1	-2.31043	0.00633331
ADH1A	ADH1A__sensor__1_Pool9	9	-0.935195	1.99528e-06
ADH1A	ADH1A__4__2_Pool8	8	-0.819614	0.0277782
ADH1C	ADH1C__8__4_Pool8	8	-0.3953	0.0480038
ADH6	ADH6__sherwood_1u__6_Pool12	12	-1.15456	0.000623648
ADH6	ADH6__sensor__2_Pool11	11	-0.892132	0.00354247
ADH6	ADH6__sherwood_1u__1_Pool2	2	-1.4144	0.0313486
ADH7	ADH7__2__2_Pool11	11	-1.31652	0.00144604
ADIG	ADIG__2__2_Pool11	11	-1.36672	2.93765e-07
ADIPOR1	ADIPOR1__4__4_Pool8	8	-0.758834	0.00153662
ADIPOR1	ADIPOR1__sherwood_1u__5_Pool12	12	-0.833907	0.00886183
ADIPOR2	ADIPOR2__4__2_Pool9	9	-0.826067	0.0487442
ADNP2	ADNP2__3__3_Pool5	5	-3.2312	0.0150204
ADORA2A	ADORA2A__sherwood_1u__2_Pool11	11	-1.1457	0.0307752
ADORA2B	ADORA2B__2__2_Pool6	6	-0.879269	0.00503409
ADPGK	ADPGK__2__2_Pool9	9	-1.1916	4.09594e-05
ADRA1B	ADRA1B__sensor__2_Pool11	11	-0.834167	0.0193035
ADRA1D	ADRA1D__5__3_Pool8	8	-0.794676	0.0314729
ADRB1	ADRB1__4__2_Pool11	11	-2.72276	2.54262e-12
ADRB3	ADRB3__sherwood_1u__7_Pool11	11	-4.47359	2.61916e-11
ADRB3	ADRB3__sherwood_1u__5_Pool12	12	-1.31726	0.024909
ADSL	ADSL__3__2_Pool9	9	-4.74578	7.15721e-16
ADSL	ADSL__sherwood_1u__8_Pool12	12	-6.95812	1.03658e-10
ADSL	ADSL__sensor__1_Pool12	12	-4.38292	7.08385e-10
ADSL	ADSL__1__1_Pool8	8	-9.39089	2.43517e-09
ADSL	ADSL__sherwood_1u__2__2_Pool2	2	-4.95824	0.000497593
ADSL	ADSL__sherwood_1u__9_Pool2	2	-5.0298	0.00162259
ADSL	ADSL__sherwood_1u__3__3_Pool2	2	-4.25942	0.004015
ADSL	ADSL__sherwood_1u__7_Pool11	11	-2.269	0.0085536
ADSS	ADSS__4__3_Pool8	8	-2.54464	7.66087e-08
ADSS	ADSS__sherwood__1__1_Pool3	3	-2.33907	1.30661e-06
ADSS	ADSS__5__4_Pool6	6	-2.25404	2.04967e-05
ADSS	ADSS__sherwood_1u__7_Pool10	10	-2.6155	0.00030718
ADSS	ADSS__1__1_Pool7	7	-0.802144	0.0308939
AEBP2	AEBP2__1__1_Pool8	8	-1.53636	0.00549354
AFAP1L1	AFAP1L1__1__1_Pool9	9	-1.70637	1.83137e-10
AFAP1L1	AFAP1L1__4__3_Pool5	5	-2.63711	0.00200243
AFAP1L1	AFAP1L1__sensor__1_Pool9	9	-0.700055	0.00234409
AFAP1L2	AFAP1L2__sensor__1_Pool11	11	-1.37341	1.4442e-05
AFF1	AFF1__sherwood__5_Pool2	2	-1.45101	0.0238536
AFF1	AFF1__6__3_Pool8	8	-0.365106	0.0435659
AFM	AFM__sensor__2_Pool9	9	-0.81741	0.0402401
AGA	AGA__3__3_Pool9	9	-2.08644	0.000267545
AGAP11	AGAP11__sherwood__2__2_Pool3	3	-1.15195	0.00996612
AGBL2	AGBL2__sherwood_1u__4__4_Pool1	1	-3.25881	9.55133e-06
AGGF1	AGGF1__3__2_Pool9	9	-0.835403	3.33384e-05
AGK	AGK__sherwood_1u__8_Pool12	12	-1.27506	0.00565878
AGK	AGK__4__3_Pool7	7	-1.99498	0.0337347
AGPAT2	AGPAT2__sensor__1_Pool9	9	-1.21812	0.0456493
AGPAT3	AGPAT3__1__1_Pool8	8	-0.834179	0.0113926
AGPS	AGPS__1__1_Pool8	8	-0.984765	0.000113726
AGTR2	AGTR2__3__3_Pool6	6	-1.44308	0.00508633
AGTRAP	AGTRAP__sensor__2_Pool12	12	-2.16759	2.92797e-07
AGTRAP	AGTRAP__7__4_Pool9	9	-1.10291	0.0419224
AGXT2L1	AGXT2L1__sherwood__2__2_Pool2	2	-1.0854	0.0301204
AHCY	AHCY__sensor__2_Pool12	12	-1.74073	3.9019e-05
AHCY	AHCY__3__3_Pool8	8	-1.31735	0.0304458
AHCYL1	AHCYL1__sherwood__4__4_Pool7	7	-4.51425	1.13315e-25
AHCYL1	AHCYL1__sherwood_1u__7_Pool10	10	-8.61388	6.96766e-06
AHCYL1	AHCYL1__3__3_Pool12	12	-2.42341	0.000331045
AHCYL2	AHCYL2__sherwood_1u__1_Pool11	11	-1.16117	1.4239e-05
AHCYL2	AHCYL2__sensor__1_Pool9	9	-0.871435	0.000255629
AHCYL2	AHCYL2__sherwood_1u__4_Pool10	10	-3.56862	0.00298084
AHNAK	AHNAK__2__2_Pool7	7	-0.759702	0.012435
AHR	AHR__sensor__1_Pool4	4	-2.93898	3.28218e-07
AHR	AHR__4__4_Pool6	6	-3.339	0.000289965
AHR	AHR__3__3_Pool7	7	-1.58416	0.00195638
AHR	AHR__sherwood__2__2_Pool3	3	-1.35696	0.0111419
AHSA1	AHSA1__4__3_Pool12	12	-4.7571	7.8248e-12
AHSA1	AHSA1__sensor__2_Pool12	12	-3.38634	1.88991e-11
AHSA1	AHSA1__1__1_Pool11	11	-3.11043	2.58229e-05
AHSA1	AHSA1__sensor__1_Pool4	4	-1.12745	0.0177052
AHSG	AHSG__sherwood_1u__3__3_Pool1	1	-1.96483	0.00896763
AIFM1	AIFM1__3__3_Pool12	12	-1.44738	7.45707e-06
AIFM1	AIFM1__sherwood_1u__4__4_Pool1	1	-2.12105	5.82564e-05
AIFM1	AIFM1__2__2_Pool5	5	-1.97367	0.00540163
AIFM1	AIFM1__sherwood_1u__7_Pool12	12	-0.928913	0.0136161
AIFM1	AIFM1__sensor__2_Pool5	5	-6.20675	0.0147319
AIFM1	AIFM1__sensor__1_Pool4	4	-1.92017	0.0213101
AIFM2	AIFM2__sherwood_1u__5_Pool10	10	-2.38696	0.0464242
AIFM3	AIFM3__sensor__1_Pool12	12	-1.84348	0.0338995
AIG1	AIG1__1__1_Pool7	7	-1.10308	0.00032152
AIM2	AIM2__sherwood__1__1_Pool3	3	-1.88933	0.000129565
AIM2	AIM2__4__4_Pool8	8	-0.87317	0.000322618
AIP	AIP__4__2_Pool6	6	-1.2468	0.00406422
AIP	AIP__5__3_Pool6	6	-0.911058	0.0163704
AIPL1	AIPL1__4__2_Pool7	7	-0.895059	0.0154245
AK1	AK1__sherwood_1u__1__1_Pool2	2	-2.49122	0.00474215
AK5	AK5__1__1_Pool6	6	-1.50956	0.0013729
AK8	AK8__sherwood_1u__4__4_Pool3	3	-0.768535	0.0467998
AKAP1	AKAP1__sensor__2_Pool11	11	-3.3101	0.00188797
AKAP1	AKAP1__sherwood_1u__4_Pool11	11	-1.17569	0.0273442
AKAP12	AKAP12__sensor__1_Pool11	11	-2.23587	2.90954e-07
AKAP17A	AKAP17A__sensor__2_Pool5	5	-4.26821	0.00741296
AKAP2	AKAP2__sherwood__2__2_Pool3	3	-2.4609	0.00272582
AKAP2	AKAP2__3__3_Pool7	7	-1.44291	0.00322708
AKAP5	AKAP5__sherwood_1u__5_Pool10	10	-1.84857	0.0450099
AKAP6	AKAP6__1__1_Pool6	6	-1.15922	8.33717e-05
AKAP8	AKAP8__sherwood_1u__2__2_Pool2	2	-1.33033	0.0345926
AKAP9	AKAP9__sensor__1_Pool9	9	-1.76528	8.93691e-23
AKIRIN2	AKIRIN2__sensor__2_Pool12	12	-2.05542	0.00812515
AKR1A1	AKR1A1__sensor__2_Pool11	11	-3.37904	1.83235e-05
AKR7A2	AKR7A2__1__1_Pool10	10	-1.87856	0.0288737
AKT1	AKT1__sherwood_1u__4__4_Pool1	1	-3.29553	0.00538291
AKT1	AKT1__sherwood_1u__8_Pool12	12	-1.23274	0.00624925
AKTIP	AKTIP__3__3_Pool7	7	-0.948038	0.0278825
ALAS1	ALAS1__sherwood_1u__8_Pool10	10	-1.44417	0.000669467
ALDH16A1	ALDH16A1__sherwood_1u__5_Pool11	11	-0.792458	0.00457832
ALDH1A2	ALDH1A2__sherwood_1u__8_Pool11	11	-1.53415	1.49796e-10
ALDH1A3	ALDH1A3__sherwood_1u__8_Pool12	12	-1.17745	0.00022912
ALDH1A3	ALDH1A3__sherwood_1u__2_Pool10	10	-1.70355	0.00522761
ALDH1L1	ALDH1L1__shERWOOD__1U__Sensor__1_Pool11	11	-2.22388	0.0308268
ALDH6A1	ALDH6A1__sherwood_1u__8_Pool12	12	-0.688239	0.0270132
ALDH7A1	ALDH7A1__sherwood_1u__3_Pool11	11	-0.671002	0.039055
ALDOA	ALDOA__5__3_Pool6	6	-1.78409	0.000268059
ALDOA	ALDOA__6__4_Pool8	8	-4.43059	0.0295199
ALDOC	ALDOC__3__3_Pool8	8	-1.48185	1.93739e-07
ALG13	ALG13__sensor__1_Pool9	9	-2.71389	4.32251e-13
ALG2	ALG2__1__1_Pool8	8	-1.56052	0.00983543
ALG5	ALG5__sensor__1_Pool9	9	-2.21565	4.43437e-06
ALK	ALK__sherwood_1u__3__3_Pool2	2	-4.72554	6.32266e-11
ALK	ALK__1__1_Pool7	7	-1.39281	2.9052e-08
ALK	ALK__sherwood_1u__8_Pool10	10	-5.49158	6.96766e-06
ALKBH1	ALKBH1__3__3_Pool6	6	-1.15935	0.000565629
ALKBH7	ALKBH7__sherwood_1u__7_Pool11	11	-1.09479	0.00676189
ALKBH8	ALKBH8__sherwood_1u__1__1_Pool3	3	-1.63569	0.000515717
ALMS1	ALMS1__1__1_Pool8	8	-1.44513	0.0311937
ALOX12	ALOX12__sherwood_1u__7_Pool11	11	-0.711244	0.0393798
ALOX5	ALOX5__shERWOOD__1U__Sensor__1_Pool12	12	-0.953659	0.0301586
ALOXE3	ALOXE3__4__2_Pool8	8	-0.620016	0.0118613
ALPL	ALPL__sherwood_1u__4_Pool2	2	-3.73539	0.000138719
ALPPL2	ALPPL2__sherwood_1u__2_Pool11	11	-3.41345	1.68272e-13
AMACR	AMACR__sensor__2_Pool9	9	-1.71971	1.97291e-08
AMBRA1	AMBRA1__3__3_Pool8	8	-0.704725	0.0175589
AMBRA1	AMBRA1__2__2_Pool7	7	-1.26602	0.0279565
AMD1	AMD1__5__4_Pool7	7	-2.08408	2.95421e-05
AMD1	AMD1__2__1_Pool7	7	-1.22136	0.00582383
AMD1	AMD1__shERWOOD__1U__Sensor__2_Pool10	10	-1.48365	0.0263356
AMD1	AMD1__sherwood_1u__1_Pool10	10	-2.71921	0.0306959
AMDHD2	AMDHD2__4__3_Pool7	7	-1.41975	0.029047
AMFR	AMFR__1__1_Pool8	8	-0.98092	7.65731e-05
AMIGO2	AMIGO2__1__1_Pool9	9	-0.599745	0.0459778
AMMECR1	AMMECR1__2__1_Pool12	12	-1.99248	0.000429603
AMOT	AMOT__4__4_Pool7	7	-2.02076	6.82916e-10
AMOT	AMOT__sherwood_1u__2__2_Pool1	1	-2.0321	0.0118936
AMT	AMT__sherwood_1u__7_Pool11	11	-0.539605	0.0264758
AMZ1	AMZ1__5__3_Pool8	8	-1.30445	0.00129613
ANAPC1	ANAPC1__sensor__1_Pool11	11	-3.64121	0.0151376
ANAPC11	ANAPC11__sensor__1_Pool12	12	-1.26977	0.0212978
ANAPC4	ANAPC4__sensor__1_Pool11	11	-7.04876	0.000294582
ANAPC4	ANAPC4__7__3_Pool9	9	-5.18311	0.00138126
ANAPC4	ANAPC4__8__4_Pool10	10	-4.73206	0.0135295
ANAPC5	ANAPC5__sensor__2_Pool5	5	-5.69539	0.000663763
ANAPC5	ANAPC5__sherwood__3__3_Pool3	3	-2.42101	0.00392756
ANAPC5	ANAPC5__3__2_Pool11	11	-1.46022	0.00874595
ANGPTL5	ANGPTL5__3__3_Pool9	9	-1.45336	5.81831e-05
ANGPTL7	ANGPTL7__2__2_Pool7	7	-2.46892	0.0244897
ANK2	ANK2__sensor__1_Pool9	9	-0.584392	0.00139267
ANK3	ANK3__4__4_Pool11	11	-0.821713	0.0232664
ANKIB1	ANKIB1__1__1_Pool9	9	-0.522675	0.0154809
ANKMY2	ANKMY2__sherwood_1u__3__3_Pool2	2	-1.64225	0.0135648
ANKRA2	ANKRA2__sensor__1_Pool4	4	-1.09753	0.0235622
ANKRD11	ANKRD11__sherwood_1u__5_Pool12	12	-1.86425	0.00118028
ANKRD11	ANKRD11__1__1_Pool8	8	-1.76722	0.00337773
ANKRD12	ANKRD12__sherwood_1u__2_Pool11	11	-1.28748	1.84469e-06
ANKRD12	ANKRD12__5__4_Pool9	9	-0.882795	0.000343997
ANKRD16	ANKRD16__4__4_Pool9	9	-1.27543	0.00680936
ANKRD17	ANKRD17__2__2_Pool7	7	-0.85871	0.0407466
ANKRD18A	ANKRD18A__1__1_Pool8	8	-1.06144	0.000124527
ANKRD20A2	ANKRD20A2__sensor__1_Pool4	4	-1.22159	0.0280538
ANKRD26	ANKRD26__sensor__1_Pool3	3	-1.34461	0.00885043
ANKRD27	ANKRD27__sensor__2_Pool9	9	-2.30137	3.12728e-16
ANKRD27	ANKRD27__3__3_Pool12	12	-1.1884	0.0022815
ANKRD27	ANKRD27__1__1_Pool9	9	-0.508579	0.0324582
ANKRD28	ANKRD28__1__1_Pool8	8	-3.39512	0.015895
ANKRD30B	ANKRD30B__sensor__2_Pool9	9	-1.36758	2.94993e-07
ANKRD33	ANKRD33__4__4_Pool11	11	-1.54256	0.000130247
ANKRD33	ANKRD33__3__3_Pool8	8	-1.31087	0.0301433
ANKRD35	ANKRD35__2__2_Pool8	8	-1.11044	0.000807213
ANKRD36	ANKRD36__sensor__2_Pool9	9	-0.644882	0.0151345
ANKRD37	ANKRD37__1__1_Pool8	8	-1.47725	1.0395e-07
ANKRD43	ANKRD43__sherwood_1u__4__4_Pool1	1	-2.26734	0.0158643
ANKRD49	ANKRD49__4__3_Pool7	7	-1.2302	0.040253
ANKRD52	ANKRD52__sensor__1_Pool11	11	-2.26833	8.60471e-09
ANKRD52	ANKRD52__sensor__2_Pool9	9	-2.47478	0.00122556
ANKRD53	ANKRD53__1__1_Pool6	6	-1.24263	0.036409
ANLN	ANLN__4__4_Pool12	12	-2.69008	4.04617e-08
ANLN	ANLN__3__3_Pool6	6	-1.51734	0.00032111
ANLN	ANLN__sherwood__1__1_Pool1	1	-2.32056	0.000500226
ANLN	ANLN__2__2_Pool8	8	-2.99157	0.00139942
ANO2	ANO2__2__2_Pool6	6	-1.37035	0.00109898
ANO7	ANO7__sherwood_1u__5_Pool12	12	-1.37055	8.97149e-06
ANO8	ANO8__5__4_Pool6	6	-1.59277	5.12035e-05
ANO8	ANO8__sherwood_1u__8_Pool11	11	-0.829236	0.0121833
ANO9	ANO9__sherwood_1u__6_Pool11	11	-1.49072	6.39817e-07
ANO9	ANO9__sherwood_1u__7_Pool12	12	-0.996439	0.0438972
ANXA10	ANXA10__sensor__2_Pool9	9	-0.7322	0.0432315
ANXA11	ANXA11__3__3_Pool7	7	-0.982667	0.000594654
ANXA2	ANXA2__sherwood_1u__4_Pool12	12	-0.89292	0.0198314
ANXA5	ANXA5__sherwood_1u__12_Pool2	2	-1.99901	0.0357889
ANXA7	ANXA7__4__4_Pool11	11	-0.762042	0.0201791
AOC2	AOC2__sherwood_1u__8_Pool11	11	-1.38264	0.00647049
AOC3	AOC3__sherwood_1u__8_Pool12	12	-1.99351	1.39504e-08
AOX1	AOX1__3__3_Pool10	10	-1.62628	0.0147544
AP1AR	AP1AR__3__3_Pool8	8	-2.07909	0.0181317
AP1B1	AP1B1__sensor__1_Pool12	12	-2.21042	1.82526e-06
AP2B1	AP2B1__5__4_Pool9	9	-4.76078	8.03106e-06
AP2M1	AP2M1__sherwood_1u__2_Pool10	10	-2.37101	0.0133756
AP3M2	AP3M2__sherwood_1u__2__2_Pool1	1	-2.3638	0.000135326
AP3S1	AP3S1__2__2_Pool7	7	-1.34863	3.0359e-07
APCS	APCS__3__2_Pool9	9	-0.830813	0.000351072
APEH	APEH__3__3_Pool7	7	-1.98333	0.000526202
API5	API5__4__4_Pool11	11	-0.902452	0.000617484
API5	API5__1__1_Pool7	7	-1.6673	0.00442948
API5	API5__2__2_Pool7	7	-1.36842	0.0110255
APITD1	APITD1__sherwood_1u__1_Pool11	11	-1.84943	0.00462588
APITD1-CORT	APITD1-CORT__sherwood_1u__2__2_Pool4	4	-0.900944	0.0330954
APLNR	APLNR__sherwood_1u__6_Pool10	10	-1.43303	0.0166644
APLP2	APLP2__sherwood_1u__2__2_Pool1	1	-2.0154	0.0482251
APOA1BP	APOA1BP__sherwood_1u__3__3_Pool1	1	-1.41843	0.029273
APOBEC3A	APOBEC3A__sherwood__2__2_Pool2	2	-1.11609	0.0368129
APOBEC3D	APOBEC3D__4__4_Pool8	8	-1.02621	1.85818e-06
APOBEC3D	APOBEC3D__sherwood__1__1_Pool3	3	-0.898457	0.0153459
APOBEC3F	APOBEC3F__sherwood__1__1_Pool3	3	-0.970081	0.0107174
APOC2	APOC2__sherwood__1__1_Pool3	3	-1.12632	0.0114047
APOD	APOD__2__2_Pool8	8	-1.28349	0.00159497
APOE	APOE__sensor__1_Pool10	10	-1.39319	0.0361038
APOL6	APOL6__5__4_Pool8	8	-1.82144	1.13425e-10
APOM	APOM__sensor__1_Pool12	12	-1.21826	0.0012636
APPBP2	APPBP2__5__4_Pool12	12	-1.30457	0.00654835
APPBP2	APPBP2__3__3_Pool11	11	-0.557305	0.0186942
APPL1	APPL1__sensor__1_Pool11	11	-0.702645	0.0458403
AQP11	AQP11__2__2_Pool9	9	-2.63848	1.72242e-07
AQP5	AQP5__sherwood__4__4_Pool2	2	-3.27541	0.0033453
AQP8	AQP8__sensor__1_Pool9	9	-1.3353	0.0379933
AQP9	AQP9__3__2_Pool11	11	-1.35369	0.00933382
ARAF	ARAF__sherwood_1u__7_Pool12	12	-2.61299	2.65231e-10
ARF6	ARF6__sherwood__2__1_Pool3	3	-1.75226	0.0232409
ARFGAP1	ARFGAP1__sherwood__3__3_Pool4	4	-0.995165	0.0221261
ARFGEF1	ARFGEF1__sensor__1_Pool9	9	-1.53096	0.000276694
ARFRP1	ARFRP1__sensor__2_Pool11	11	-1.2503	0.00200268
ARFRP1	ARFRP1__sherwood_1u__8_Pool12	12	-1.05932	0.0368379
ARGLU1	ARGLU1__sensor__1_Pool9	9	-6.43971	0.00108381
ARGLU1	ARGLU1__sensor__2_Pool9	9	-1.86356	0.0144036
ARGLU1	ARGLU1__sherwood__3__3_Pool4	4	-2.17163	0.0320232
ARHGAP10	ARHGAP10__sensor__1_Pool9	9	-1.53231	0.0395978
ARHGAP19	ARHGAP19__sherwood_1u__2__2_Pool2	2	-1.51859	0.000555072
ARHGAP21	ARHGAP21__5__4_Pool11	11	-1.31898	1.04353e-07
ARHGAP28	ARHGAP28__2__2_Pool11	11	-2.29674	0.0348474
ARHGAP28	ARHGAP28__sherwood_1u__2__2_Pool1	1	-2.00489	0.0409618
ARHGAP30	ARHGAP30__1__1_Pool12	12	-1.1244	0.043564
ARHGAP31	ARHGAP31__6__4_Pool11	11	-2.61964	0.0208515
ARHGAP4	ARHGAP4__5__4_Pool7	7	-1.2514	0.0113415
ARHGAP4	ARHGAP4__sherwood_1u__4__4_Pool1	1	-1.98692	0.0243624
ARHGAP4	ARHGAP4__sensor__1_Pool5	5	-1.85333	0.0373203
ARHGDIG	ARHGDIG__sensor__1_Pool9	9	-1.2529	0.0269893
ARHGEF18	ARHGEF18__1__1_Pool11	11	-1.64331	0.000409617
ARHGEF19	ARHGEF19__1__1_Pool7	7	-1.57399	1.85059e-06
ARHGEF2	ARHGEF2__sherwood_1u__3__2_Pool2	2	-2.50452	0.0466193
ARHGEF26	ARHGEF26__sensor__2_Pool11	11	-1.15907	0.00389477
ARHGEF3	ARHGEF3__2__2_Pool8	8	-0.579935	0.00253066
ARHGEF33	ARHGEF33__4__3_Pool8	8	-1.04847	0.0275426
ARHGEF38	ARHGEF38__4__3_Pool8	8	-2.47265	0.00456926
ARID1A	ARID1A__sensor__1_Pool4	4	-1.60604	0.00841554
ARID3A	ARID3A__sherwood_1u__5_Pool11	11	-2.54769	8.27974e-08
ARID3A	ARID3A__4__2_Pool8	8	-1.17653	0.000109684
ARID3B	ARID3B__sensor__2_Pool11	11	-1.01568	7.21709e-06
ARID4A	ARID4A__sensor__1_Pool9	9	-0.71681	0.00286146
ARID4A	ARID4A__sherwood_1u__2__2_Pool3	3	-0.847557	0.0398465
ARID4B	ARID4B__sherwood_1u__2__2_Pool3	3	-0.89172	0.00399916
ARID4B	ARID4B__sherwood_1u__5_Pool10	10	-7.66968	0.0304156
ARIH1	ARIH1__sherwood_1u__5_Pool12	12	-3.39167	1.75666e-05
ARIH1	ARIH1__sensor__1_Pool4	4	-1.96399	0.000695583
ARIH1	ARIH1__sherwood_1u__7_Pool10	10	-1.80184	0.00547457
ARIH1	ARIH1__2__2_Pool8	8	-3.2109	0.0261124
ARIH2	ARIH2__6__4_Pool8	8	-0.616032	0.0113514
ARL1	ARL1__sherwood_1u__6_Pool12	12	-1.51537	0.000187095
ARL16	ARL16__1__1_Pool8	8	-2.49405	0.0134208
ARL17A	ARL17A__2__2_Pool12	12	-1.87491	3.03276e-09
ARL17B	ARL17B__2__2_Pool12	12	-1.86421	6.31035e-09
ARL2	ARL2__7__4_Pool8	8	-2.33844	0.00301866
ARL3	ARL3__sherwood__1__1_Pool2	2	-1.60966	0.0476109
ARL4A	ARL4A__1__1_Pool11	11	-0.943587	0.0379431
ARL6IP6	ARL6IP6__sherwood_1u__4__4_Pool2	2	-2.08474	0.000981284
ARL9	ARL9__sherwood__2__2_Pool7	7	-1.18866	0.0210585
ARMC2	ARMC2__3__2_Pool9	9	-0.630095	0.0335865
ARMC3	ARMC3__sensor__1_Pool4	4	-1.16536	0.0358456
ARMC5	ARMC5__2__2_Pool5	5	-2.00156	0.032289
ARMC8	ARMC8__sensor__2_Pool9	9	-1.1744	0.0207584
ARMCX1	ARMCX1__sensor__1_Pool9	9	-0.711872	0.00023192
ARMCX3	ARMCX3__sensor__2_Pool9	9	-0.877032	0.000928283
ARMCX5	ARMCX5__sherwood_1u__2__2_Pool1	1	-2.36517	0.014366
ARNT	ARNT__sensor__2_Pool9	9	-6.68924	2.27208e-23
ARNT	ARNT__sensor__1_Pool11	11	-3.87465	1.1383e-10
ARNT	ARNT__3__3_Pool8	8	-3.02549	4.77484e-05
ARNT	ARNT__2__2_Pool9	9	-3.57039	4.81536e-05
ARNTL2	ARNTL2__4__4_Pool9	9	-1.45956	3.1797e-05
ARNTL2	ARNTL2__2__2_Pool8	8	-0.888129	0.00189037
ARPC2	ARPC2__1__1_Pool8	8	-1.91262	1.08053e-06
ARPC2	ARPC2__sensor__1_Pool5	5	-1.46249	0.0212731
ARPC4-TTLL3	ARPC4-TTLL3__1__1_Pool8	8	-0.667346	0.000213816
ARRDC2	ARRDC2__sensor__1_Pool4	4	-1.38765	0.0127349
ARRDC4	ARRDC4__1__1_Pool11	11	-1.84065	0.00190073
ARRDC4	ARRDC4__sensor__1_Pool9	9	-1.27791	0.00704353
ARRDC5	ARRDC5__sensor__1_Pool9	9	-1.51997	0.000113491
ARSA	ARSA__sensor__1_Pool12	12	-2.03927	3.40422e-05
ARSE	ARSE__sensor__2_Pool11	11	-1.1931	0.00544348
ARSJ	ARSJ__1__1_Pool7	7	-4.66772	2.12013e-11
ART3	ART3__sherwood_1u__1_Pool11	11	-0.778554	0.0141658
ART5	ART5__sensor__1_Pool9	9	-0.806211	0.0294518
ARX	ARX__2__2_Pool11	11	-1.63242	0.000344361
ASAH2B	ASAH2B__sensor__2_Pool12	12	-1.52208	0.00159212
ASB10	ASB10__5__4_Pool9	9	-1.10065	0.0188662
ASB18	ASB18__sensor__2_Pool12	12	-0.817448	0.0352595
ASB3	ASB3__3__3_Pool10	10	-2.17463	0.00151234
ASB5	ASB5__sensor__2_Pool9	9	-1.55494	0.0135504
ASB8	ASB8__5__4_Pool8	8	-1.19651	0.0181606
ASCC2	ASCC2__4__3_Pool8	8	-2.1642	3.80851e-07
ASCC2	ASCC2__sensor__2_Pool9	9	-2.15668	0.000525853
ASCC2	ASCC2__5__4_Pool7	7	-0.843248	0.00442948
ASCC3	ASCC3__2__2_Pool7	7	-0.81669	0.00690019
ASCC3	ASCC3__3__3_Pool11	11	-1.66083	0.00829069
ASCC3	ASCC3__1__1_Pool6	6	-1.97704	0.0143007
ASCL1	ASCL1__1__1_Pool7	7	-0.846621	0.0175524
ASF1A	ASF1A__sherwood__1__1_Pool3	3	-1.61867	0.00506327
ASF1B	ASF1B__5__3_Pool5	5	-2.83737	0.0381029
ASH2L	ASH2L__sherwood_1u__7_Pool12	12	-2.92832	1.61552e-07
ASH2L	ASH2L__dsir__2_Pool2	2	-4.1712	0.000288348
ASH2L	ASH2L__sherwood__4__4_Pool3	3	-4.68578	0.00228231
ASH2L	ASH2L__dsir__2_Pool7	7	-5.29943	0.0024792
ASH2L	ASH2L__dsir__1_Pool7	7	-1.47886	0.0025774
ASNS	ASNS__sherwood_1u__6_Pool10	10	-10.9601	6.08301e-06
ASNS	ASNS__sherwood_1u__5_Pool10	10	-4.46187	0.00030718
ASNS	ASNS__sensor__1_Pool9	9	-3.56542	0.00139099
ASPA	ASPA__sensor__1_Pool12	12	-1.05176	0.0188745
ASPDH	ASPDH__3__3_Pool11	11	-1.03414	0.024785
ASPHD1	ASPHD1__2__2_Pool8	8	-1.17063	1.22791e-05
ASPSCR1	ASPSCR1__sensor__2_Pool9	9	-0.924559	3.74495e-06
ASPSCR1	ASPSCR1__2__2_Pool7	7	-1.36842	0.00988486
ASTL	ASTL__3__2_Pool8	8	-1.80138	0.0275708
ASTN2	ASTN2__3__3_Pool12	12	-2.95157	2.28415e-14
ASXL1	ASXL1__sherwood_1u__2__2_Pool3	3	-1.39533	0.0484419
ASXL2	ASXL2__sherwood_1u__2__2_Pool3	3	-2.66335	4.68946e-07
ASZ1	ASZ1__sherwood_1u__3__3_Pool3	3	-1.63214	0.0104645
ATAD3A	ATAD3A__sherwood_1u__5_Pool10	10	-7.53861	8.84884e-05
ATAD3A	ATAD3A__6__4_Pool8	8	-1.73732	0.000504484
ATAD3A	ATAD3A__3__3_Pool7	7	-3.45812	0.0212351
ATAD3B	ATAD3B__sherwood_1u__6_Pool10	10	-5.17566	0.000524641
ATAD3B	ATAD3B__sensor__2_Pool5	5	-6.40579	0.00516355
ATAD3B	ATAD3B__sherwood__2__2_Pool3	3	-3.09673	0.0110872
ATAD3B	ATAD3B__2__2_Pool7	7	-1.426	0.0182794
ATAD5	ATAD5__sherwood__2__2_Pool3	3	-0.973327	0.03459
ATCAY	ATCAY__4__3_Pool8	8	-1.76873	0.000442209
ATF4	ATF4__1__1_Pool6	6	-2.69759	7.97354e-13
ATF4	ATF4__3__3_Pool7	7	-3.24282	6.77997e-05
ATG13	ATG13__sherwood_1u__1__1_Pool1	1	-2.54657	0.000306338
ATG14	ATG14__sherwood_1u__2_Pool11	11	-1.57696	0.00171225
ATG2A	ATG2A__6__3_Pool7	7	-2.07829	0.0195215
ATG2A	ATG2A__sensor__2_Pool9	9	-2.11403	0.0229191
ATG4D	ATG4D__sherwood_1u__7_Pool12	12	-1.11212	0.0120762
ATG4D	ATG4D__3__3_Pool8	8	-0.893974	0.03043
ATG9B	ATG9B__1__1_Pool8	8	-1.95535	0.000219289
ATG9B	ATG9B__2__2_Pool8	8	-0.776337	0.0438006
ATHL1	ATHL1__sensor__2_Pool10	10	-2.46586	0.000122442
ATHL1	ATHL1__sensor__1_Pool12	12	-1.86759	0.0456265
ATIC	ATIC__sherwood_1u__6_Pool2	2	-1.86912	0.000198775
ATIC	ATIC__sensor__2_Pool5	5	-2.03697	0.02467
ATL1	ATL1__sensor__1_Pool12	12	-1.37892	0.000573238
ATM	ATM__sherwood_1u__5_Pool2	2	-1.15824	0.0140796
ATOH1	ATOH1__5__4_Pool8	8	-2.07818	8.03665e-07
ATOX1	ATOX1__2__1_Pool7	7	-1.8167	1.8717e-11
ATP10A	ATP10A__sherwood_1u__5_Pool12	12	-1.40438	0.000104116
ATP10A	ATP10A__sensor__1_Pool9	9	-1.14136	0.038943
ATP13A1	ATP13A1__4__4_Pool8	8	-1.27276	1.57222e-07
ATP13A3	ATP13A3__sherwood_1u__4__4_Pool2	2	-2.84932	0.0122375
ATP13A5	ATP13A5__1__1_Pool7	7	-1.74095	2.12013e-11
ATP13A5	ATP13A5__sherwood__2__2_Pool3	3	-0.993543	0.041486
ATP1A1	ATP1A1__sherwood__5__4_Pool2	2	-1.86623	0.0134402
ATP1A2	ATP1A2__sherwood_1u__5_Pool12	12	-1.7911	7.08981e-05
ATP1A3	ATP1A3__sherwood_1u__3_Pool12	12	-2.38887	4.75084e-08
ATP1A3	ATP1A3__sherwood_1u__4_Pool12	12	-1.80833	8.1959e-05
ATP1A3	ATP1A3__7__3_Pool8	8	-0.7244	0.0263762
ATP1B4	ATP1B4__sherwood__1__1_Pool4	4	-2.28597	0.0484576
ATP2C2	ATP2C2__sherwood__2__2_Pool1	1	-1.40632	0.0263249
ATP5A1	ATP5A1__3__2_Pool8	8	-2.29469	6.9644e-07
ATP5A1	ATP5A1__5__4_Pool6	6	-2.79118	3.9689e-06
ATP5A1	ATP5A1__sherwood_1u__3__3_Pool2	2	-2.95005	0.000663107
ATP5A1	ATP5A1__4__3_Pool5	5	-2.27955	0.00163382
ATP5B	ATP5B__sensor__1_Pool4	4	-3.72137	0.000695583
ATP5B	ATP5B__sherwood_1u__6_Pool10	10	-1.3824	0.03935
ATP5C1	ATP5C1__sherwood_1u__6_Pool11	11	-1.16713	7.78775e-09
ATP5C1	ATP5C1__sensor__1_Pool11	11	-1.77397	1.79218e-06
ATP5C1	ATP5C1__sherwood_1u__5_Pool10	10	-2.86006	0.000198429
ATP5C1	ATP5C1__4__4_Pool7	7	-2.63225	0.00351323
ATP5D	ATP5D__sensor__2_Pool9	9	-1.62724	0.000529849
ATP5F1	ATP5F1__sherwood_1u__5_Pool12	12	-3.64124	0.00080539
ATP5F1	ATP5F1__sherwood_1u__7_Pool12	12	-2.90725	0.00241332
ATP5F1	ATP5F1__sensor__1_Pool11	11	-1.44072	0.0060831
ATP5G2	ATP5G2__sensor__2_Pool12	12	-2.20707	1.92287e-08
ATP5H	ATP5H__3__2_Pool9	9	-8.72621	2.94993e-07
ATP5H	ATP5H__sherwood__3__3_Pool3	3	-1.9848	8.97799e-05
ATP5H	ATP5H__1__1_Pool11	11	-0.669642	0.0498477
ATP5I	ATP5I__sherwood_1u__3_Pool12	12	-1.98006	0.00220814
ATP5J	ATP5J__sherwood_1u__3_Pool12	12	-1.21375	0.00403922
ATP5L	ATP5L__sherwood__7__3_Pool5	5	-1.95331	0.0344761
ATP5O	ATP5O__1__1_Pool6	6	-2.64957	7.97354e-13
ATP5O	ATP5O__4__4_Pool8	8	-4.06469	1.35191e-08
ATP5O	ATP5O__2__2_Pool6	6	-2.13256	1.9556e-05
ATP5O	ATP5O__3__3_Pool8	8	-1.80548	0.0118561
ATP5S	ATP5S__sensor__2_Pool9	9	-1.17052	6.89611e-06
ATP5SL	ATP5SL__4__3_Pool8	8	-0.795961	0.0312043
ATP6V0A1	ATP6V0A1__sherwood_1u__4__4_Pool3	3	-1.27093	0.028454
ATP6V0B	ATP6V0B__sherwood__3__3_Pool3	3	-2.37091	0.00524345
ATP6V0C	ATP6V0C__sherwood_1u__6_Pool10	10	-7.56296	0.000455834
ATP6V1B1	ATP6V1B1__4__4_Pool7	7	-1.51602	0.0290564
ATP7B	ATP7B__sensor__2_Pool9	9	-2.29401	1.66397e-25
ATP7B	ATP7B__1__1_Pool8	8	-0.637478	0.0315727
ATP8A1	ATP8A1__1__1_Pool6	6	-0.852092	0.0280971
ATP8A2	ATP8A2__sherwood_1u__6_Pool12	12	-1.45404	0.0136971
ATP8B2	ATP8B2__3__3_Pool8	8	-2.06485	1.78438e-05
ATP8B2	ATP8B2__sherwood_1u__7_Pool10	10	-3.37895	0.000132029
ATP8B3	ATP8B3__5__4_Pool7	7	-0.742178	0.0312883
ATP8B4	ATP8B4__sherwood_1u__7_Pool12	12	-1.14465	0.00509576
ATP9A	ATP9A__5__4_Pool8	8	-0.543312	0.00608386
ATP9B	ATP9B__sherwood_1u__1_Pool12	12	-1.09166	0.0216821
ATPAF1	ATPAF1__sensor__2_Pool9	9	-0.997335	0.0245817
ATR	ATR__1__1_Pool9	9	-3.3743	3.78555e-08
ATR	ATR__sherwood_1u__14_Pool2	2	-7.28421	0.00113022
ATR	ATR__sherwood_1u__2_Pool2	2	-6.45991	0.0210181
ATR	ATR__sherwood_1u__15_Pool2	2	-1.85998	0.0294712
ATR	ATR__sherwood__8_Pool3	3	-1.48159	0.0315877
ATR	ATR__dsir__1_Pool7	7	-1.52511	0.0447148
ATR	ATR__sherwood__4__4_Pool2	2	-1.56076	0.0499678
ATRN	ATRN__2__2_Pool8	8	-0.714555	0.0494832
ATRX	ATRX__sherwood__5_Pool2	2	-2.80822	0.00025226
ATRX	ATRX__dsir__1_Pool7	7	-1.32726	0.000935035
ATRX	ATRX__sherwood_1u__4_Pool2	2	-1.96512	0.00722383
ATRX	ATRX__sherwood_1u__10_Pool3	3	-1.39559	0.0114894
ATRX	ATRX__sherwood_1u__5_Pool2	2	-1.22721	0.0453296
ATXN2	ATXN2__3__3_Pool8	8	-1.43999	0.000680026
ATXN2	ATXN2__sensor__1_Pool11	11	-1.02374	0.0135539
ATXN2L	ATXN2L__1__1_Pool9	9	-5.6656	4.62168e-09
ATXN2L	ATXN2L__2__2_Pool7	7	-1.63068	0.00160422
ATXN3	ATXN3__3__3_Pool7	7	-1.18223	0.00112496
ATXN7	ATXN7__sherwood_1u__6_Pool12	12	-1.03387	0.00271113
ATXN7	ATXN7__sherwood_1u__7_Pool11	11	-1.20414	0.0111753
ATXN7L3	ATXN7L3__1__1_Pool6	6	-2.52641	6.15972e-08
ATXN7L3	ATXN7L3__sherwood_1u__7_Pool11	11	-2.3298	0.000454363
AUH	AUH__sherwood_1u__3__3_Pool2	2	-3.62235	7.72383e-10
AURKA	AURKA__1__1_Pool6	6	-1.54686	0.0311183
AURKAIP1	AURKAIP1__sensor__2_Pool12	12	-2.1742	0.000293775
AURKB	AURKB__sensor__2_Pool12	12	-2.04206	5.63413e-10
AURKB	AURKB__4__4_Pool11	11	-1.27647	4.15375e-05
AURKB	AURKB__3__3_Pool8	8	-1.4032	0.00214584
AURKB	AURKB__sherwood__4_Pool2	2	-2.44251	0.049245
AUTS2	AUTS2__5__4_Pool7	7	-1.54458	0.00542059
AVEN	AVEN__sherwood__1__1_Pool1	1	-1.4424	0.00179299
AVL9	AVL9__sensor__2_Pool9	9	-0.731608	0.0334462
AVPR1B	AVPR1B__sherwood_1u__1_Pool2	2	-2.48387	2.96485e-05
AXIN1	AXIN1__sherwood__2__2_Pool2	2	-2.4441	0.00473822
AXIN1	AXIN1__4__3_Pool10	10	-1.42259	0.00721664
AXL	AXL__sherwood_1u__3__3_Pool2	2	-1.86567	0.000122627
AZI2	AZI2__sherwood__3__3_Pool4	4	-4.54146	0.00807979
AZIN1	AZIN1__1__1_Pool7	7	-1.62267	8.84326e-06
AZIN1	AZIN1__sensor__2_Pool5	5	-2.91784	0.0163886
AZU1	AZU1__shERWOOD__1U__Sensor__1_Pool12	12	-2.91743	1.02552e-06
B3GALNT2	B3GALNT2__2__2_Pool6	6	-1.72758	0.000125149
B3GAT2	B3GAT2__sherwood_1u__6_Pool11	11	-1.2889	0.00960203
B3GNT3	B3GNT3__sensor__1_Pool9	9	-0.940722	2.71945e-06
B3GNT5	B3GNT5__4__4_Pool9	9	-1.33965	0.000714326
B4GALNT1	B4GALNT1__3__3_Pool7	7	-1.53831	0.00239476
B4GALNT2	B4GALNT2__4__4_Pool5	5	-2.17811	0.0217454
B4GALNT3	B4GALNT3__sensor__2_Pool9	9	-2.7446	0.00045774
B4GALNT4	B4GALNT4__3__2_Pool8	8	-0.787344	0.0300241
B4GALT5	B4GALT5__sherwood_1u__4_Pool12	12	-1.77367	1.02093e-06
B4GALT5	B4GALT5__5__2_Pool6	6	-1.00513	0.0369855
B4GALT7	B4GALT7__sensor__2_Pool5	5	-2.23153	0.023359
BABAM1	BABAM1__sensor__1_Pool8	8	-0.905776	0.0259415
BAD	BAD__1__1_Pool8	8	-0.942711	0.00432922
BAG2	BAG2__4__3_Pool7	7	-0.709284	0.00641848
BAG3	BAG3__sensor__1_Pool3	3	-2.63393	0.0205045
BAGE2	BAGE2__3__3_Pool8	8	-1.22545	0.0174557
BAGE3	BAGE3__3__3_Pool8	8	-1.21679	0.0178328
BAHCC1	BAHCC1__4__3_Pool12	12	-1.3422	0.00420653
BAHD1	BAHD1__5__4_Pool8	8	-1.43141	7.46758e-09
BAHD1	BAHD1__2__1_Pool11	11	-1.2005	0.000390037
BAHD1	BAHD1__4__3_Pool6	6	-1.21754	0.0359039
BAI1	BAI1__sherwood_1u__2_Pool12	12	-1.26416	0.00170172
BAIAP2L1	BAIAP2L1__4__4_Pool12	12	-1.99068	1.43475e-08
BAK1	BAK1__sensor__2_Pool9	9	-1.20099	1.566e-05
BAK1	BAK1__3__3_Pool9	9	-1.68635	0.0032777
BANK1	BANK1__2__2_Pool9	9	-1.55041	1.58469e-10
BANP	BANP__3__3_Pool12	12	-1.56033	0.00840364
BAP1	BAP1__sherwood_1u__8_Pool12	12	-2.96683	0.011064
BARD1	BARD1__sherwood_1u__1_Pool11	11	-1.99461	3.41779e-11
BARD1	BARD1__2__2_Pool6	6	-2.09957	0.00652545
BARD1	BARD1__sherwood_1u__3__3_Pool3	3	-1.37707	0.0114894
BARX1	BARX1__6__4_Pool8	8	-1.9319	0.000406007
BARX2	BARX2__sensor__2_Pool9	9	-1.79267	1.96698e-05
BASP1	BASP1__5__2_Pool8	8	-1.00734	0.00989937
BAZ1A	BAZ1A__sherwood__2__2_Pool2	2	-2.96371	0.000544861
BAZ2A	BAZ2A__sherwood_1u__2__2_Pool3	3	-2.22759	0.0248015
BAZ2A	BAZ2A__1__1_Pool8	8	-0.560341	0.0307897
BBS9	BBS9__1__1_Pool7	7	-0.656124	0.0260933
BCAP31	BCAP31__3__3_Pool12	12	-2.0146	2.83568e-06
BCAS2	BCAS2__2__2_Pool6	6	-1.26468	0.00757494
BCAS2	BCAS2__3__3_Pool6	6	-1.87833	0.0396578
BCCIP	BCCIP__6__4_Pool6	6	-3.13249	0.00481116
BCCIP	BCCIP__2__1_Pool8	8	-1.41182	0.0307136
BCDIN3D	BCDIN3D__3__3_Pool9	9	-1.95841	1.16112e-06
BCHE	BCHE__6__4_Pool8	8	-0.814594	0.0409805
BCKDHB	BCKDHB__3__3_Pool8	8	-2.20673	2.35731e-44
BCL10	BCL10__4__4_Pool12	12	-0.927657	0.0332242
BCL2A1	BCL2A1__sherwood_1u__3__3_Pool1	1	-1.39925	0.0191069
BCL2L14	BCL2L14__sherwood__1__1_Pool7	7	-1.88324	0.00115025
BCL2L14	BCL2L14__sherwood_1u__1__1_Pool1	1	-6.18775	0.00233929
BCL2L14	BCL2L14__sherwood__1__1_Pool4	4	-2.15549	0.019631
BCL2L2	BCL2L2__shERWOOD__1U__Sensor__2_Pool12	12	-2.45561	0.000742612
BCL9	BCL9__3__3_Pool8	8	-1.16616	1.70198e-07
BCL9L	BCL9L__4__3_Pool5	5	-1.97058	0.0112678
BCLAF1	BCLAF1__3__3_Pool9	9	-1.79899	1.60103e-14
BCLAF1	BCLAF1__1__1_Pool7	7	-1.24992	0.0363048
BCOR	BCOR__sensor__2_Pool9	9	-0.651189	0.00109373
BCR	BCR__sensor__1_Pool11	11	-1.01072	0.0245869
BCS1L	BCS1L__5__4_Pool8	8	-1.79602	0.0104117
BDH2	BDH2__4__4_Pool12	12	-1.55859	0.00753301
BDKRB1	BDKRB1__sensor__1_Pool11	11	-1.10441	3.83922e-05
BDP1	BDP1__4__2_Pool8	8	-3.6281	3.77481e-05
BDP1	BDP1__sherwood_1u__2_Pool11	11	-2.69742	0.00106539
BDP1	BDP1__6__3_Pool8	8	-1.67794	0.00289128
BDP1	BDP1__sensor__2_Pool11	11	-2.07817	0.0112908
BECN1	BECN1__2__2_Pool8	8	-2.32018	3.7499e-11
BECN1	BECN1__1__1_Pool8	8	-0.81071	0.00261816
BEGAIN	BEGAIN__sensor__2_Pool12	12	-0.97491	0.0374725
BEND2	BEND2__4__4_Pool7	7	-1.79186	0.000904833
BEND2	BEND2__sherwood__1__1_Pool3	3	-1.29664	0.00286611
BEND4	BEND4__sensor__2_Pool9	9	-1.65396	3.77327e-05
BEST2	BEST2__2__2_Pool7	7	-1.24899	0.00276284
BET1L	BET1L__4__4_Pool9	9	-2.01631	0.0217699
BHLHA15	BHLHA15__2__2_Pool7	7	-1.03773	0.00683955
BHLHA15	BHLHA15__sensor__1_Pool12	12	-1.31624	0.0489423
BHLHB9	BHLHB9__5__4_Pool7	7	-1.29036	0.00268287
BHLHE22	BHLHE22__sherwood__2__2_Pool3	3	-2.31603	0.0374414
BHLHE41	BHLHE41__5__3_Pool9	9	-2.10118	1.43146e-06
BHLHE41	BHLHE41__sensor__1_Pool9	9	-1.13527	0.000217366
BHLHE41	BHLHE41__1__1_Pool9	9	-2.23329	0.00791875
BICC1	BICC1__4__4_Pool9	9	-1.68452	1.77039e-06
BICD1	BICD1__2__2_Pool8	8	-1.51534	6.88228e-16
BICD2	BICD2__sensor__2_Pool9	9	-1.47289	0.00459316
BIRC5	BIRC5__5__4_Pool8	8	-1.7618	0.0253705
BIRC6	BIRC6__sensor__2_Pool9	9	-1.4512	0.00153045
BIRC8	BIRC8__sensor__2_Pool9	9	-1.67555	0.000897104
BIVM	BIVM__sherwood_1u__4__4_Pool1	1	-2.17676	0.00124942
BIVM	BIVM__2__2_Pool7	7	-0.704549	0.0163783
BIVM-ERCC5	BIVM-ERCC5__sherwood_1u__4__4_Pool1	1	-1.70084	0.0372166
BLM	BLM__4__3_Pool5	5	-1.80041	0.0106529
BLM	BLM__sherwood_1u__2_Pool12	12	-0.875745	0.0473769
BLNK	BLNK__5__4_Pool8	8	-1.79438	0.000318447
BLNK	BLNK__sensor__1_Pool9	9	-0.698334	0.012451
BLOC1S2	BLOC1S2__2__2_Pool8	8	-1.46849	6.63759e-12
BMP2K	BMP2K__3__3_Pool8	8	-1.96756	4.51058e-09
BMP2K	BMP2K__sensor__2_Pool12	12	-1.08078	0.0122091
BMP3	BMP3__2__2_Pool9	9	-0.994371	0.000301531
BMP5	BMP5__5__4_Pool8	8	-0.723697	0.00359442
BMP8A	BMP8A__3__3_Pool8	8	-1.20081	0.000170079
BMPR1A	BMPR1A__sherwood_1u__6_Pool12	12	-2.51028	1.49983e-07
BMPR1B	BMPR1B__sherwood_1u__9_Pool2	2	-3.20208	0.00933753
BMPR1B	BMPR1B__sherwood_1u__7_Pool12	12	-0.830867	0.0262128
BMS1	BMS1__5__3_Pool5	5	-3.11719	0.00331248
BMS1	BMS1__sherwood__8__4_Pool4	4	-1.9536	0.0458746
BMX	BMX__3__3_Pool5	5	-2.6361	5.42748e-05
BNC1	BNC1__sensor__1_Pool12	12	-0.966306	0.0415381
BNC2	BNC2__3__3_Pool6	6	-2.30817	9.26907e-05
BNC2	BNC2__sherwood__3__3_Pool1	1	-1.54375	0.00383117
BNIP1	BNIP1__4__4_Pool6	6	-1.1045	0.025336
BNIP3	BNIP3__2__1_Pool8	8	-0.909204	0.037021
BOC	BOC__sherwood_1u__6_Pool2	2	-1.05006	0.0475448
BOP1	BOP1__sherwood_1u__7_Pool10	10	-8.04584	0.00177832
BOP1	BOP1__sherwood_1u__8_Pool12	12	-1.29808	0.0034765
BOP1	BOP1__sensor__2_Pool12	12	-7.22459	0.0330283
BOP1	BOP1__sherwood__6_Pool3	3	-4.14737	0.03459
BPIFA1	BPIFA1__2__2_Pool12	12	-1.02221	0.00976433
BPIFA2	BPIFA2__sensor__1_Pool11	11	-1.64832	7.80515e-05
BPIFA3	BPIFA3__sherwood_1u__4__4_Pool2	2	-1.27392	0.0201155
BPIFA3	BPIFA3__sensor__2_Pool5	5	-2.41829	0.0228898
BPIFB2	BPIFB2__2__2_Pool8	8	-1.86688	2.52115e-09
BPIFC	BPIFC__1__1_Pool6	6	-1.11355	0.00862086
BPIFC	BPIFC__sensor__2_Pool11	11	-1.92545	0.0455697
BPTF	BPTF__dsir__1_Pool7	7	-2.42353	0.000234914
BPTF	BPTF__sherwood__7_Pool2	2	-2.95736	0.000251334
BPTF	BPTF__sensor__2_Pool9	9	-1.98492	0.00339385
BPTF	BPTF__dsir__1_Pool3	3	-1.44455	0.0175101
BPTF	BPTF__sherwood_1u__1__1_Pool2	2	-1.63484	0.0182282
BPTF	BPTF__sherwood_1u__6_Pool3	3	-1.77654	0.0393998
BRAF	BRAF__sherwood_1u__1__1_Pool2	2	-5.32814	6.62813e-05
BRAF	BRAF__sherwood_1u__12_Pool2	2	-4.51124	0.00063698
BRCA1	BRCA1__sensor__2_Pool9	9	-7.21421	0.000370833
BRCA1	BRCA1__sherwood__1__1_Pool3	3	-2.09166	0.00322436
BRCA1	BRCA1__3__3_Pool8	8	-1.69841	0.0411305
BRCA2	BRCA2__4__4_Pool8	8	-0.811523	0.00261229
BRCA2	BRCA2__sensor__1_Pool4	4	-2.77665	0.0380397
BRCC3	BRCC3__sensor__1_Pool11	11	-0.764878	0.0242552
BRD4	BRD4__dsir__2_Pool2	2	-2.9184	0.0106041
BRD7	BRD7__sherwood_1u__4_Pool3	3	-1.32919	0.0114666
BRE	BRE__3__2_Pool8	8	-1.64044	0.00313398
BRE	BRE__sensor__1_Pool5	5	-1.70219	0.0174612
BRF1	BRF1__4__4_Pool7	7	-2.48168	0.00177022
BRI3	BRI3__sherwood__1__1_Pool3	3	-2.14498	0.0438269
BRIX1	BRIX1__sherwood_1u__1__1_Pool1	1	-2.60156	0.0266952
BRMS1L	BRMS1L__2__2_Pool9	9	-0.999664	2.24432e-05
BROX	BROX__4__3_Pool8	8	-0.664583	0.00803474
BRS3	BRS3__sherwood_1u__2__2_Pool3	3	-1.83755	0.0033238
BRSK1	BRSK1__sherwood_1u__3__3_Pool2	2	-1.83976	0.0475448
BSN	BSN__3__3_Pool8	8	-0.960786	0.000489145
BSND	BSND__sherwood_1u__8_Pool12	12	-1.12041	0.00457362
BSX	BSX__sensor__2_Pool11	11	-1.19751	0.00595699
BTAF1	BTAF1__4__3_Pool6	6	-3.77391	1.67523e-05
BTBD10	BTBD10__4__4_Pool9	9	-0.820748	0.00356307
BTBD17	BTBD17__sherwood_1u__1__1_Pool1	1	-2.7535	2.98715e-05
BTBD3	BTBD3__2__2_Pool6	6	-1.09492	0.0124576
BTD	BTD__sensor__1_Pool11	11	-3.61771	0.0165085
BTF3	BTF3__4__4_Pool6	6	-2.04787	4.73928e-07
BTF3	BTF3__2__2_Pool12	12	-5.10462	5.89737e-06
BTF3	BTF3__sherwood_1u__4__3_Pool1	1	-2.89649	0.00145987
BTG2	BTG2__1__1_Pool6	6	-1.18057	0.00271788
BTG2	BTG2__sherwood__1__1_Pool7	7	-1.60169	0.00696137
BTN2A1	BTN2A1__sensor__2_Pool9	9	-1.17286	0.0402309
BTNL8	BTNL8__5__3_Pool12	12	-1.57616	0.0258329
BTRC	BTRC__2__2_Pool8	8	-0.885826	0.00268507
BZW1	BZW1__5__4_Pool6	6	-1.02262	0.00166205
C10orf10	C10orf10__4__4_Pool6	6	-1.22436	0.0288009
C10orf105	C10orf105__6__4_Pool8	8	-1.33634	0.0261758
C10orf11	C10orf11__3__3_Pool5	5	-1.20955	0.0325551
C10orf111	C10orf111__2__2_Pool8	8	-0.974262	0.000291412
C10orf12	C10orf12__3__3_Pool11	11	-1.86229	9.27408e-05
C10orf120	C10orf120__1__1_Pool8	8	-1.19496	3.10636e-05
C10orf128	C10orf128__sensor__1_Pool9	9	-2.82064	0.000116886
C10orf131	C10orf131__2__2_Pool8	8	-1.16136	5.65247e-06
C10orf2	C10orf2__3__3_Pool7	7	-1.86513	0.000256546
C10orf46	C10orf46__sensor__2_Pool9	9	-1.30643	0.0139443
C11orf1	C11orf1__2__2_Pool8	8	-0.717924	0.00280412
C11orf1	C11orf1__1__1_Pool8	8	-0.73181	0.0176696
C11orf1	C11orf1__4__4_Pool7	7	-0.736484	0.0467744
C11orf16	C11orf16__1__1_Pool8	8	-2.18839	7.29735e-20
C11orf16	C11orf16__4__4_Pool8	8	-2.37551	1.25406e-11
C11orf35	C11orf35__sensor__1_Pool9	9	-1.57987	0.00165626
C11orf46	C11orf46__sensor__2_Pool9	9	-1.16679	0.000976453
C11orf57	C11orf57__1__1_Pool6	6	-0.947202	0.00485102
C11orf65	C11orf65__sherwood_1u__1__1_Pool4	4	-0.99755	0.0213101
C11orf68	C11orf68__1__1_Pool12	12	-1.23185	0.019763
C11orf75	C11orf75__sensor__2_Pool10	10	-2.81708	0.0204544
C11orf75	C11orf75__sherwood_1u__2__2_Pool1	1	-2.83812	0.0463242
C11orf84	C11orf84__5__4_Pool12	12	-1.44296	0.00171054
C11orf94	C11orf94__3__3_Pool5	5	-1.63024	0.000376745
C12orf29	C12orf29__1__1_Pool9	9	-1.15319	0.026239
C12orf39	C12orf39__sensor__2_Pool5	5	-3.38424	0.00641045
C12orf42	C12orf42__sensor__1_Pool9	9	-1.01388	1.08592e-06
C12orf42	C12orf42__2__2_Pool8	8	-1.38444	0.00128785
C12orf43	C12orf43__5__3_Pool12	12	-0.846105	0.0230923
C12orf44	C12orf44__sensor__2_Pool5	5	-1.76816	0.00844044
C12orf44	C12orf44__sherwood_1u__1__1_Pool3	3	-0.947102	0.0310735
C12orf45	C12orf45__sensor__1_Pool9	9	-1.01684	0.0266715
C12orf49	C12orf49__2__2_Pool8	8	-1.29802	0.0240709
C12orf5	C12orf5__3__2_Pool8	8	-1.39827	3.5282e-05
C12orf52	C12orf52__sensor__1_Pool5	5	-2.48935	0.0365754
C12orf54	C12orf54__sensor__1_Pool11	11	-1.15837	0.00664618
C12orf54	C12orf54__sensor__2_Pool9	9	-1.41048	0.0106087
C12orf60	C12orf60__sherwood_1u__2__2_Pool4	4	-1.23351	0.0380397
C12orf66	C12orf66__sensor__2_Pool9	9	-3.46743	0.00141043
C12orf73	C12orf73__sherwood_1u__4__4_Pool1	1	-1.20969	0.0237367
C12orf76	C12orf76__4__4_Pool7	7	-1.47649	2.10739e-05
C14orf1	C14orf1__sensor__2_Pool12	12	-2.17279	0.00678759
C14orf135	C14orf135__sensor__2_Pool9	9	-2.16839	0.00707345
C14orf142	C14orf142__sherwood__2__2_Pool1	1	-5.93149	0.00871865
C14orf166	C14orf166__4__4_Pool6	6	-2.57552	3.04586e-05
C14orf166	C14orf166__2__2_Pool11	11	-2.72865	0.000633556
C14orf166	C14orf166__1__1_Pool8	8	-2.03472	0.00514219
C14orf169	C14orf169__sensor__1_Pool9	9	-2.9603	0.000159242
C14orf169	C14orf169__sherwood_1u__3__3_Pool2	2	-1.75127	0.0216429
C14orf169	C14orf169__3__3_Pool7	7	-0.759472	0.029047
C14orf178	C14orf178__2__2_Pool10	10	-1.57134	0.0392604
C14orf79	C14orf79__sensor__2_Pool12	12	-1.50989	6.42394e-05
C14orf93	C14orf93__4__4_Pool7	7	-1.11494	0.029047
C14orf93	C14orf93__sherwood_1u__4__4_Pool1	1	-1.0001	0.0316146
C15orf2	C15orf2__sensor__1_Pool9	9	-0.85787	0.000863433
C15orf26	C15orf26__1__1_Pool8	8	-1.37875	9.36636e-06
C15orf29	C15orf29__sensor__2_Pool9	9	-1.76477	8.51018e-06
C15orf39	C15orf39__sherwood_1u__3__3_Pool2	2	-1.9213	0.00199287
C15orf42	C15orf42__sensor__2_Pool9	9	-3.18052	1.8858e-07
C15orf44	C15orf44__sensor__2_Pool3	3	-0.994584	0.0283761
C15orf48	C15orf48__3__3_Pool7	7	-0.792382	0.029047
C15orf57	C15orf57__1__1_Pool11	11	-1.09768	0.0195137
C16orf13	C16orf13__sherwood_1u__1_Pool11	11	-2.16699	5.70812e-05
C16orf45	C16orf45__6__4_Pool12	12	-1.31956	0.0476752
C16orf48	C16orf48__sensor__1_Pool12	12	-3.39393	2.43733e-13
C16orf59	C16orf59__3__3_Pool7	7	-1.15075	0.0136346
C16orf59	C16orf59__4__4_Pool11	11	-1.27845	0.0293215
C16orf70	C16orf70__1__1_Pool11	11	-1.08275	0.00378957
C16orf72	C16orf72__sensor__2_Pool5	5	-3.80622	0.00440919
C16orf72	C16orf72__sensor__1_Pool5	5	-3.72059	0.00785242
C16orf72	C16orf72__4__4_Pool12	12	-1.33003	0.0413988
C16orf74	C16orf74__2__2_Pool8	8	-0.504768	0.0315727
C16orf78	C16orf78__sensor__2_Pool8	8	-4.60886	4.97857e-11
C16orf80	C16orf80__sensor__2_Pool11	11	-1.66759	8.67559e-08
C16orf80	C16orf80__3__3_Pool6	6	-1.21545	0.000744128
C16orf80	C16orf80__5__4_Pool9	9	-0.758372	0.0447442
C16orf89	C16orf89__sensor__2_Pool9	9	-2.48015	1.21446e-10
C17orf107	C17orf107__1__1_Pool8	8	-3.86403	7.63368e-11
C17orf110	C17orf110__sherwood_1u__1__1_Pool1	1	-1.43822	0.00280592
C17orf42	C17orf42__sensor__2_Pool3	3	-1.59912	0.00100693
C17orf47	C17orf47__4__4_Pool11	11	-1.94534	0.00143495
C17orf47	C17orf47__2__2_Pool8	8	-0.745999	0.00440778
C17orf62	C17orf62__3__3_Pool7	7	-3.14888	1.78897e-06
C17orf62	C17orf62__4__4_Pool11	11	-1.30616	3.43165e-05
C17orf67	C17orf67__sherwood__2__2_Pool1	1	-3.2347	0.00153619
C17orf77	C17orf77__sensor__2_Pool9	9	-1.07731	6.67995e-05
C17orf80	C17orf80__2__2_Pool12	12	-1.93951	0.00205258
C17orf85	C17orf85__1__1_Pool8	8	-1.19847	0.000339519
C17orf85	C17orf85__sensor__1_Pool11	11	-0.81672	0.0258857
C17orf97	C17orf97__sensor__1_Pool11	11	-3.5933	1.64693e-22
C17orf98	C17orf98__sensor__2_Pool5	5	-4.87262	0.0450477
C17orf99	C17orf99__1__1_Pool7	7	-1.551	0.0278313
C18orf21	C18orf21__2__2_Pool8	8	-1.27394	0.0212604
C18orf34	C18orf34__sensor__2_Pool10	10	-2.92244	0.00266619
C18orf54	C18orf54__2__2_Pool11	11	-0.980995	7.0024e-06
C18orf8	C18orf8__4__4_Pool12	12	-1.25597	0.0084039
C19orf10	C19orf10__2__2_Pool7	7	-2.00295	0.00126346
C19orf10	C19orf10__sensor__2_Pool9	9	-1.47237	0.00259923
C19orf29	C19orf29__sensor__1_Pool9	9	-3.48704	0.0385274
C19orf45	C19orf45__sherwood_1u__1__1_Pool4	4	-1.88061	0.0465831
C19orf52	C19orf52__1__1_Pool8	8	-0.753355	0.0440608
C19orf53	C19orf53__sensor__2_Pool9	9	-0.739231	0.0321992
C19orf55	C19orf55__sensor__1_Pool9	9	-1.47947	0.0424278
C19orf60	C19orf60__1__1_Pool6	6	-1.11653	0.000461166
C19orf80	C19orf80__sensor__2_Pool11	11	-1.15839	0.0100806
C1orf105	C1orf105__4__4_Pool8	8	-0.839902	0.00362864
C1orf106	C1orf106__sherwood__2__2_Pool3	3	-2.34856	0.0312385
C1orf110	C1orf110__sensor__1_Pool9	9	-2.20808	0.0302357
C1orf114	C1orf114__sensor__1_Pool9	9	-1.65564	0.00114888
C1orf127	C1orf127__sherwood__2__2_Pool3	3	-1.08282	0.0196223
C1orf130	C1orf130__sherwood_1u__1__1_Pool1	1	-6.13728	0.00645624
C1orf159	C1orf159__4__4_Pool11	11	-0.715965	0.0469288
C1orf168	C1orf168__1__1_Pool7	7	-2.05261	6.72692e-05
C1orf182	C1orf182__sensor__2_Pool9	9	-1.16875	5.5838e-05
C1orf186	C1orf186__sherwood_1u__2__2_Pool1	1	-1.7813	0.038083
C1orf194	C1orf194__1__1_Pool12	12	-1.24244	0.000882261
C1orf21	C1orf21__sensor__2_Pool11	11	-2.38509	3.44517e-10
C1orf210	C1orf210__4__3_Pool9	9	-0.866727	0.00619734
C1orf210	C1orf210__1__1_Pool7	7	-1.02956	0.0418769
C1orf55	C1orf55__sensor__1_Pool9	9	-1.35971	0.0142708
C1orf61	C1orf61__1__1_Pool6	6	-3.27013	0.0132608
C1orf74	C1orf74__sensor__1_Pool9	9	-1.33762	1.32329e-05
C1orf86	C1orf86__4__4_Pool11	11	-1.33848	0.00596732
C1QA	C1QA__sensor__2_Pool12	12	-1.68503	0.0179084
C1QB	C1QB__1__1_Pool8	8	-0.551829	0.0117992
C1QB	C1QB__sensor__2_Pool11	11	-0.884737	0.0257895
C1QBP	C1QBP__3__3_Pool6	6	-1.48691	0.0363956
C1QC	C1QC__1__1_Pool8	8	-0.822096	0.0208863
C1QL1	C1QL1__1__1_Pool8	8	-1.27683	0.00494148
C1QL4	C1QL4__1__1_Pool8	8	-1.04123	3.73834e-08
C1QL4	C1QL4__2__2_Pool8	8	-2.48069	6.57738e-06
C1QTNF7	C1QTNF7__3__3_Pool8	8	-0.65181	0.000302442
C1S	C1S__sherwood_1u__6_Pool10	10	-1.86435	0.0206886
C2	C2__sherwood_1u__4__4_Pool3	3	-2.19816	0.00325258
C20orf108	C20orf108__sensor__1_Pool9	9	-1.18417	0.0347809
C20orf11	C20orf11__sensor__1_Pool4	4	-2.99116	0.00211155
C20orf141	C20orf141__sensor__2_Pool11	11	-1.6979	7.10049e-08
C20orf141	C20orf141__6__3_Pool8	8	-1.4548	0.0105427
C20orf166	C20orf166__sherwood_1u__4__4_Pool1	1	-7.53	0.000690849
C20orf194	C20orf194__2__2_Pool8	8	-0.756869	0.000339519
C20orf195	C20orf195__5__4_Pool8	8	-0.87746	1.97426e-06
C20orf24	C20orf24__5__4_Pool8	8	-1.68976	1.02341e-08
C20orf24	C20orf24__sensor__1_Pool9	9	-0.906182	0.0029209
C20orf85	C20orf85__6__4_Pool7	7	-1.17845	0.00822311
C21orf2	C21orf2__sherwood__2__2_Pool1	1	-4.26971	6.69259e-06
C21orf2	C21orf2__sherwood__1__1_Pool3	3	-1.33092	0.00679505
C21orf2	C21orf2__8__4_Pool9	9	-0.707185	0.0306304
C21orf2	C21orf2__sherwood_1u__1__1_Pool1	1	-2.05273	0.0468006
C21orf58	C21orf58__1__1_Pool9	9	-1.70397	4.93415e-06
C21orf58	C21orf58__2__2_Pool12	12	-1.27355	0.0149106
C21orf91	C21orf91__sherwood__1__1_Pool1	1	-1.435	0.0237367
C22orf23	C22orf23__1__1_Pool12	12	-1.33925	5.88665e-05
C22orf23	C22orf23__3__3_Pool8	8	-2.0743	0.00115192
C22orf31	C22orf31__sherwood__1__1_Pool3	3	-5.13984	8.11239e-08
C22orf31	C22orf31__sherwood_1u__1__1_Pool3	3	-1.0654	0.00679505
C22orf39	C22orf39__5__4_Pool9	9	-1.53785	2.29362e-11
C2CD2	C2CD2__sherwood__4__4_Pool7	7	-1.79645	0.00130006
C2CD3	C2CD3__sensor__2_Pool9	9	-1.92632	3.66107e-05
C2CD4A	C2CD4A__sensor__2_Pool11	11	-1.6925	4.18578e-05
C2orf16	C2orf16__sensor__2_Pool11	11	-1.13149	0.0220225
C2orf27A	C2orf27A__2__2_Pool12	12	-0.961139	0.0369741
C2orf27B	C2orf27B__2__2_Pool12	12	-0.908951	0.0486625
C2orf29	C2orf29__sherwood_1u__4__4_Pool2	2	-2.35293	0.00321897
C2orf29	C2orf29__sensor__1_Pool9	9	-0.606197	0.0354897
C2orf49	C2orf49__sensor__2_Pool5	5	-6.70655	0.00690229
C2orf55	C2orf55__sensor__2_Pool12	12	-1.69783	0.00231134
C2orf56	C2orf56__sensor__1_Pool12	12	-1.19606	0.0014521
C2orf62	C2orf62__sherwood_1u__4__4_Pool1	1	-2.2396	0.0073051
C2orf69	C2orf69__4__2_Pool8	8	-0.777464	0.0151851
C2orf73	C2orf73__1__1_Pool8	8	-1.94814	1.20326e-20
C2orf76	C2orf76__3__3_Pool8	8	-1.0135	0.00733392
C2orf81	C2orf81__4__4_Pool9	9	-1.25992	0.0298214
C2orf83	C2orf83__1__1_Pool9	9	-3.55734	0.00261819
C2orf85	C2orf85__sherwood_1u__3__3_Pool1	1	-1.27319	0.0379719
C3	C3__4__3_Pool8	8	-0.96759	0.0136475
C3orf17	C3orf17__3__3_Pool6	6	-1.80536	7.55156e-05
C3orf22	C3orf22__sensor__2_Pool9	9	-1.82348	6.37803e-08
C3orf33	C3orf33__1__1_Pool11	11	-1.26219	4.23089e-05
C3orf38	C3orf38__sensor__2_Pool5	5	-3.62484	0.000502237
C3orf43	C3orf43__2__2_Pool8	8	-1.18488	0.0114866
C3orf52	C3orf52__sherwood__3__3_Pool3	3	-1.25161	0.0327664
C3orf62	C3orf62__sensor__2_Pool11	11	-2.16288	0.0003184
C3orf67	C3orf67__3__2_Pool9	9	-1.00017	1.03885e-07
C3orf67	C3orf67__5__4_Pool11	11	-1.58431	0.0157925
C3orf71	C3orf71__sherwood_1u__2__2_Pool1	1	-2.17659	0.0138319
C4BPB	C4BPB__3__3_Pool11	11	-0.804956	0.0159896
C4orf26	C4orf26__3__3_Pool7	7	-1.1608	0.0392357
C4orf33	C4orf33__sensor__2_Pool9	9	-0.942169	7.93975e-05
C4orf33	C4orf33__4__4_Pool9	9	-0.604993	0.0126903
C4orf48	C4orf48__2__2_Pool11	11	-2.74224	0.0236224
C5AR1	C5AR1__1__1_Pool8	8	-1.33431	2.09629e-10
C5orf22	C5orf22__2__2_Pool7	7	-1.37574	0.00273211
C5orf55	C5orf55__sensor__2_Pool12	12	-1.91334	1.57581e-05
C5orf55	C5orf55__4__3_Pool8	8	-0.821293	0.0153358
C5orf60	C5orf60__7__3_Pool5	5	-2.18005	0.0426162
C6orf10	C6orf10__4__4_Pool6	6	-1.26365	0.00161844
C6orf126	C6orf126__sherwood_1u__1__1_Pool1	1	-3.3617	0.0188212
C6orf136	C6orf136__2__2_Pool8	8	-2.00272	2.23924e-08
C6orf136	C6orf136__sensor__2_Pool9	9	-3.22922	0.000879924
C6orf163	C6orf163__sensor__1_Pool8	8	-1.34754	8.53937e-15
C6orf192	C6orf192__sensor__1_Pool4	4	-4.8688	0.0186346
C6orf204	C6orf204__sensor__2_Pool9	9	-1.29305	0.0157919
C6orf222	C6orf222__sensor__1_Pool12	12	-1.10777	0.0464636
C6orf225	C6orf225__sensor__2_Pool12	12	-1.28314	0.0396273
C6orf52	C6orf52__4__2_Pool7	7	-1.25355	0.000426646
C6orf52	C6orf52__6__4_Pool7	7	-0.667449	0.0206195
C6orf58	C6orf58__3__3_Pool8	8	-1.08915	3.43408e-06
C6orf7	C6orf7__2__2_Pool8	8	-0.917999	0.00441185
C6orf70	C6orf70__sensor__1_Pool9	9	-0.865239	0.000100242
C7orf33	C7orf33__5__4_Pool12	12	-1.09442	0.00953007
C7orf49	C7orf49__2__2_Pool7	7	-1.86447	0.0144342
C7orf60	C7orf60__sherwood_1u__1__1_Pool1	1	-1.37202	0.0399989
C7orf66	C7orf66__1__1_Pool7	7	-0.896032	0.0202277
C7orf71	C7orf71__5__3_Pool8	8	-1.5549	6.88653e-09
C7orf72	C7orf72__1__1_Pool5	5	-2.57139	5.07531e-05
C8orf42	C8orf42__sensor__1_Pool4	4	-1.13844	0.00236173
C8orf44	C8orf44__3__3_Pool10	10	-7.92668	0.0491098
C8orf44-SGK3	C8orf44-SGK3__sherwood_1u__1__1_Pool3	3	-1.259	0.00188492
C8orf44-SGK3	C8orf44-SGK3__sherwood_1u__3__3_Pool3	3	-1.35637	0.00307634
C8orf46	C8orf46__1__1_Pool6	6	-0.966562	0.0149675
C8orf59	C8orf59__5__3_Pool7	7	-1.90017	0.000420042
C8orf59	C8orf59__sensor__1_Pool5	5	-2.57827	0.0194722
C8orf74	C8orf74__sensor__1_Pool11	11	-1.12144	0.000147794
C8orf74	C8orf74__sensor__2_Pool8	8	-0.704444	0.0418935
C9orf114	C9orf114__3__2_Pool12	12	-2.22235	0.000555707
C9orf114	C9orf114__sherwood_1u__1__1_Pool4	4	-1.0188	0.0029909
C9orf153	C9orf153__5__4_Pool12	12	-0.796878	0.0351179
C9orf171	C9orf171__sensor__1_Pool9	9	-1.91201	0.00131874
C9orf3	C9orf3__sherwood_1u__4__4_Pool1	1	-3.70749	0.0146089
C9orf41	C9orf41__3__3_Pool12	12	-1.05937	0.0389977
C9orf43	C9orf43__sensor__1_Pool9	9	-0.479733	0.0438228
C9orf69	C9orf69__sherwood_1u__3_Pool11	11	-0.940327	0.014923
C9orf78	C9orf78__3__2_Pool9	9	-1.01106	0.00973336
C9orf79	C9orf79__sensor__2_Pool9	9	-2.54954	0.00279899
C9orf91	C9orf91__sherwood_1u__4_Pool11	11	-1.87566	1.40666e-10
CA10	CA10__3__3_Pool11	11	-1.83035	0.000137033
CA12	CA12__4__3_Pool8	8	-1.98208	2.15326e-21
CA12	CA12__sherwood_1u__3__3_Pool2	2	-2.32131	0.00335283
CA2	CA2__2__2_Pool12	12	-1.40555	0.000409095
CA4	CA4__5__4_Pool5	5	-2.12033	0.00275231
CA5A	CA5A__1__1_Pool7	7	-1.3215	0.0015309
CAB39L	CAB39L__sensor__1_Pool9	9	-2.29458	3.07111e-22
CAB39L	CAB39L__sensor__2_Pool9	9	-0.697721	0.00569255
CABIN1	CABIN1__sherwood__1__1_Pool3	3	-1.17766	0.0337881
CABLES1	CABLES1__3__2_Pool8	8	-0.477121	0.0256127
CABP1	CABP1__5__3_Pool12	12	-1.01048	0.0348809
CABP2	CABP2__4__3_Pool6	6	-0.985839	0.0305672
CABP2	CABP2__sensor__1_Pool5	5	-2.65429	0.0380988
CABP7	CABP7__sherwood_1u__4__4_Pool1	1	-2.39068	0.049475
CABYR	CABYR__1__1_Pool8	8	-2.00231	0.00548842
CACNA1E	CACNA1E__sherwood_1u__4__3_Pool2	2	-2.77189	0.00767898
CACNA1G	CACNA1G__sensor__2_Pool12	12	-1.72306	0.00954569
CACNA1I	CACNA1I__sherwood_1u__3_Pool2	2	-2.34379	0.00413013
CACNA1S	CACNA1S__sherwood__2__2_Pool2	2	-2.32078	0.00467604
CACNB2	CACNB2__sensor__2_Pool12	12	-0.942623	0.0424577
CACNB4	CACNB4__1__1_Pool11	11	-2.15074	8.85624e-05
CACNG3	CACNG3__2__2_Pool8	8	-1.66262	1.16108e-11
CACNG3	CACNG3__sherwood_1u__7_Pool11	11	-1.72554	0.000162524
CACNG3	CACNG3__sherwood__1__1_Pool3	3	-1.23436	0.0104957
CACNG6	CACNG6__2__2_Pool5	5	-1.43563	0.0341975
CACNG8	CACNG8__3__2_Pool8	8	-1.25721	0.00160506
CACYBP	CACYBP__4__4_Pool9	9	-2.09299	6.21611e-22
CAD	CAD__3__3_Pool8	8	-4.18859	0.0337046
CADM1	CADM1__2__2_Pool11	11	-0.909222	0.00673844
CADPS2	CADPS2__1__1_Pool7	7	-1.62195	0.0158178
CALB2	CALB2__1__1_Pool9	9	-2.23908	9.12683e-11
CALB2	CALB2__sherwood_1u__3__3_Pool3	3	-1.93683	0.00593802
CALCOCO1	CALCOCO1__sherwood_1u__4__4_Pool1	1	-2.29017	0.0139681
CALCR	CALCR__sensor__1_Pool9	9	-1.32402	2.5e-05
CALHM3	CALHM3__2__1_Pool6	6	-1.56831	0.0110284
CALM1	CALM1__8__4_Pool7	7	-2.98762	2.11631e-07
CALM2	CALM2__sherwood_1u__6__4_Pool3	3	-1.29984	0.0225287
CALM3	CALM3__2__2_Pool7	7	-0.91185	0.0280889
CAMK1G	CAMK1G__sherwood_1u__6_Pool2	2	-2.24303	0.0147192
CAMK1G	CAMK1G__sherwood__1__1_Pool2	2	-1.40884	0.017104
CAMK2A	CAMK2A__sherwood__1__1_Pool1	1	-3.07966	0.00063074
CAMK2A	CAMK2A__shERWOOD__1U__Sensor__1_Pool12	12	-2.85673	0.0156422
CAMK2B	CAMK2B__shERWOOD__1U__Sensor__2_Pool10	10	-2.40267	0.010331
CAMK2D	CAMK2D__sherwood_1u__5_Pool10	10	-1.18082	0.0496433
CAMK2D	CAMK2D__1__1_Pool8	8	-0.647714	0.0497427
CAMK2G	CAMK2G__4__3_Pool7	7	-1.52311	1.17072e-05
CAMK2N2	CAMK2N2__sensor__1_Pool11	11	-1.69066	0.00185795
CAMK4	CAMK4__sherwood_1u__14_Pool2	2	-1.26094	0.0387042
CAMKK1	CAMKK1__3__2_Pool9	9	-0.685276	0.0459267
CAMKK2	CAMKK2__shERWOOD__1U__Sensor__2_Pool11	11	-3.4127	5.16543e-27
CAMKV	CAMKV__sherwood_1u__3__3_Pool3	3	-1.2782	0.0128955
CAMSAP1L1	CAMSAP1L1__sherwood__2__2_Pool1	1	-2.6358	0.00339358
CAND1	CAND1__6__4_Pool9	9	-3.00945	1.8571e-26
CAND1	CAND1__3__3_Pool5	5	-2.8955	1.79926e-07
CAND1	CAND1__2__2_Pool5	5	-1.707	0.00382217
CAND1	CAND1__sensor__1_Pool4	4	-2.62014	0.0100389
CAPG	CAPG__sherwood_1u__4__4_Pool1	1	-2.0696	0.00543059
CAPN1	CAPN1__sensor__1_Pool11	11	-1.67405	0.000488089
CAPN10	CAPN10__sherwood__4__4_Pool3	3	-1.88312	0.0196535
CAPN10	CAPN10__sherwood_1u__8_Pool12	12	-0.872515	0.0356731
CAPN10	CAPN10__3__3_Pool8	8	-1.12958	0.0372331
CAPN11	CAPN11__3__3_Pool8	8	-1.39319	2.85404e-10
CAPN12	CAPN12__sherwood_1u__2_Pool11	11	-7.17383	4.61737e-20
CAPN12	CAPN12__sherwood_1u__7_Pool11	11	-0.745816	0.0384464
CAPN8	CAPN8__4__4_Pool8	8	-1.09053	0.0225989
CAPNS2	CAPNS2__1__1_Pool6	6	-1.04234	0.00334649
CAPRIN2	CAPRIN2__sherwood_1u__2__2_Pool4	4	-1.18599	0.0177052
CAPS	CAPS__3__3_Pool8	8	-2.01329	6.35549e-09
CAPSL	CAPSL__4__4_Pool9	9	-2.20893	0.000388987
CAPZA3	CAPZA3__2__2_Pool8	8	-0.535376	0.0342762
CARD10	CARD10__3__3_Pool12	12	-1.6788	0.00305573
CARD16	CARD16__5__2_Pool11	11	-1.67407	0.000251281
CARD17	CARD17__sherwood_1u__5__4_Pool3	3	-0.995872	0.0321623
CARD18	CARD18__sensor__1_Pool11	11	-0.652931	0.0335806
CARD8	CARD8__1__1_Pool7	7	-1.07139	0.046129
CARM1	CARM1__sherwood__3__3_Pool2	2	-8.34159	3.82672e-07
CARM1	CARM1__sherwood_1u__7_Pool2	2	-3.04527	4.22765e-06
CARM1	CARM1__dsir__1_Pool2	2	-5.7605	0.000236182
CARM1	CARM1__sherwood_1u__5_Pool2	2	-7.54824	0.000721121
CARM1	CARM1__sherwood_1u__4__4_Pool2	2	-2.6131	0.00421823
CARM1	CARM1__sherwood_1u__10_Pool3	3	-1.87903	0.009448
CARM1	CARM1__sherwood_1u__14_Pool2	2	-2.11712	0.0169475
CARM1	CARM1__sherwood_1u__1_Pool3	3	-2.31895	0.0203481
CARNS1	CARNS1__4__2_Pool7	7	-0.642529	0.0264501
CARS	CARS__4__3_Pool7	7	-2.51254	0.000702335
CARS	CARS__5__4_Pool8	8	-1.99821	0.0171555
CARS	CARS__sherwood_1u__1__1_Pool2	2	-0.940336	0.0381248
CARTPT	CARTPT__sensor__2_Pool11	11	-0.995396	0.0091334
CASC5	CASC5__sherwood_1u__4__4_Pool3	3	-3.53231	0.0112291
CASC5	CASC5__sherwood_1u__2__2_Pool3	3	-2.79814	0.0190639
CASD1	CASD1__3__3_Pool11	11	-1.25834	3.1204e-06
CASP12	CASP12__sherwood_1u__8_Pool10	10	-1.48875	0.0258164
CASP7	CASP7__4__2_Pool9	9	-0.75065	0.0117374
CASP7	CASP7__sherwood_1u__4__3_Pool2	2	-1.46011	0.0131915
CASP7	CASP7__6__4_Pool8	8	-0.91945	0.0322414
CASP8AP2	CASP8AP2__2__2_Pool9	9	-2.00826	0.000102397
CASP8AP2	CASP8AP2__sherwood_1u__1__1_Pool3	3	-2.91582	0.000118883
CASP8AP2	CASP8AP2__sensor__1_Pool9	9	-1.08594	0.0058815
CASR	CASR__sherwood_1u__6_Pool10	10	-1.87037	0.00134725
CAST	CAST__sherwood_1u__5_Pool10	10	-1.25052	0.032856
CASZ1	CASZ1__sensor__1_Pool9	9	-1.14727	0.000388987
CAT	CAT__sensor__1_Pool9	9	-1.0216	0.0143988
CAT	CAT__sherwood_1u__6_Pool11	11	-1.80579	0.0242925
CATSPER2	CATSPER2__sherwood_1u__8_Pool12	12	-1.81355	1.25966e-05
CATSPER2	CATSPER2__sherwood_1u__7_Pool11	11	-1.22591	2.58236e-05
CATSPER2	CATSPER2__sensor__1_Pool9	9	-0.636542	0.00586269
CATSPER3	CATSPER3__4__4_Pool9	9	-0.793074	0.00104391
CATSPER3	CATSPER3__sherwood_1u__6_Pool12	12	-1.21249	0.0137529
CATSPER4	CATSPER4__sensor__2_Pool12	12	-1.35848	0.0167601
CATSPERB	CATSPERB__4__4_Pool8	8	-1.8237	2.01106e-16
CATSPERB	CATSPERB__3__3_Pool9	9	-0.911414	0.0139743
CATSPERG	CATSPERG__7__4_Pool8	8	-2.08469	0.00138625
CAV3	CAV3__6__3_Pool8	8	-0.928278	4.41541e-05
CBFB	CBFB__4__4_Pool6	6	-1.53508	0.0124384
CBLC	CBLC__2__2_Pool7	7	-1.82611	0.00560744
CBLC	CBLC__sensor__2_Pool12	12	-1.22143	0.0396273
CBLL1	CBLL1__2__2_Pool9	9	-1.54345	0.00680456
CBLN4	CBLN4__sensor__2_Pool9	9	-1.51196	4.86546e-05
CBR4	CBR4__1__1_Pool8	8	-0.82523	3.20176e-06
CBR4	CBR4__sensor__1_Pool9	9	-0.810717	0.00649848
CBR4	CBR4__2__2_Pool7	7	-0.63666	0.0148888
CBWD1	CBWD1__3__3_Pool9	9	-1.15213	2.93754e-08
CBWD1	CBWD1__4__4_Pool11	11	-1.91228	0.000401453
CBWD1	CBWD1__sherwood__2__2_Pool3	3	-1.15778	0.0111997
CBWD2	CBWD2__3__3_Pool9	9	-1.13564	7.89865e-08
CBWD2	CBWD2__4__4_Pool11	11	-1.72211	0.000952571
CBWD2	CBWD2__sherwood__2__2_Pool3	3	-1.14772	0.019484
CBWD3	CBWD3__3__3_Pool9	9	-1.13091	1.94305e-07
CBWD3	CBWD3__4__4_Pool11	11	-1.77092	0.000627226
CBWD3	CBWD3__sherwood__2__2_Pool3	3	-1.23254	0.00679325
CBWD5	CBWD5__2__2_Pool9	9	-1.14157	1.43802e-07
CBWD5	CBWD5__3__3_Pool11	11	-1.73588	0.000528268
CBWD6	CBWD6__sherwood_1u__5_Pool11	11	-1.64664	0.0019958
CBWD6	CBWD6__sherwood__3__3_Pool3	3	-1.20296	0.0106885
CBWD6	CBWD6__1__1_Pool9	9	-1.38107	0.0215858
CBX3	CBX3__sherwood_1u__8_Pool2	2	-2.21536	0.000685066
CBX3	CBX3__sherwood_1u__5_Pool10	10	-1.35965	0.00537706
CBX3	CBX3__sherwood_1u__5_Pool2	2	-1.36546	0.0127127
CBX3	CBX3__sherwood_1u__1_Pool3	3	-0.967802	0.0312756
CBX5	CBX5__5__4_Pool11	11	-0.982738	0.0339165
CBX6	CBX6__sensor__1_Pool12	12	-2.17175	8.93192e-05
CBX8	CBX8__1__1_Pool8	8	-1.27049	0.016188
CCAR1	CCAR1__1__1_Pool6	6	-3.41494	2.64629e-23
CCAR1	CCAR1__4__4_Pool8	8	-2.62582	1.2809e-08
CCAR1	CCAR1__sensor__2_Pool5	5	-3.9475	0.000101941
CCAR1	CCAR1__sherwood_1u__4__4_Pool1	1	-6.38334	0.000156623
CCAR1	CCAR1__sherwood_1u__3__3_Pool2	2	-2.80573	0.000256242
CCDC101	CCDC101__3__3_Pool7	7	-1.41	0.0134448
CCDC102B	CCDC102B__5__4_Pool8	8	-0.870894	0.0139205
CCDC103	CCDC103__5__4_Pool7	7	-0.938463	0.0220388
CCDC11	CCDC11__2__2_Pool6	6	-1.22795	0.000127432
CCDC113	CCDC113__5__4_Pool8	8	-2.29546	2.91279e-12
CCDC113	CCDC113__4__3_Pool9	9	-0.832189	0.000442461
CCDC12	CCDC12__1__1_Pool7	7	-1.55648	0.0251225
CCDC120	CCDC120__4__4_Pool8	8	-1.38373	0.000247779
CCDC120	CCDC120__sherwood_1u__2__2_Pool1	1	-1.82063	0.0372166
CCDC124	CCDC124__1__1_Pool8	8	-1.81542	2.90686e-07
CCDC125	CCDC125__3__3_Pool12	12	-1.52529	0.0012815
CCDC127	CCDC127__4__4_Pool7	7	-2.08195	1.69215e-05
CCDC130	CCDC130__4__3_Pool8	8	-0.93068	0.000608396
CCDC137	CCDC137__sensor__2_Pool9	9	-1.10604	0.0322522
CCDC140	CCDC140__2__2_Pool11	11	-0.90143	8.45822e-05
CCDC140	CCDC140__1__1_Pool8	8	-0.838004	0.0330415
CCDC144A	CCDC144A__1__1_Pool7	7	-1.0844	0.00920802
CCDC153	CCDC153__5__4_Pool8	8	-1.08561	0.00423347
CCDC155	CCDC155__1__1_Pool8	8	-0.596672	0.0153541
CCDC18	CCDC18__sensor__1_Pool9	9	-1.13533	0.00448509
CCDC22	CCDC22__sensor__1_Pool9	9	-1.66193	0.000165093
CCDC22	CCDC22__4__4_Pool7	7	-1.08587	0.0154245
CCDC24	CCDC24__4__4_Pool8	8	-4.30086	6.31868e-09
CCDC24	CCDC24__sherwood_1u__4__4_Pool1	1	-6.03689	2.58159e-05
CCDC24	CCDC24__sherwood_1u__3__3_Pool1	1	-3.24791	0.0161403
CCDC24	CCDC24__1__1_Pool9	9	-0.452351	0.0351264
CCDC28A	CCDC28A__sensor__1_Pool12	12	-1.40538	0.00012373
CCDC39	CCDC39__sherwood__2__2_Pool3	3	-1.57048	0.00307634
CCDC40	CCDC40__1__1_Pool7	7	-1.0463	0.00683955
CCDC42	CCDC42__sherwood_1u__1__1_Pool2	2	-3.62086	2.42804e-05
CCDC42	CCDC42__5__4_Pool10	10	-1.57249	0.0258337
CCDC47	CCDC47__sherwood_1u__4__4_Pool2	2	-2.39394	0.000442343
CCDC51	CCDC51__sensor__1_Pool11	11	-0.767165	0.0173972
CCDC56	CCDC56__sherwood_1u__4__4_Pool1	1	-2.12845	0.00482717
CCDC6	CCDC6__4__3_Pool11	11	-2.39557	5.79143e-07
CCDC6	CCDC6__1__1_Pool9	9	-3.54926	0.00200601
CCDC6	CCDC6__5__4_Pool7	7	-2.05922	0.00597696
CCDC68	CCDC68__2__2_Pool6	6	-1.78911	0.00328433
CCDC72	CCDC72__sensor__1_Pool9	9	-2.59884	5.76486e-06
CCDC79	CCDC79__1__1_Pool7	7	-1.12472	1.5158e-05
CCDC8	CCDC8__3__2_Pool7	7	-1.40426	0.0299058
CCDC85A	CCDC85A__4__4_Pool9	9	-0.426371	0.0136883
CCDC87	CCDC87__sherwood_1u__1__1_Pool1	1	-2.75411	0.016289
CCDC88A	CCDC88A__3__2_Pool7	7	-1.15081	0.0157465
CCDC88B	CCDC88B__sensor__2_Pool11	11	-0.980734	0.000765522
CCDC9	CCDC9__8__4_Pool7	7	-0.947655	0.0318628
CCDC93	CCDC93__sensor__1_Pool9	9	-1.43991	0.00176756
CCDC93	CCDC93__1__1_Pool6	6	-1.02793	0.0034406
CCDC97	CCDC97__2__2_Pool7	7	-0.939122	0.0159295
CCHCR1	CCHCR1__sensor__2_Pool11	11	-3.46414	0.0430949
CCL1	CCL1__2__2_Pool5	5	-1.59951	0.00232116
CCL14	CCL14__2__2_Pool8	8	-2.69708	4.46591e-07
CCL18	CCL18__sensor__2_Pool9	9	-2.55502	0.00135094
CCL18	CCL18__4__4_Pool9	9	-0.79082	0.00305435
CCL19	CCL19__sensor__1_Pool9	9	-0.783727	0.0144933
CCL24	CCL24__1__1_Pool7	7	-0.706439	0.0395884
CCL26	CCL26__sensor__1_Pool12	12	-2.62472	2.18691e-12
CCL26	CCL26__6__4_Pool6	6	-1.18404	0.000841181
CCL26	CCL26__sherwood__2__2_Pool3	3	-1.50804	0.0386248
CCL3	CCL3__4__4_Pool12	12	-1.46357	0.00037046
CCL3L1	CCL3L1__sherwood_1u__1__1_Pool3	3	-0.765225	0.0267842
CCL3L3	CCL3L3__sherwood_1u__1__1_Pool3	3	-0.719046	0.0363008
CCL7	CCL7__sensor__1_Pool9	9	-1.10018	7.39783e-06
CCL8	CCL8__sherwood_1u__4__2_Pool2	2	-4.06922	0.0235386
CCNA1	CCNA1__sherwood__2__2_Pool2	2	-1.84304	0.029936
CCNA2	CCNA2__sensor__1_Pool4	4	-1.42802	0.000147315
CCNA2	CCNA2__2__1_Pool11	11	-1.55842	0.000522205
CCNB1	CCNB1__4__3_Pool8	8	-1.55523	4.49702e-06
CCNB2	CCNB2__sensor__2_Pool9	9	-2.9011	0.000304138
CCNC	CCNC__4__4_Pool8	8	-3.13253	7.2345e-36
CCNC	CCNC__3__3_Pool7	7	-1.57734	4.54611e-05
CCND2	CCND2__sensor__2_Pool9	9	-2.13138	0.0254452
CCNDBP1	CCNDBP1__4__4_Pool8	8	-0.90395	0.000254516
CCNDBP1	CCNDBP1__1__1_Pool6	6	-0.802317	0.00395038
CCNE1	CCNE1__2__2_Pool8	8	-2.32865	4.82684e-32
CCNE1	CCNE1__sherwood_1u__2__2_Pool2	2	-1.28404	0.0261482
CCNE1	CCNE1__sherwood_1u__7_Pool12	12	-1.27768	0.0416378
CCNF	CCNF__sherwood__2__2_Pool3	3	-1.75981	0.0223773
CCNI2	CCNI2__4__4_Pool7	7	-1.58576	0.00441046
CCNK	CCNK__3__2_Pool8	8	-1.86284	2.10016e-05
CCNK	CCNK__sherwood__4__4_Pool3	3	-7.08059	0.004751
CCNO	CCNO__2__2_Pool8	8	-1.314	0.00121636
CCNT1	CCNT1__sherwood__1__1_Pool1	1	-3.10731	0.0123273
CCNT1	CCNT1__6__4_Pool7	7	-1.17575	0.012918
CCNT1	CCNT1__5__3_Pool8	8	-1.91833	0.0183633
CCNT1	CCNT1__sensor__1_Pool11	11	-1.36552	0.0413355
CCNYL1	CCNYL1__sensor__1_Pool9	9	-1.47653	2.04475e-14
CCNYL1	CCNYL1__sensor__2_Pool9	9	-0.746708	6.52372e-05
CCR1	CCR1__sensor__1_Pool11	11	-2.47983	9.99892e-12
CCR10	CCR10__sherwood_1u__2__2_Pool3	3	-0.925954	0.0477515
CCR2	CCR2__2__2_Pool8	8	-1.48603	1.41372e-12
CCR2	CCR2__shERWOOD__1U__Sensor__2_Pool12	12	-0.762164	0.0276443
CCR3	CCR3__sherwood_1u__7_Pool2	2	-5.0933	0.000507059
CCR5	CCR5__sherwood_1u__8_Pool10	10	-1.81534	0.00481289
CCR6	CCR6__sensor__2_Pool11	11	-1.38691	3.46379e-06
CCR8	CCR8__sensor__2_Pool11	11	-1.91707	7.41903e-07
CCR8	CCR8__sherwood__3__3_Pool2	2	-2.00174	0.00980085
CCRL2	CCRL2__sherwood_1u__8_Pool10	10	-2.85121	0.00030718
CCT2	CCT2__3__3_Pool8	8	-1.48751	0.0258259
CCT5	CCT5__3__3_Pool11	11	-3.73804	0.00627709
CCT8L2	CCT8L2__2__2_Pool7	7	-1.29753	8.87199e-07
CCZ1	CCZ1__sherwood_1u__1__1_Pool3	3	-0.884041	0.0289926
CD109	CD109__sensor__2_Pool12	12	-1.00478	0.0433503
CD163	CD163__4__3_Pool8	8	-1.06052	0.000697594
CD163	CD163__sensor__2_Pool9	9	-0.679763	0.0316956
CD164L2	CD164L2__sensor__2_Pool12	12	-1.30329	0.0148053
CD1C	CD1C__sherwood_1u__4__4_Pool3	3	-0.941632	0.0275183
CD1D	CD1D__sherwood_1u__4__4_Pool1	1	-3.06792	0.00921501
CD1E	CD1E__2__2_Pool11	11	-1.37956	0.00790388
CD2	CD2__sensor__1_Pool4	4	-3.13768	0.00441875
CD200R1	CD200R1__3__3_Pool8	8	-1.38712	0.000348822
CD207	CD207__2__2_Pool7	7	-0.961517	0.0277448
CD22	CD22__sherwood_1u__2__2_Pool2	2	-2.15952	0.0358047
CD24	CD24__2__2_Pool8	8	-0.617048	0.00821461
CD248	CD248__sherwood__4__4_Pool2	2	-3.22946	0.0033265
CD274	CD274__3__3_Pool6	6	-1.16765	0.00127423
CD2AP	CD2AP__5__3_Pool8	8	-0.960342	1.43432e-05
CD2AP	CD2AP__sensor__1_Pool9	9	-1.17295	8.60797e-05
CD300LF	CD300LF__1__1_Pool9	9	-1.45562	0.0237716
CD34	CD34__sensor__2_Pool9	9	-3.07162	4.06391e-13
CD3D	CD3D__5__3_Pool6	6	-0.952656	0.00178397
CD3D	CD3D__3__1_Pool7	7	-1.26589	0.0133116
CD3E	CD3E__1__1_Pool7	7	-1.42491	0.0439835
CD3G	CD3G__3__2_Pool7	7	-1.37377	0.0132128
CD47	CD47__2__2_Pool8	8	-0.701454	0.00786669
CD47	CD47__sherwood__1__1_Pool3	3	-1.34214	0.0400733
CD5	CD5__3__3_Pool7	7	-1.26971	0.00560744
CD5	CD5__2__2_Pool12	12	-0.991956	0.0113074
CD53	CD53__sherwood_1u__2__2_Pool1	1	-1.56509	7.17729e-05
CD58	CD58__sensor__1_Pool10	10	-1.33866	0.0147965
CD63	CD63__sensor__2_Pool9	9	-1.00281	0.0120269
CD74	CD74__3__3_Pool6	6	-2.44635	0.000373474
CD86	CD86__sensor__2_Pool11	11	-1.39113	7.71417e-05
CD93	CD93__4__4_Pool7	7	-0.983633	0.0484282
CD97	CD97__sherwood_1u__3_Pool2	2	-1.6176	0.0011224
CDA	CDA__sherwood_1u__8_Pool12	12	-1.64627	7.2794e-05
CDADC1	CDADC1__2__2_Pool6	6	-0.717526	0.0365169
CDC14B	CDC14B__2__2_Pool12	12	-1.09957	0.00170172
CDC20	CDC20__5__4_Pool7	7	-1.52242	0.000166266
CDC20	CDC20__4__3_Pool8	8	-1.06572	0.0299169
CDC23	CDC23__2__1_Pool5	5	-3.02212	0.00305392
CDC23	CDC23__sherwood_1u__3__3_Pool3	3	-4.34173	0.00543363
CDC23	CDC23__sensor__1_Pool8	8	-2.75638	0.047816
CDC25B	CDC25B__sherwood_1u__2__2_Pool2	2	-3.26624	0.00608919
CDC26	CDC26__sensor__2_Pool9	9	-1.06219	0.000590935
CDC27	CDC27__sensor__1_Pool12	12	-4.23108	0.000806531
CDC34	CDC34__sensor__2_Pool9	9	-1.11642	0.0119193
CDC37	CDC37__3__3_Pool12	12	-2.1937	6.61757e-06
CDC37	CDC37__sherwood__1__1_Pool2	2	-2.54199	0.000257719
CDC37	CDC37__4__4_Pool6	6	-0.914632	0.0382902
CDC42	CDC42__1__1_Pool8	8	-1.5106	0.00102618
CDC42	CDC42__sensor__2_Pool9	9	-0.903065	0.0417891
CDC42BPA	CDC42BPA__sherwood_1u__11_Pool2	2	-2.83518	0.000104323
CDC42BPA	CDC42BPA__sensor__2_Pool4	4	-1.08143	0.0294863
CDC42BPB	CDC42BPB__sensor__1_Pool9	9	-0.98491	0.0322522
CDC42BPG	CDC42BPG__sensor__2_Pool5	5	-3.67637	0.00708257
CDC42BPG	CDC42BPG__sherwood_1u__1__1_Pool3	3	-2.48255	0.0201965
CDC42EP1	CDC42EP1__2__2_Pool11	11	-1.74544	3.30019e-06
CDC42EP2	CDC42EP2__3__3_Pool11	11	-0.913624	0.00132092
CDC42EP4	CDC42EP4__2__2_Pool11	11	-1.83509	0.00301939
CDC42SE1	CDC42SE1__3__2_Pool7	7	-4.83327	2.09796e-11
CDC42SE1	CDC42SE1__5__4_Pool7	7	-1.57166	0.0260899
CDC45	CDC45__sherwood_1u__3__3_Pool1	1	-9.12313	1.45369e-06
CDC45	CDC45__2__2_Pool10	10	-6.80345	8.15149e-05
CDC6	CDC6__1__1_Pool11	11	-1.67804	1.41608e-07
CDC6	CDC6__5__4_Pool7	7	-1.71563	0.00020552
CDC6	CDC6__sensor__2_Pool9	9	-1.25549	0.00315218
CDC6	CDC6__2__2_Pool6	6	-1.12327	0.0101707
CDC7	CDC7__sherwood_1u__7_Pool12	12	-1.82136	2.80524e-10
CDC7	CDC7__sherwood_1u__3__3_Pool3	3	-1.7867	6.83483e-06
CDC7	CDC7__sherwood__4__4_Pool3	3	-1.75415	0.000971976
CDCA3	CDCA3__sherwood__1__1_Pool2	2	-2.55752	0.0280432
CDCA7	CDCA7__sherwood_1u__4__4_Pool1	1	-1.08121	0.0139317
CDCA8	CDCA8__sensor__2_Pool9	9	-2.07814	1.08499e-06
CDCA8	CDCA8__1__1_Pool11	11	-2.47342	0.00608532
CDH15	CDH15__1__1_Pool8	8	-2.20318	0.000473521
CDH17	CDH17__sherwood_1u__4__4_Pool1	1	-1.67609	0.00730388
CDH19	CDH19__4__4_Pool7	7	-1.79485	3.55523e-06
CDH2	CDH2__sherwood_1u__2_Pool11	11	-1.47046	7.97787e-05
CDH2	CDH2__1__1_Pool8	8	-0.619229	0.0356037
CDH5	CDH5__4__2_Pool12	12	-1.05533	0.00168238
CDH5	CDH5__6__4_Pool6	6	-0.96718	0.0062856
CDH8	CDH8__sherwood_1u__3_Pool11	11	-1.16971	0.000560634
CDHR2	CDHR2__5__4_Pool12	12	-1.23711	0.0148293
CDHR4	CDHR4__3__3_Pool8	8	-1.45927	5.09152e-10
CDHR4	CDHR4__2__2_Pool8	8	-1.14862	8.72267e-09
CDK1	CDK1__4__3_Pool9	9	-2.14666	0.00587308
CDK10	CDK10__sherwood__1__1_Pool1	1	-1.86036	0.0313885
CDK12	CDK12__sensor__2_Pool9	9	-3.65368	1.05932e-07
CDK12	CDK12__sherwood_1u__7_Pool12	12	-2.58152	3.88754e-05
CDK12	CDK12__sherwood_1u__3__3_Pool3	3	-2.31462	0.000108522
CDK12	CDK12__3__3_Pool6	6	-3.02966	0.000147197
CDK13	CDK13__sherwood__4__4_Pool2	2	-2.34697	0.0028532
CDK13	CDK13__sherwood_1u__13_Pool2	2	-3.00641	0.0135711
CDK13	CDK13__sherwood_1u__2_Pool2	2	-2.5053	0.0166834
CDK17	CDK17__sherwood_1u__1_Pool11	11	-1.6305	0.0120541
CDK18	CDK18__sensor__1_Pool11	11	-0.913559	0.00829069
CDK19	CDK19__sensor__1_Pool9	9	-1.74565	1.63706e-07
CDK19	CDK19__sensor__2_Pool5	5	-2.53746	0.0111076
CDK20	CDK20__sherwood_1u__3__3_Pool3	3	-1.07709	0.0193642
CDK3	CDK3__1__1_Pool9	9	-0.701844	0.00124785
CDK4	CDK4__3__2_Pool8	8	-2.37321	4.07825e-10
CDK4	CDK4__sherwood_1u__13_Pool2	2	-2.09567	0.00133403
CDK5	CDK5__5__3_Pool7	7	-1.19133	0.000378723
CDK5R1	CDK5R1__5__2_Pool12	12	-1.12827	0.0382522
CDK5RAP1	CDK5RAP1__2__1_Pool7	7	-1.65547	0.001342
CDK8	CDK8__shERWOOD__1U__Sensor__1_Pool11	11	-2.33554	2.99255e-23
CDK8	CDK8__sensor__2_Pool11	11	-1.50225	2.10639e-06
CDK8	CDK8__sherwood_1u__1__1_Pool2	2	-2.26024	3.42204e-06
CDK8	CDK8__sherwood_1u__7_Pool12	12	-1.30483	0.000104799
CDK8	CDK8__sherwood_1u__13_Pool2	2	-3.51782	0.000124407
CDK8	CDK8__1__1_Pool5	5	-2.11588	0.00332337
CDK8	CDK8__3__3_Pool8	8	-0.864538	0.0107324
CDK9	CDK9__4__4_Pool5	5	-1.95699	0.0333286
CDKN1B	CDKN1B__2__2_Pool11	11	-0.790385	0.00312901
CDKN2AIP	CDKN2AIP__2__2_Pool8	8	-0.653061	0.00196138
CDKN2AIPNL	CDKN2AIPNL__sherwood__4__4_Pool4	4	-0.957448	0.0164447
CDKN3	CDKN3__sherwood__1__1_Pool3	3	-1.01438	0.0124253
CDNF	CDNF__4__4_Pool6	6	-0.933347	0.0283465
CDR2L	CDR2L__sherwood_1u__2_Pool11	11	-0.825771	0.032237
CDRT15L2	CDRT15L2__1__1_Pool9	9	-1.16176	3.30406e-06
CDS1	CDS1__4__4_Pool10	10	-2.28109	0.00586665
CDT1	CDT1__1__1_Pool7	7	-1.50199	0.0216609
CDV3	CDV3__5__2_Pool6	6	-2.69308	0.00636027
CDV3	CDV3__sensor__2_Pool4	4	-0.995855	0.0224664
CDX2	CDX2__4__2_Pool9	9	-0.666507	0.0325289
CDX4	CDX4__sensor__2_Pool9	9	-2.15569	0.00026513
CDYL2	CDYL2__sensor__2_Pool11	11	-2.37338	3.19148e-06
CEACAM19	CEACAM19__3__3_Pool11	11	-0.858529	0.0145712
CEACAM6	CEACAM6__sherwood_1u__1__1_Pool4	4	-1.37392	0.0280538
CEACAM7	CEACAM7__2__1_Pool8	8	-2.03616	1.80053e-12
CEACAM7	CEACAM7__sherwood_1u__2__1_Pool1	1	-2.31184	0.0269397
CEACAM8	CEACAM8__5__4_Pool8	8	-1.1814	0.0178985
CEBPD	CEBPD__4__4_Pool7	7	-0.956547	0.0439529
CEBPZ	CEBPZ__4__4_Pool12	12	-0.891637	0.00410858
CECR2	CECR2__3__3_Pool7	7	-1.88961	2.61594e-10
CECR2	CECR2__sherwood_1u__3__3_Pool1	1	-1.80144	0.0304096
CELA2A	CELA2A__5__4_Pool7	7	-1.10702	0.00984781
CELA2B	CELA2B__sensor__2_Pool12	12	-1.4273	0.000293775
CELA3B	CELA3B__sensor__2_Pool5	5	-2.58986	0.00639394
CENPA	CENPA__2__2_Pool12	12	-2.9692	0.000742612
CENPB	CENPB__5__1_Pool8	8	-0.727325	0.000238797
CENPB	CENPB__sensor__2_Pool9	9	-4.52708	0.000652842
CENPC1	CENPC1__sherwood_1u__2__2_Pool3	3	-2.41935	0.000141101
CENPE	CENPE__sherwood__1__1_Pool3	3	-4.51772	0.00510069
CENPE	CENPE__4__3_Pool6	6	-1.02601	0.0146084
CENPE	CENPE__5__4_Pool9	9	-1.33133	0.0323593
CENPI	CENPI__2__2_Pool5	5	-2.00707	0.0369428
CENPI	CENPI__sherwood_1u__1__1_Pool3	3	-2.22136	0.0464932
CENPJ	CENPJ__1__1_Pool9	9	-1.17814	0.00936568
CENPK	CENPK__6__4_Pool8	8	-0.966007	1.30232e-08
CENPK	CENPK__sherwood_1u__4__4_Pool1	1	-5.45256	0.00187434
CENPM	CENPM__1__1_Pool9	9	-0.998304	0.000593493
CENPM	CENPM__3__3_Pool7	7	-1.05923	0.0372688
CENPN	CENPN__sherwood_1u__1__1_Pool2	2	-2.41727	0.000402923
CENPN	CENPN__1__1_Pool7	7	-1.88225	0.000473068
CENPN	CENPN__sherwood_1u__5_Pool11	11	-1.14493	0.00517443
CENPV	CENPV__2__2_Pool11	11	-1.3479	0.0302374
CEP112	CEP112__4__3_Pool5	5	-1.42574	0.0149538
CEP128	CEP128__1__1_Pool8	8	-2.46086	3.83985e-20
CEP135	CEP135__4__4_Pool8	8	-1.48217	0.000102503
CEP152	CEP152__sensor__1_Pool11	11	-1.35922	0.0116809
CEP170	CEP170__sensor__1_Pool9	9	-0.849904	0.00866544
CEP19	CEP19__5__4_Pool8	8	-1.48092	1.13295e-06
CEP192	CEP192__3__2_Pool8	8	-4.21657	0.00324499
CEP250	CEP250__3__3_Pool7	7	-0.785333	0.0392953
CEP290	CEP290__sensor__1_Pool8	8	-2.16753	4.55105e-11
CEP290	CEP290__sherwood_1u__4__4_Pool3	3	-1.83784	0.00141211
CEP44	CEP44__1__1_Pool7	7	-0.874794	0.00882393
CEP44	CEP44__sensor__2_Pool5	5	-2.57692	0.0239783
CEP55	CEP55__3__2_Pool7	7	-4.81532	1.90859e-05
CEP57	CEP57__2__2_Pool12	12	-2.87459	1.27778e-07
CEP57L1	CEP57L1__2__2_Pool9	9	-0.79792	0.00032819
CEP76	CEP76__4__4_Pool9	9	-0.630693	0.0269975
CEP85	CEP85__sherwood__3__3_Pool3	3	-1.03811	0.0205681
CER1	CER1__sensor__2_Pool12	12	-6.29014	8.27583e-07
CERCAM	CERCAM__1__1_Pool8	8	-2.44805	0.000149506
CERK	CERK__sensor__1_Pool9	9	-2.26331	2.94993e-07
CERK	CERK__sherwood_1u__4__4_Pool3	3	-1.71398	0.00548158
CERK	CERK__3__2_Pool12	12	-1.32998	0.0156422
CERS2	CERS2__5__4_Pool9	9	-3.14131	0.00948646
CERS5	CERS5__1__1_Pool7	7	-1.25885	0.00100618
CERS6	CERS6__sensor__1_Pool11	11	-1.64907	1.40145e-05
CERS6	CERS6__3__3_Pool8	8	-0.792801	0.021964
CES3	CES3__sherwood_1u__5_Pool11	11	-0.628	0.0211315
CETN1	CETN1__5__3_Pool11	11	-1.11015	0.014587
CETN2	CETN2__6__3_Pool7	7	-1.04682	0.000301626
CETN3	CETN3__sherwood__3__3_Pool2	2	-1.3406	0.034511
CFB	CFB__5__3_Pool8	8	-1.29904	0.046608
CFC1	CFC1__2__2_Pool8	8	-2.18491	2.37081e-11
CFC1B	CFC1B__2__2_Pool8	8	-2.13255	6.03118e-13
CFDP1	CFDP1__sensor__1_Pool4	4	-1.37479	0.00903721
CFH	CFH__4__2_Pool11	11	-1.62855	2.13811e-08
CFHR1	CFHR1__5__3_Pool6	6	-1.04737	0.00183759
CFHR4	CFHR4__4__3_Pool6	6	-2.69585	0.00318322
CFHR5	CFHR5__2__2_Pool8	8	-1.10223	0.01321
CFL1	CFL1__2__2_Pool10	10	-2.72244	0.0429217
CFL2	CFL2__sensor__1_Pool9	9	-0.810458	0.021603
CFLAR	CFLAR__sensor__2_Pool9	9	-5.27928	1.1303e-06
CFP	CFP__sensor__1_Pool12	12	-1.15644	0.0361409
CFP	CFP__2__2_Pool12	12	-1.70792	0.0396985
CFTR	CFTR__sensor__1_Pool11	11	-0.948296	0.0433368
CGN	CGN__1__1_Pool8	8	-1.08913	1.57763e-05
CGNL1	CGNL1__2__1_Pool8	8	-0.618839	0.00205142
CHAC2	CHAC2__sensor__1_Pool9	9	-1.73715	2.35091e-15
CHAD	CHAD__3__3_Pool7	7	-1.18224	0.012586
CHAF1A	CHAF1A__sherwood_1u__8_Pool3	3	-1.84677	0.01681
CHAF1A	CHAF1A__2__2_Pool7	7	-2.55282	0.0404768
CHAF1B	CHAF1B__sherwood__6_Pool3	3	-7.73673	4.68946e-07
CHAF1B	CHAF1B__3__3_Pool8	8	-2.80753	0.000106886
CHAF1B	CHAF1B__sherwood_1u__6_Pool10	10	-3.20734	0.00836499
CHAF1B	CHAF1B__sherwood__1__1_Pool3	3	-2.27686	0.0157715
CHAF1B	CHAF1B__sherwood_1u__2_Pool3	3	-2.3234	0.0266667
CHAT	CHAT__sherwood_1u__5_Pool11	11	-0.906906	0.0304085
CHCHD1	CHCHD1__5__4_Pool11	11	-3.06579	2.60066e-10
CHCHD1	CHCHD1__sensor__1_Pool9	9	-7.78413	1.8858e-07
CHCHD10	CHCHD10__sensor__2_Pool8	8	-1.08345	0.0191675
CHCHD3	CHCHD3__3__3_Pool12	12	-3.51209	3.79406e-07
CHCHD3	CHCHD3__5__4_Pool5	5	-2.37276	0.00516355
CHCHD3	CHCHD3__sherwood__2__2_Pool2	2	-4.06712	0.0166834
CHCHD3	CHCHD3__2__2_Pool11	11	-1.26719	0.017499
CHCHD4	CHCHD4__6__4_Pool8	8	-1.08409	0.00375411
CHD1	CHD1__sensor__2_Pool9	9	-2.31333	4.76904e-32
CHD1	CHD1__sensor__1_Pool4	4	-2.09369	0.000692565
CHD1	CHD1__sherwood_1u__5_Pool3	3	-3.6939	0.0105963
CHD2	CHD2__sherwood__2_Pool2	2	-3.58148	0.000175552
CHD2	CHD2__sensor__1_Pool4	4	-2.47928	0.00246921
CHD2	CHD2__sherwood_1u__8_Pool12	12	-0.91679	0.0179959
CHD3	CHD3__sherwood_1u__3_Pool11	11	-0.717085	0.0455533
CHD4	CHD4__sherwood_1u__2_Pool12	12	-3.82401	0.000435906
CHD4	CHD4__sherwood__7_Pool2	2	-3.46731	0.0172355
CHD5	CHD5__sherwood_1u__3__3_Pool2	2	-1.23919	0.0172355
CHD6	CHD6__dsir__1_Pool7	7	-1.39643	0.000410037
CHD7	CHD7__sherwood__5_Pool3	3	-1.65842	2.01659e-05
CHD8	CHD8__1__1_Pool8	8	-2.84332	8.79511e-17
CHD8	CHD8__5__4_Pool12	12	-2.63591	3.68322e-14
CHD8	CHD8__dsir__1_Pool7	7	-1.81514	0.000191147
CHD8	CHD8__dsir__2_Pool7	7	-1.6792	0.00533889
CHDH	CHDH__1__1_Pool10	10	-2.51541	0.0276487
CHEK1	CHEK1__sherwood_1u__6_Pool12	12	-4.28421	1.32166e-11
CHEK1	CHEK1__sherwood_1u__1_Pool2	2	-5.05147	4.96843e-09
CHEK1	CHEK1__1__1_Pool8	8	-2.67458	1.02284e-08
CHEK1	CHEK1__sherwood_1u__7_Pool12	12	-2.69337	0.000133543
CHEK1	CHEK1__sherwood_1u__8_Pool10	10	-1.67671	0.00586213
CHEK1	CHEK1__2__2_Pool7	7	-2.36647	0.0153532
CHEK1	CHEK1__sherwood_1u__3__3_Pool2	2	-3.01439	0.0158962
CHERP	CHERP__sensor__2_Pool12	12	-3.08677	0.000439606
CHERP	CHERP__4__3_Pool10	10	-3.22657	0.00083477
CHGA	CHGA__4__4_Pool8	8	-0.989784	0.0105427
CHIC1	CHIC1__sherwood_1u__1__gcdup__1_Pool1	1	-3.8547	0.048551
CHL1	CHL1__sensor__2_Pool9	9	-0.78784	0.001919
CHM	CHM__2__1_Pool7	7	-1.439	0.000658575
CHMP1A	CHMP1A__1__1_Pool8	8	-1.82474	0.0049146
CHMP1B	CHMP1B__sensor__2_Pool11	11	-2.93315	1.80354e-12
CHMP1B	CHMP1B__4__4_Pool8	8	-0.86957	0.0118934
CHMP1B	CHMP1B__sherwood_1u__3_Pool11	11	-0.729797	0.0143996
CHMP2A	CHMP2A__3__2_Pool8	8	-7.39304	2.54518e-06
CHMP2A	CHMP2A__8__4_Pool12	12	-4.54931	0.015505
CHMP4B	CHMP4B__sherwood_1u__4__4_Pool1	1	-3.50983	4.62237e-05
CHMP4B	CHMP4B__sensor__2_Pool5	5	-5.38201	0.000526855
CHP2	CHP2__sensor__2_Pool9	9	-0.572955	0.0380382
CHRD	CHRD__6__4_Pool7	7	-2.08484	1.28238e-05
CHRD	CHRD__5__3_Pool8	8	-1.15666	0.0122706
CHRD	CHRD__sherwood_1u__1_Pool11	11	-1.60783	0.031771
CHRDL1	CHRDL1__sherwood_1u__3__3_Pool1	1	-2.89366	5.82564e-05
CHRDL1	CHRDL1__3__2_Pool7	7	-0.793565	0.0179807
CHRFAM7A	CHRFAM7A__sherwood_1u__2__2_Pool2	2	-1.62322	0.0326989
CHRNA10	CHRNA10__6__4_Pool7	7	-1.29493	1.69215e-05
CHRNA10	CHRNA10__5__3_Pool9	9	-0.917089	0.00118079
CHRNA3	CHRNA3__8__4_Pool7	7	-1.05688	0.00842149
CHRNA5	CHRNA5__sherwood_1u__1_Pool2	2	-1.93369	0.000386438
CHRNA9	CHRNA9__sherwood_1u__2__2_Pool2	2	-3.82051	0.000542592
CHRNB2	CHRNB2__sherwood_1u__8_Pool12	12	-2.66542	1.80156e-07
CHRND	CHRND__sherwood_1u__8_Pool11	11	-1.37829	0.0166019
CHRNE	CHRNE__sherwood_1u__8_Pool10	10	-1.96111	0.00217215
CHST4	CHST4__sensor__1_Pool9	9	-1.04663	0.000540832
CHST6	CHST6__sherwood_1u__1__1_Pool1	1	-1.47363	0.0125863
CHST8	CHST8__4__3_Pool9	9	-1.2544	0.000169261
CHST9	CHST9__sensor__2_Pool12	12	-0.786632	0.0445776
CHSY1	CHSY1__3__3_Pool7	7	-1.29373	0.00310726
CHTF18	CHTF18__4__3_Pool12	12	-4.35383	4.97701e-05
CHTF18	CHTF18__sherwood_1u__2_Pool12	12	-2.90322	0.000875009
CHTF18	CHTF18__sherwood_1u__5_Pool12	12	-1.2825	0.0058212
CHTF18	CHTF18__1__1_Pool9	9	-1.11148	0.0209448
CHTOP	CHTOP__sensor__2_Pool11	11	-1.96637	1.15054e-05
CHUK	CHUK__sensor__2_Pool9	9	-0.940744	0.0279341
CHURC1-FNTB	CHURC1-FNTB__sherwood_1u__2__2_Pool4	4	-1.15885	0.0486223
CIAO1	CIAO1__sherwood__3__3_Pool3	3	-3.60106	0.014325
CIB2	CIB2__sensor__1_Pool9	9	-0.707397	0.0114822
CIB2	CIB2__3__2_Pool11	11	-0.814312	0.0185677
CIC	CIC__sensor__2_Pool9	9	-3.13243	1.35729e-05
CIC	CIC__sherwood__3__2_Pool3	3	-1.39448	0.0128955
CIDEC	CIDEC__1__1_Pool11	11	-1.24217	0.000811237
CIRH1A	CIRH1A__sensor__1_Pool4	4	-2.4554	0.0052191
CIRH1A	CIRH1A__sherwood__3__3_Pool3	3	-1.70149	0.0275176
CIT	CIT__sherwood_1u__7_Pool11	11	-1.38299	5.63263e-09
CIT	CIT__sherwood__3__3_Pool2	2	-4.99345	0.0010257
CIT	CIT__sensor__1_Pool8	8	-2.69771	0.00144923
CITED2	CITED2__2__1_Pool6	6	-2.13318	0.009363
CKAP2	CKAP2__3__3_Pool6	6	-1.01975	0.0438206
CKAP5	CKAP5__5__3_Pool7	7	-5.96503	0.0014588
CKLF	CKLF__sensor__2_Pool9	9	-0.898592	0.000504222
CKLF-CMTM1	CKLF-CMTM1__1__1_Pool8	8	-1.36707	0.00524527
CKM	CKM__2__2_Pool8	8	-1.68649	2.41267e-13
CKM	CKM__shERWOOD__1U__Sensor__1_Pool11	11	-3.35446	1.95814e-10
CKM	CKM__sherwood_1u__6_Pool12	12	-1.32432	0.00181395
CKM	CKM__sherwood_1u__2__2_Pool2	2	-1.93999	0.00208142
CKM	CKM__sensor__2_Pool12	12	-1.00257	0.0439864
CLASP1	CLASP1__sherwood__1__1_Pool3	3	-1.53409	0.0018963
CLASP1	CLASP1__4__4_Pool11	11	-1.6826	0.0430539
CLASRP	CLASRP__sherwood_1u__2__2_Pool1	1	-2.39254	0.0454828
CLCA4	CLCA4__2__2_Pool8	8	-0.85067	0.0124668
CLCC1	CLCC1__4__4_Pool6	6	-0.957704	0.0280566
CLCF1	CLCF1__sherwood__3__3_Pool3	3	-1.78856	0.00455363
CLCN2	CLCN2__sherwood_1u__7_Pool11	11	-1.01833	0.00484368
CLCN2	CLCN2__sensor__2_Pool11	11	-0.88805	0.038828
CLCN3	CLCN3__2__2_Pool6	6	-2.91186	0.02659
CLCN4	CLCN4__sherwood_1u__1__1_Pool1	1	-1.76474	0.00502748
CLCN7	CLCN7__3__3_Pool12	12	-1.23057	0.0496258
CLCNKB	CLCNKB__8__4_Pool8	8	-0.88195	0.00567098
CLDN1	CLDN1__2__2_Pool7	7	-1.5132	0.0336846
CLDN14	CLDN14__sensor__1_Pool12	12	-3.76185	3.01567e-08
CLDN15	CLDN15__sensor__1_Pool11	11	-1.88622	0.00748051
CLDN25	CLDN25__1__1_Pool8	8	-1.21374	5.76785e-05
CLDN25	CLDN25__3__3_Pool6	6	-1.29567	0.021053
CLDN25	CLDN25__sherwood__1__1_Pool3	3	-2.16488	0.0327022
CLDN4	CLDN4__1__1_Pool8	8	-0.654096	0.0248338
CLDN5	CLDN5__3__3_Pool8	8	-0.523273	0.0379604
CLDN7	CLDN7__sherwood__3__3_Pool3	3	-1.21179	0.0232831
CLEC10A	CLEC10A__2__2_Pool8	8	-1.37006	0.0435659
CLEC14A	CLEC14A__1__1_Pool7	7	-0.712378	0.0121768
CLEC2L	CLEC2L__sensor__1_Pool4	4	-1.03239	0.00167085
CLEC4C	CLEC4C__sensor__2_Pool9	9	-0.972129	0.00175277
CLEC6A	CLEC6A__sherwood_1u__1__1_Pool1	1	-2.6034	0.00152728
CLEC6A	CLEC6A__sensor__2_Pool5	5	-1.8353	0.0335052
CLEC9A	CLEC9A__5__4_Pool7	7	-1.46823	0.00014043
CLIC3	CLIC3__sensor__1_Pool5	5	-1.46273	0.0316227
CLIP3	CLIP3__3__3_Pool11	11	-1.59251	1.34646e-09
CLK1	CLK1__sherwood_1u__7_Pool2	2	-2.00834	0.00136703
CLK1	CLK1__sherwood_1u__13_Pool2	2	-1.72789	0.0218197
CLNS1A	CLNS1A__sherwood_1u__4_Pool11	11	-0.867366	0.00564267
CLNS1A	CLNS1A__2__1_Pool8	8	-1.82841	0.00599629
CLOCK	CLOCK__sherwood_1u__6_Pool2	2	-1.25605	0.0136533
CLPP	CLPP__2__2_Pool12	12	-1.18561	0.021925
CLPX	CLPX__sherwood_1u__7_Pool12	12	-1.12804	0.0485318
CLSPN	CLSPN__3__3_Pool8	8	-2.4006	0.00041946
CLSTN1	CLSTN1__4__4_Pool6	6	-1.54	2.98992e-05
CLSTN2	CLSTN2__sensor__2_Pool9	9	-0.959214	8.87533e-06
CLSTN2	CLSTN2__4__3_Pool8	8	-0.99805	0.00289128
CLSTN3	CLSTN3__sensor__2_Pool12	12	-1.58413	4.23728e-06
CLSTN3	CLSTN3__3__3_Pool8	8	-1.25806	3.09514e-05
CLSTN3	CLSTN3__sensor__1_Pool9	9	-2.16969	0.000586395
CLTB	CLTB__2__1_Pool6	6	-0.802014	0.02659
CLTC	CLTC__1__1_Pool9	9	-0.738682	0.0379933
CLVS2	CLVS2__sensor__2_Pool9	9	-1.22269	0.00588935
CMAS	CMAS__sherwood_1u__6_Pool11	11	-2.37014	9.96988e-08
CMAS	CMAS__sensor__1_Pool9	9	-1.63761	0.0498086
CMKLR1	CMKLR1__sherwood_1u__7_Pool12	12	-0.930931	0.0301423
CMPK1	CMPK1__sensor__2_Pool9	9	-1.58435	6.65155e-08
CMPK1	CMPK1__4__4_Pool11	11	-0.733125	0.0141553
CMPK2	CMPK2__4__3_Pool7	7	-0.791796	0.00276589
CMTM1	CMTM1__5__4_Pool8	8	-0.902786	1.16518e-05
CMTM4	CMTM4__3__2_Pool9	9	-3.36082	5.86149e-06
CMTM8	CMTM8__1__1_Pool11	11	-2.14888	9.16335e-06
CNBP	CNBP__sensor__1_Pool9	9	-5.54038	3.77466e-09
CNBP	CNBP__sherwood__4__4_Pool1	1	-5.32878	8.25101e-09
CNBP	CNBP__5__4_Pool7	7	-6.59883	0.000934205
CNDP1	CNDP1__1__1_Pool8	8	-2.80511	0.00014519
CNFN	CNFN__sensor__1_Pool12	12	-1.4041	0.0254784
CNGA1	CNGA1__sensor__1_Pool5	5	-1.60843	0.00548868
CNGA4	CNGA4__sensor__1_Pool5	5	-2.42855	0.0212731
CNGA4	CNGA4__sherwood_1u__1__1_Pool3	3	-1.14567	0.0242152
CNGA4	CNGA4__sherwood__1__1_Pool2	2	-5.08916	0.029936
CNIH2	CNIH2__sensor__1_Pool9	9	-8.99642	1.21727e-05
CNIH3	CNIH3__sensor__2_Pool5	5	-2.34115	0.00286984
CNKSR3	CNKSR3__sensor__1_Pool11	11	-0.981101	0.0021341
CNNM4	CNNM4__1__1_Pool8	8	-1.39122	2.14784e-07
CNOT10	CNOT10__sensor__2_Pool12	12	-2.31998	0.0026303
CNOT2	CNOT2__2__2_Pool8	8	-4.93328	0.000117449
CNOT3	CNOT3__2__2_Pool8	8	-4.03668	3.65971e-32
CNOT3	CNOT3__sherwood_1u__3_Pool11	11	-5.48867	7.89168e-05
CNOT3	CNOT3__5__4_Pool7	7	-5.52043	0.00197742
CNOT3	CNOT3__sensor__2_Pool5	5	-3.72014	0.0361738
CNOT4	CNOT4__3__2_Pool7	7	-1.45538	0.0105327
CNOT6	CNOT6__sensor__2_Pool9	9	-2.12727	0.0043993
CNOT8	CNOT8__5__3_Pool11	11	-0.885119	0.00331931
CNOT8	CNOT8__sensor__1_Pool9	9	-0.805056	0.0125593
CNR1	CNR1__5__4_Pool6	6	-2.42942	0.0345089
CNR2	CNR2__sherwood_1u__11_Pool2	2	-6.57251	0.00113055
CNTD1	CNTD1__2__2_Pool11	11	-1.59695	5.20407e-05
CNTD1	CNTD1__sherwood_1u__1__1_Pool2	2	-3.79728	0.00352935
CNTFR	CNTFR__4__3_Pool6	6	-0.749888	0.033994
CNTN1	CNTN1__5__4_Pool9	9	-1.49741	3.88184e-12
CNTN2	CNTN2__4__4_Pool9	9	-0.727418	0.00344768
CNTN3	CNTN3__sensor__2_Pool11	11	-0.961216	0.00405649
CNTN4	CNTN4__sensor__2_Pool9	9	-2.62738	0.000615155
CNTN5	CNTN5__sensor__2_Pool8	8	-2.3195	0.00791678
CNTNAP2	CNTNAP2__3__3_Pool8	8	-0.813451	0.0011494
CNTNAP3	CNTNAP3__sherwood__1__1_Pool3	3	-0.928772	0.0385766
CNTNAP3B	CNTNAP3B__2__2_Pool9	9	-0.792902	0.00144084
CNTROB	CNTROB__sherwood_1u__3__3_Pool3	3	-1.20239	0.0427441
COA5	COA5__sherwood_1u__4_Pool10	10	-2.14077	0.0430151
COASY	COASY__sherwood__1__1_Pool2	2	-1.92204	0.00500626
COBLL1	COBLL1__2__2_Pool7	7	-1.17995	0.00120966
COG5	COG5__sensor__1_Pool5	5	-5.30297	7.58959e-05
COG5	COG5__2__2_Pool8	8	-1.42668	0.0312982
COG8	COG8__2__2_Pool7	7	-1.43808	0.0273472
COG8	COG8__sensor__1_Pool5	5	-1.94717	0.0484492
COIL	COIL__3__3_Pool7	7	-0.946856	0.0197208
COL11A2	COL11A2__1__1_Pool8	8	-1.65791	0.000854555
COL14A1	COL14A1__sensor__2_Pool11	11	-1.09838	0.0248294
COL19A1	COL19A1__5__4_Pool11	11	-0.808191	0.0180182
COL1A1	COL1A1__shERWOOD__1U__Sensor__2_Pool11	11	-1.09529	0.0126369
COL1A2	COL1A2__sherwood__3__3_Pool2	2	-2.06986	0.00245971
COL21A1	COL21A1__3__2_Pool9	9	-1.10486	0.00155471
COL27A1	COL27A1__2__1_Pool8	8	-2.50225	9.73624e-13
COL4A4	COL4A4__sensor__1_Pool9	9	-4.95745	0.000249258
COL4A5	COL4A5__2__2_Pool6	6	-1.36727	6.60465e-05
COL5A1	COL5A1__sensor__2_Pool11	11	-0.744585	0.0415618
COL9A1	COL9A1__2__1_Pool6	6	-0.9252	0.0031748
COLEC12	COLEC12__sensor__2_Pool11	11	-1.48339	0.00017304
COMMD2	COMMD2__sensor__2_Pool9	9	-0.60833	0.00807394
COMMD2	COMMD2__1__1_Pool8	8	-0.447644	0.0341006
COMMD2	COMMD2__3__3_Pool9	9	-1.16298	0.0495868
COMMD7	COMMD7__sherwood__2__2_Pool3	3	-0.912056	0.0234003
COMMD9	COMMD9__2__2_Pool8	8	-1.34265	0.000237941
COPA	COPA__sensor__1_Pool10	10	-6.95194	1.37117e-12
COPE	COPE__1__1_Pool8	8	-2.29371	1.89158e-11
COPE	COPE__sensor__1_Pool9	9	-0.977785	0.0493141
COPS2	COPS2__sherwood__1__1_Pool3	3	-4.07625	1.32403e-13
COPS3	COPS3__sensor__1_Pool9	9	-3.27586	2.83673e-19
COPS3	COPS3__4__4_Pool12	12	-4.20084	0.00380491
COPS5	COPS5__sherwood_1u__7_Pool12	12	-2.42219	0.00102708
COPS5	COPS5__4__4_Pool12	12	-1.55626	0.00120602
COPS6	COPS6__sherwood_1u__2__2_Pool1	1	-3.26788	0.0316146
COPZ1	COPZ1__5__3_Pool12	12	-1.73345	0.000629277
COQ10A	COQ10A__4__2_Pool12	12	-1.1435	0.00453182
COQ2	COQ2__sherwood_1u__7_Pool12	12	-1.38754	0.0060682
COQ6	COQ6__sensor__2_Pool3	3	-1.59342	0.00582116
CORO1C	CORO1C__1__1_Pool11	11	-1.07122	0.00259478
CORO1C	CORO1C__sensor__2_Pool12	12	-1.19526	0.0114725
CORO1C	CORO1C__3__3_Pool7	7	-1.48696	0.0164993
CORO2B	CORO2B__2__2_Pool8	8	-1.63937	0.0126427
CORO2B	CORO2B__sherwood_1u__1__1_Pool2	2	-2.24777	0.0382132
CORO7	CORO7__sensor__1_Pool11	11	-3.16862	0.00493096
CORO7	CORO7__4__4_Pool8	8	-1.65387	0.00557021
COX10	COX10__sensor__2_Pool5	5	-1.75893	0.0399265
COX10	COX10__sensor__1_Pool9	9	-3.20352	0.0496532
COX11	COX11__2__2_Pool8	8	-1.0115	0.00236604
COX11	COX11__sherwood_1u__2__2_Pool4	4	-1.15147	0.00479294
COX11	COX11__3__3_Pool7	7	-0.90557	0.0151731
COX11	COX11__sensor__1_Pool9	9	-1.4958	0.0250583
COX15	COX15__4__3_Pool7	7	-0.70192	0.0337347
COX16	COX16__sensor__1_Pool11	11	-2.34953	0.000628154
COX17	COX17__sensor__2_Pool9	9	-0.823494	0.0344483
COX18	COX18__sensor__2_Pool9	9	-1.33713	1.16874e-07
COX4I1	COX4I1__4__4_Pool12	12	-3.4612	3.85941e-30
COX4I1	COX4I1__3__3_Pool12	12	-1.79799	2.54716e-08
COX4I1	COX4I1__sensor__1_Pool9	9	-0.848029	0.000408794
COX4I1	COX4I1__1__1_Pool6	6	-1.1156	0.0163885
COX4I1	COX4I1__2__2_Pool11	11	-1.17072	0.0222712
COX4I1	COX4I1__sherwood_1u__1__1_Pool2	2	-2.62515	0.0281027
COX5A	COX5A__4__4_Pool8	8	-1.1922	0.00283224
COX5A	COX5A__sherwood_1u__3__3_Pool1	1	-2.95084	0.0396941
COX5B	COX5B__sensor__2_Pool12	12	-1.38021	0.00902698
COX6A2	COX6A2__2__2_Pool7	7	-1.36092	0.0136346
COX6B1	COX6B1__1__1_Pool7	7	-1.99375	0.0022887
COX6B1	COX6B1__5__4_Pool7	7	-0.997205	0.00576205
COX7A1	COX7A1__7__4_Pool8	8	-0.8599	0.0324651
COX7A2L	COX7A2L__sensor__2_Pool9	9	-1.16955	0.00055251
COX7B	COX7B__sherwood_1u__2__2_Pool1	1	-2.52313	0.00908328
CPA4	CPA4__3__3_Pool7	7	-1.33638	0.00576205
CPA6	CPA6__3__2_Pool9	9	-0.725311	0.00428959
CPA6	CPA6__sensor__1_Pool9	9	-0.706278	0.0113255
CPEB2	CPEB2__4__3_Pool7	7	-2.37152	1.64158e-08
CPEB4	CPEB4__4__4_Pool6	6	-1.48999	0.0163885
CPLX1	CPLX1__sherwood_1u__6_Pool12	12	-1.24007	0.00848577
CPLX1	CPLX1__5__2_Pool7	7	-1.19031	0.0285099
CPLX1	CPLX1__sensor__2_Pool12	12	-0.946341	0.0477107
CPLX2	CPLX2__sensor__2_Pool12	12	-1.53299	0.000704257
CPM	CPM__4__4_Pool9	9	-1.41732	0.012397
CPNE1	CPNE1__2__2_Pool8	8	-2.15676	0.013971
CPNE8	CPNE8__sensor__1_Pool9	9	-2.21259	0.00150484
CPNE9	CPNE9__sensor__1_Pool9	9	-2.27674	6.05895e-21
CPS1	CPS1__sherwood_1u__3_Pool11	11	-0.756577	0.047147
CPSF1	CPSF1__sensor__2_Pool9	9	-4.27969	6.37176e-06
CPSF1	CPSF1__sherwood_1u__4_Pool12	12	-9.68322	0.00155988
CPSF1	CPSF1__3__2_Pool8	8	-1.18685	0.0109926
CPSF2	CPSF2__2__2_Pool11	11	-3.50244	0.000575903
CPSF2	CPSF2__3__3_Pool7	7	-3.77168	0.0015766
CPSF2	CPSF2__sensor__1_Pool4	4	-3.3338	0.0029305
CPSF4	CPSF4__3__3_Pool6	6	-3.85158	0.0176153
CPSF7	CPSF7__1__1_Pool6	6	-2.12765	0.0374513
CPT1A	CPT1A__2__2_Pool8	8	-1.82646	1.70198e-07
CPT1C	CPT1C__4__3_Pool8	8	-1.99965	0.00421713
CPT1C	CPT1C__sherwood_1u__8_Pool11	11	-0.699495	0.00735384
CPT2	CPT2__sherwood_1u__6_Pool12	12	-2.26097	0.00317842
CPVL	CPVL__sherwood_1u__8_Pool12	12	-1.44628	0.00160777
CPXM1	CPXM1__sherwood_1u__5_Pool12	12	-3.4527	6.60249e-08
CR2	CR2__2__2_Pool6	6	-1.31087	0.00609105
CRABP1	CRABP1__sherwood_1u__4_Pool12	12	-0.871506	0.0390229
CRABP2	CRABP2__1__1_Pool8	8	-0.806552	0.00118286
CRAMP1L	CRAMP1L__3__3_Pool7	7	-1.36268	0.000147867
CRB2	CRB2__4__4_Pool8	8	-0.399607	0.0412772
CREB3L1	CREB3L1__sensor__2_Pool9	9	-1.18598	0.000285829
CREB3L1	CREB3L1__5__4_Pool12	12	-2.63535	0.00236388
CREB3L2	CREB3L2__3__3_Pool8	8	-1.12253	0.00266255
CREB3L3	CREB3L3__4__4_Pool7	7	-1.86134	0.00471319
CREBBP	CREBBP__sherwood__4_Pool3	3	-1.47944	0.0157362
CREBL2	CREBL2__sensor__2_Pool11	11	-1.25267	0.0212677
CREBZF	CREBZF__3__3_Pool8	8	-0.872699	0.00921597
CREG1	CREG1__sensor__1_Pool9	9	-1.21254	0.00369003
CREG2	CREG2__2__2_Pool8	8	-0.58981	0.0483616
CRHR1	CRHR1__sherwood_1u__7_Pool11	11	-4.39573	4.55023e-25
CRIM1	CRIM1__sherwood_1u__4__4_Pool3	3	-1.55495	0.00706574
CRIP1	CRIP1__4__4_Pool6	6	-1.46955	0.00759821
CRIP1	CRIP1__1__1_Pool7	7	-0.965159	0.0337109
CRIP2	CRIP2__2__2_Pool7	7	-3.1528	3.2467e-05
CRLF2	CRLF2__sensor__2_Pool9	9	-1.90172	0.00167933
CRLF3	CRLF3__3__3_Pool8	8	-1.04103	0.00126822
CRLF3	CRLF3__4__4_Pool11	11	-0.799077	0.0432437
CRLS1	CRLS1__4__4_Pool8	8	-0.856047	0.00811032
CROCC	CROCC__sensor__1_Pool9	9	-1.22871	0.01784
CROCC	CROCC__4__4_Pool8	8	-0.962111	0.0277955
CROCC	CROCC__3__3_Pool8	8	-1.3655	0.0328277
CRP	CRP__4__4_Pool7	7	-1.81011	0.000479696
CRTAC1	CRTAC1__sensor__1_Pool11	11	-0.752563	0.0410841
CRTC1	CRTC1__3__3_Pool10	10	-2.5215	0.0375849
CRTC2	CRTC2__sensor__1_Pool12	12	-1.284	0.0259676
CRTC3	CRTC3__2__2_Pool7	7	-1.79179	2.81756e-06
CRTC3	CRTC3__4__4_Pool8	8	-1.56122	0.0144035
CRY1	CRY1__1__1_Pool8	8	-0.499955	0.0481119
CRY2	CRY2__sensor__1_Pool4	4	-2.50499	0.00643457
CRYAB	CRYAB__sensor__2_Pool9	9	-1.35639	0.0215994
CRYBA2	CRYBA2__3__2_Pool8	8	-2.03801	6.60865e-14
CRYBA2	CRYBA2__sensor__1_Pool10	10	-3.62312	0.022118
CRYGA	CRYGA__sherwood_1u__4__4_Pool1	1	-2.5858	0.0206454
CSF1	CSF1__3__1_Pool8	8	-0.749136	0.0323377
CSF1R	CSF1R__sherwood_1u__6_Pool2	2	-1.61684	0.021682
CSF3R	CSF3R__1__1_Pool8	8	-1.07176	0.000193555
CSK	CSK__2__2_Pool8	8	-1.4781	3.10709e-05
CSK	CSK__sherwood_1u__1__1_Pool2	2	-1.73743	3.79753e-05
CSMD1	CSMD1__sherwood__1__1_Pool1	1	-2.53486	1.2427e-07
CSMD3	CSMD3__3__3_Pool8	8	-1.29523	0.000152048
CSN2	CSN2__4__3_Pool9	9	-0.878838	0.0258462
CSN2	CSN2__sherwood__1__1_Pool3	3	-1.01059	0.0317407
CSN2	CSN2__sherwood__2__2_Pool3	3	-2.94069	0.0472796
CSNK1A1	CSNK1A1__3__3_Pool8	8	-3.00739	5.37844e-10
CSNK1A1	CSNK1A1__sherwood_1u__4_Pool12	12	-4.18863	1.8361e-06
CSNK1A1	CSNK1A1__2__2_Pool12	12	-1.25866	0.00430151
CSNK1A1	CSNK1A1__sensor__2_Pool10	10	-4.64951	0.0160522
CSNK1A1	CSNK1A1__sherwood_1u__3__3_Pool3	3	-1.81905	0.0242152
CSNK1A1L	CSNK1A1L__sherwood_1u__7_Pool10	10	-2.41044	0.00262048
CSNK1E	CSNK1E__sherwood_1u__2_Pool11	11	-1.47739	2.5487e-06
CSNK2B	CSNK2B__3__3_Pool6	6	-1.92059	3.5387e-06
CSNK2B	CSNK2B__sherwood__1__1_Pool3	3	-2.5764	0.0182956
CSPG5	CSPG5__5__4_Pool8	8	-1.49353	0.00606173
CSPG5	CSPG5__4__3_Pool7	7	-1.55767	0.0265327
CSRNP1	CSRNP1__sherwood_1u__2__2_Pool1	1	-2.6131	0.00287202
CSRNP2	CSRNP2__4__4_Pool8	8	-0.921082	0.0181214
CSRNP2	CSRNP2__3__3_Pool8	8	-0.507086	0.0203019
CST3	CST3__sherwood_1u__3__3_Pool1	1	-1.68014	0.0340671
CST6	CST6__sherwood_1u__3__3_Pool2	2	-1.53036	0.0411903
CST7	CST7__4__3_Pool8	8	-1.10496	0.000900043
CST8	CST8__1__1_Pool5	5	-3.01866	0.0049992
CST9	CST9__sensor__1_Pool5	5	-2.37115	0.0216524
CST9L	CST9L__5__4_Pool9	9	-0.675335	0.00977414
CSTA	CSTA__sherwood_1u__3__3_Pool2	2	-1.16728	0.0332926
CSTF1	CSTF1__sensor__1_Pool12	12	-1.37846	0.00319121
CSTF1	CSTF1__2__2_Pool8	8	-1.03855	0.00629545
CSTF1	CSTF1__4__4_Pool8	8	-1.44289	0.0082635
CSTF2T	CSTF2T__5__3_Pool7	7	-1.85402	1.69215e-05
CSTF3	CSTF3__sensor__1_Pool9	9	-1.8985	0.00802878
CSTF3	CSTF3__2__1_Pool9	9	-0.759946	0.00961477
CT45A2	CT45A2__1__1_Pool8	8	-1.02484	0.00303541
CT45A2	CT45A2__3__3_Pool11	11	-0.652248	0.0281077
CT45A3	CT45A3__sherwood_1u__5_Pool11	11	-0.68474	0.031821
CT45A4	CT45A4__1__1_Pool8	8	-1.04979	0.00129665
CT45A4	CT45A4__3__3_Pool11	11	-0.671411	0.0395647
CT45A5	CT45A5__1__1_Pool8	8	-1.04124	0.00199808
CT45A6	CT45A6__1__1_Pool8	8	-1.04578	0.000697993
CT45A6	CT45A6__4__4_Pool11	11	-0.672136	0.0425914
CTAG2	CTAG2__1__1_Pool7	7	-2.11761	0.0284808
CTC1	CTC1__1__1_Pool7	7	-1.81483	2.44335e-07
CTDSP2	CTDSP2__1__1_Pool7	7	-1.01662	0.0316045
CTNNA1	CTNNA1__sherwood__2__2_Pool1	1	-3.21429	0.011523
CTNNA2	CTNNA2__1__1_Pool7	7	-1.29828	0.0142253
CTNNBL1	CTNNBL1__sensor__1_Pool4	4	-3.27693	3.38503e-06
CTNNBL1	CTNNBL1__2__2_Pool6	6	-2.15215	9.53843e-05
CTNNBL1	CTNNBL1__3__3_Pool12	12	-6.72935	0.000386723
CTNND1	CTNND1__sherwood_1u__2__2_Pool1	1	-3.05057	0.0115736
CTNND2	CTNND2__sherwood__3__3_Pool2	2	-2.9425	1.84357e-05
CTNND2	CTNND2__3__3_Pool7	7	-1.17346	0.0102912
CTNS	CTNS__shERWOOD__1U__Sensor__1_Pool11	11	-0.651315	0.00522067
CTPS	CTPS__sensor__1_Pool4	4	-1.89209	0.000433329
CTRC	CTRC__3__2_Pool8	8	-0.918374	0.0198882
CTSA	CTSA__1__1_Pool6	6	-1.83146	0.0064383
CTSD	CTSD__sensor__2_Pool5	5	-3.16969	0.0426162
CTSF	CTSF__sensor__2_Pool9	9	-2.75017	2.36592e-30
CTSH	CTSH__1__1_Pool10	10	-2.12047	0.0465826
CTSL1	CTSL1__sensor__1_Pool12	12	-0.939356	0.0155751
CTSL2	CTSL2__sherwood_1u__6_Pool2	2	-6.6325	0.00132369
CTSL2	CTSL2__shERWOOD__1U__Sensor__2_Pool11	11	-0.698286	0.0040429
CTSW	CTSW__sherwood_1u__6_Pool12	12	-2.63214	0.000509184
CTSZ	CTSZ__sherwood_1u__6_Pool12	12	-2.46735	7.38593e-06
CTTN	CTTN__2__2_Pool8	8	-1.28619	0.000482507
CTU2	CTU2__2__2_Pool9	9	-3.11555	5.85939e-08
CUL1	CUL1__sherwood_1u__1__1_Pool3	3	-2.52545	1.685e-06
CUL1	CUL1__sherwood__3__3_Pool2	2	-1.70754	0.00217763
CUL3	CUL3__2__2_Pool8	8	-4.10323	6.3341e-25
CUL3	CUL3__sherwood_1u__1__1_Pool1	1	-3.56889	6.59182e-06
CUL3	CUL3__sherwood__1__1_Pool3	3	-1.43122	0.00274616
CUL4A	CUL4A__sensor__2_Pool9	9	-1.08902	0.00952632
CUL5	CUL5__sherwood_1u__1_Pool10	10	-1.83883	3.89773e-06
CUL5	CUL5__sensor__2_Pool9	9	-0.650222	0.0053764
CWC15	CWC15__sensor__1_Pool9	9	-6.10815	0.000553972
CWC22	CWC22__3__2_Pool8	8	-6.13009	0.0275274
CWC27	CWC27__sensor__2_Pool9	9	-1.02574	0.0143036
CWF19L2	CWF19L2__6__4_Pool12	12	-1.0203	0.0156679
CX3CL1	CX3CL1__4__4_Pool7	7	-0.92924	0.0144686
CXADR	CXADR__4__4_Pool8	8	-1.17571	0.0368085
CXCL11	CXCL11__2__2_Pool7	7	-1.45489	0.00253296
CXCL12	CXCL12__sherwood_1u__1_Pool2	2	-3.92011	1.1334e-05
CXCL12	CXCL12__sherwood_1u__2__2_Pool2	2	-1.82624	0.00192544
CXCL16	CXCL16__4__4_Pool8	8	-1.66328	0.000378126
CXCL17	CXCL17__sensor__2_Pool9	9	-2.1257	0.0279532
CXCR2	CXCR2__2__2_Pool10	10	-3.90916	0.00828972
CXCR4	CXCR4__sensor__1_Pool5	5	-2.93988	0.0235628
CXCR5	CXCR5__sherwood_1u__3__3_Pool1	1	-3.33096	0.0018903
CXorf30	CXorf30__sherwood__3__3_Pool3	3	-1.15608	0.021779
CXorf38	CXorf38__sensor__1_Pool9	9	-0.927393	0.000586395
CXorf56	CXorf56__sherwood__3__3_Pool2	2	-2.07925	0.000677796
CXorf56	CXorf56__sherwood__1__1_Pool3	3	-1.45318	0.0292131
CXorf57	CXorf57__sensor__1_Pool9	9	-1.28001	0.000813491
CXorf58	CXorf58__2__2_Pool8	8	-0.75935	0.000356222
CXorf66	CXorf66__sensor__2_Pool11	11	-1.56702	1.22539e-07
CXXC1	CXXC1__4__2_Pool8	8	-1.48234	0.00147282
CXXC1	CXXC1__sherwood_1u__2_Pool12	12	-3.04624	0.00650791
CXXC1	CXXC1__sherwood__1__1_Pool2	2	-6.10155	0.012586
CYB5D1	CYB5D1__4__4_Pool8	8	-1.20968	0.018506
CYB5D1	CYB5D1__sensor__2_Pool9	9	-0.715766	0.0413168
CYB5R2	CYB5R2__1__1_Pool7	7	-2.0509	1.46963e-08
CYB5RL	CYB5RL__sherwood_1u__4__4_Pool1	1	-1.95993	0.0140151
CYC1	CYC1__3__3_Pool5	5	-3.01271	0.00133731
CYC1	CYC1__1__1_Pool6	6	-3.92032	0.0283088
CYCS	CYCS__sherwood_1u__14_Pool2	2	-2.28836	0.00085185
CYFIP2	CYFIP2__2__2_Pool7	7	-1.55061	0.00684038
CYHR1	CYHR1__4__1_Pool12	12	-0.994493	0.0478476
CYLD	CYLD__3__2_Pool8	8	-1.14745	0.0025368
CYLD	CYLD__sherwood_1u__4__4_Pool2	2	-1.35119	0.00473822
CYLD	CYLD__4__3_Pool6	6	-1.18432	0.044731
CYP11B2	CYP11B2__sensor__1_Pool12	12	-1.89697	0.0143463
CYP21A2	CYP21A2__2__2_Pool11	11	-1.25189	8.23625e-05
CYP26A1	CYP26A1__2__2_Pool8	8	-0.953797	0.0430536
CYP26A1	CYP26A1__sensor__2_Pool9	9	-1.41515	0.0456314
CYP27A1	CYP27A1__sherwood_1u__6_Pool12	12	-2.90638	0.000165765
CYP27A1	CYP27A1__sherwood__4__4_Pool2	2	-4.1318	0.000584952
CYP27B1	CYP27B1__5__4_Pool8	8	-0.654241	0.0490478
CYP2A6	CYP2A6__2__2_Pool7	7	-4.16591	9.08953e-15
CYP2A7	CYP2A7__3__3_Pool7	7	-4.11318	2.54953e-16
CYP2A7	CYP2A7__sensor__2_Pool9	9	-2.13112	8.31299e-09
CYP2C19	CYP2C19__3__3_Pool8	8	-0.662521	0.0231631
CYP2C8	CYP2C8__sherwood_1u__4__2_Pool2	2	-1.42594	0.0381734
CYP2E1	CYP2E1__sherwood_1u__7_Pool2	2	-2.89603	0.0147192
CYP2S1	CYP2S1__4__4_Pool8	8	-1.17889	1.3017e-05
CYP3A43	CYP3A43__sensor__2_Pool9	9	-0.898451	2.41733e-05
CYP3A5	CYP3A5__4__3_Pool8	8	-1.21408	2.1875e-07
CYP3A5	CYP3A5__sensor__2_Pool12	12	-1.48407	0.00330201
CYP4F12	CYP4F12__8__4_Pool12	12	-2.82908	4.89201e-06
CYP4F12	CYP4F12__sherwood_1u__7_Pool10	10	-2.45839	0.00706693
CYP4F8	CYP4F8__sherwood_1u__8_Pool10	10	-2.42966	0.0103914
CYP4V2	CYP4V2__sensor__2_Pool9	9	-0.538191	0.0167955
CYP7A1	CYP7A1__sherwood_1u__4_Pool10	10	-3.20116	0.020023
CYP7B1	CYP7B1__sensor__1_Pool12	12	-2.33943	0.000318355
CYP8B1	CYP8B1__sherwood_1u__2__2_Pool2	2	-2.41318	0.000555072
CYP8B1	CYP8B1__4__4_Pool7	7	-0.91564	0.0194992
CYTH3	CYTH3__3__2_Pool7	7	-1.26309	0.000121521
CYTH4	CYTH4__sherwood_1u__1__1_Pool3	3	-1.5379	0.0145035
DAAM1	DAAM1__3__2_Pool8	8	-0.678006	0.00277659
DAB1	DAB1__sherwood_1u__2__2_Pool1	1	-3.35229	0.00313012
DACH1	DACH1__sensor__2_Pool9	9	-5.59233	1.14788e-18
DACH1	DACH1__sensor__1_Pool9	9	-1.17049	0.038315
DAK	DAK__sherwood__1__1_Pool3	3	-1.34897	0.00269269
DAK	DAK__sherwood__2__2_Pool3	3	-1.9152	0.00739874
DAND5	DAND5__sensor__2_Pool9	9	-1.47735	0.0202049
DAP	DAP__sherwood_1u__3__3_Pool1	1	-2.41536	0.0427345
DAPK1	DAPK1__3__3_Pool8	8	-1.41156	0.00139942
DAPK2	DAPK2__4__4_Pool6	6	-2.86952	0.00628075
DAPK3	DAPK3__5__3_Pool7	7	-1.12982	0.0167554
DAPP1	DAPP1__4__2_Pool7	7	-1.13058	0.0214666
DARS2	DARS2__5__4_Pool8	8	-5.41275	4.73423e-25
DAXX	DAXX__sensor__1_Pool12	12	-6.53414	0.00244199
DAZ1	DAZ1__sensor__2_Pool5	5	-1.61649	0.0395666
DAZ2	DAZ2__sensor__2_Pool5	5	-1.57282	0.0331221
DAZ3	DAZ3__sensor__2_Pool5	5	-1.61006	0.0393298
DAZ4	DAZ4__sensor__2_Pool5	5	-1.69329	0.0185223
DBF4	DBF4__5__4_Pool8	8	-2.9326	9.7945e-06
DBF4	DBF4__sensor__1_Pool4	4	-2.50958	0.000191003
DBF4B	DBF4B__sensor__1_Pool11	11	-1.61726	0.00182281
DBI	DBI__shERWOOD__1U__Sensor__2_Pool12	12	-1.63897	0.00159134
DBNDD1	DBNDD1__4__4_Pool11	11	-1.40406	0.00311774
DBNDD1	DBNDD1__1__1_Pool9	9	-1.70002	0.00821786
DBT	DBT__sensor__2_Pool9	9	-0.704486	0.0069963
DCAF10	DCAF10__4__4_Pool8	8	-2.38061	0.00327489
DCAF13	DCAF13__2__1_Pool7	7	-2.93388	0.000753188
DCAF13	DCAF13__3__2_Pool8	8	-2.76369	0.00479701
DCAF7	DCAF7__sensor__1_Pool11	11	-1.26944	0.000952571
DCAF8L1	DCAF8L1__1__1_Pool10	10	-2.04707	0.0405898
DCBLD2	DCBLD2__3__3_Pool6	6	-1.4898	0.0172348
DCDC5	DCDC5__4__4_Pool8	8	-1.33207	0.0246589
DCLK2	DCLK2__sherwood_1u__7_Pool12	12	-1.23941	0.020878
DCP1A	DCP1A__2__2_Pool8	8	-1.1162	0.00379756
DCP1A	DCP1A__3__3_Pool6	6	-1.28913	0.00797348
DCP2	DCP2__sensor__1_Pool9	9	-1.01717	1.79837e-07
DCP2	DCP2__4__4_Pool7	7	-1.15494	0.00112667
DCTN2	DCTN2__3__2_Pool8	8	-3.01138	0.00277219
DCTN6	DCTN6__2__2_Pool8	8	-2.30225	0.000972685
DCTPP1	DCTPP1__4__4_Pool8	8	-0.854838	5.78364e-05
DCUN1D2	DCUN1D2__4__4_Pool10	10	-2.32936	0.00807279
DCUN1D3	DCUN1D3__3__3_Pool8	8	-1.48445	1.66149e-06
DCUN1D5	DCUN1D5__sensor__2_Pool9	9	-2.59304	3.50077e-17
DDAH1	DDAH1__2__2_Pool12	12	-1.59596	7.97514e-05
DDAH2	DDAH2__1__1_Pool8	8	-2.31672	0.000928963
DDB1	DDB1__sensor__1_Pool5	5	-8.81994	0.0357836
DDB2	DDB2__sherwood__4__4_Pool4	4	-1.54763	0.000838005
DDHD2	DDHD2__sherwood__2__2_Pool3	3	-1.46589	0.0175456
DDIT4	DDIT4__sensor__1_Pool12	12	-1.53414	0.000427701
DDIT4	DDIT4__6__4_Pool8	8	-0.861129	0.00242202
DDR1	DDR1__6__4_Pool8	8	-1.78708	0.0165674
[truncated: 6,942 more rows]

## Sheet: Fig 3A GW PDS_shRNAs
gene	shRNA	pool	logFC	FDR
A1BG	A1BG__3__2_Pool12	12	-1.39765	0.015563
AAAS	AAAS__sensor__1_Pool11	11	-2.1597	3.27258e-07
AADAC	AADAC__sensor__1_Pool9	9	-1.33262	0.000361709
AADAC	AADAC__3__3_Pool8	8	-0.581071	0.00225191
AARS2	AARS2__sherwood_1u__1__1_Pool4	4	-1.59221	0.0032264
AATF	AATF__2__2_Pool6	6	-1.3359	0.0189025
AATK	AATK__sherwood_1u__5_Pool12	12	-1.62741	0.000559382
ABCA4	ABCA4__3__3_Pool8	8	-0.625203	0.0442074
ABCA9	ABCA9__shERWOOD__1U__Sensor__1_Pool11	11	-1.17742	0.0140112
ABCB1	ABCB1__3__2_Pool7	7	-2.93961	2.93865e-15
ABCB1	ABCB1__sherwood_1u__2_Pool12	12	-4.29492	6.67316e-15
ABCB1	ABCB1__5__4_Pool11	11	-4.24845	1.19999e-11
ABCB1	ABCB1__sherwood_1u__7_Pool10	10	-1.86304	0.00482438
ABCB1	ABCB1__sherwood_1u__6_Pool11	11	-1.009	0.0299376
ABCB11	ABCB11__sherwood__2__2_Pool2	2	-2.04992	0.00299458
ABCB4	ABCB4__sherwood_1u__3_Pool12	12	-4.15386	2.2796e-14
ABCB4	ABCB4__sherwood_1u__8_Pool11	11	-2.23982	1.10478e-06
ABCB6	ABCB6__1__1_Pool9	9	-1.1691	0.0149846
ABCB7	ABCB7__sensor__2_Pool9	9	-3.10202	3.71607e-05
ABCB7	ABCB7__sensor__1_Pool4	4	-8.14101	0.0134111
ABCB7	ABCB7__4__4_Pool11	11	-2.88304	0.0367297
ABCC3	ABCC3__sensor__1_Pool8	8	-1.80564	0.0166208
ABCC8	ABCC8__2__2_Pool11	11	-0.776349	0.0407802
ABCF1	ABCF1__sherwood_1u__7_Pool12	12	-3.61805	6.38224e-05
ABCG4	ABCG4__sherwood_1u__8_Pool11	11	-2.10599	0.00323206
ABCG8	ABCG8__4__4_Pool12	12	-1.30462	0.00431877
ABCG8	ABCG8__sherwood_1u__7_Pool10	10	-1.67707	0.0298118
ABHD10	ABHD10__sensor__1_Pool4	4	-2.14151	0.00556697
ABHD12	ABHD12__sensor__2_Pool9	9	-2.14568	1.5501e-06
ABHD12B	ABHD12B__2__2_Pool8	8	-1.02807	1.06704e-05
ABHD12B	ABHD12B__sherwood__2__2_Pool2	2	-1.95304	0.00761731
ABHD12B	ABHD12B__3__3_Pool8	8	-0.55657	0.0419491
ABHD13	ABHD13__sherwood__2__2_Pool3	3	-0.925636	0.0390674
ABHD16A	ABHD16A__sensor__1_Pool11	11	-1.80318	0.0342504
ABHD6	ABHD6__3__3_Pool12	12	-1.24363	0.00948442
ABI2	ABI2__1__1_Pool9	9	-0.740782	0.021044
ABO	ABO__5__4_Pool8	8	-3.14622	2.82854e-17
ABT1	ABT1__2__2_Pool11	11	-1.90116	0.0278811
ABTB1	ABTB1__2__2_Pool6	6	-0.867735	0.0335693
ACAA2	ACAA2__3__2_Pool9	9	-1.47251	6.13207e-09
ACAA2	ACAA2__4__3_Pool8	8	-0.793735	0.00904967
ACACA	ACACA__sensor__1_Pool9	9	-0.946577	3.39305e-06
ACACA	ACACA__5__4_Pool7	7	-1.58686	3.9628e-05
ACAD9	ACAD9__sensor__1_Pool9	9	-2.79836	0.0330175
ACAD9	ACAD9__3__3_Pool8	8	-2.16645	0.0433793
ACADL	ACADL__4__4_Pool8	8	-0.577888	0.0164244
ACADS	ACADS__4__4_Pool12	12	-1.07284	0.0204616
ACADSB	ACADSB__4__4_Pool8	8	-1.23803	0.000126898
ACADVL	ACADVL__3__3_Pool10	10	-2.4266	0.00150346
ACAT1	ACAT1__4__4_Pool11	11	-2.49547	0.00349892
ACBD7	ACBD7__sensor__1_Pool11	11	-0.689659	0.0425329
ACE	ACE__3__3_Pool5	5	-1.36167	0.0245097
ACER3	ACER3__sherwood_1u__8_Pool12	12	-2.01763	0.0013088
ACER3	ACER3__4__4_Pool6	6	-1.30402	0.0132529
ACHE	ACHE__sherwood__1__1_Pool2	2	-1.92054	0.0333242
ACIN1	ACIN1__sherwood_1u__1__1_Pool3	3	-2.3234	0.00447625
ACIN1	ACIN1__1__1_Pool12	12	-3.33246	0.00727873
ACIN1	ACIN1__sherwood__2__2_Pool3	3	-2.66365	0.0194604
ACLY	ACLY__5__4_Pool7	7	-3.83908	4.58622e-06
ACLY	ACLY__sherwood_1u__7_Pool10	10	-4.60912	0.000836995
ACLY	ACLY__sherwood_1u__1_Pool12	12	-1.63651	0.00640089
ACLY	ACLY__sensor__2_Pool10	10	-2.24614	0.00727652
ACLY	ACLY__sensor__1_Pool9	9	-1.80085	0.0082977
ACN9	ACN9__1__1_Pool7	7	-1.29141	0.000601229
ACO1	ACO1__5__4_Pool7	7	-2.29596	0.000203401
ACO2	ACO2__sherwood_1u__8_Pool12	12	-5.37989	1.78923e-05
ACO2	ACO2__2__2_Pool7	7	-3.89915	3.9628e-05
ACO2	ACO2__sherwood_1u__7_Pool11	11	-4.11367	0.000475949
ACO2	ACO2__3__3_Pool6	6	-3.83986	0.00481763
ACO2	ACO2__sensor__2_Pool9	9	-2.40931	0.00981191
ACOT1	ACOT1__sherwood_1u__8_Pool11	11	-1.28365	2.51331e-05
ACOT2	ACOT2__sherwood_1u__8_Pool11	11	-1.3106	2.78668e-05
ACOT4	ACOT4__5__4_Pool8	8	-1.81359	0.0010557
ACOT4	ACOT4__sherwood__3__3_Pool1	1	-3.28209	0.00871258
ACOT4	ACOT4__3__2_Pool8	8	-1.19439	0.0327039
ACOT7	ACOT7__sensor__2_Pool5	5	-5.05439	0.038748
ACOX2	ACOX2__sherwood_1u__3__3_Pool2	2	-2.30596	0.0110186
ACP2	ACP2__sherwood_1u__2__gcdup__2_Pool1	1	-1.52949	0.0361977
ACPP	ACPP__sherwood_1u__4_Pool2	2	-2.33645	0.0117051
ACR	ACR__sherwood_1u__6_Pool12	12	-1.96643	0.00363755
ACSL1	ACSL1__sensor__2_Pool3	3	-0.966723	0.030066
ACSL3	ACSL3__5__4_Pool6	6	-1.5624	0.00133695
ACSL4	ACSL4__3__3_Pool8	8	-1.10749	7.68753e-05
ACSL5	ACSL5__sensor__1_Pool12	12	-2.26453	0.0468044
ACSM5	ACSM5__3__2_Pool8	8	-0.798273	0.0360498
ACSS1	ACSS1__1__1_Pool6	6	-1.16009	0.0375396
ACSS2	ACSS2__sensor__2_Pool9	9	-1.04761	8.6171e-08
ACSS2	ACSS2__3__2_Pool11	11	-1.02283	0.000573591
ACTA1	ACTA1__sensor__2_Pool12	12	-1.5459	0.012029
ACTG2	ACTG2__sherwood__1__1_Pool3	3	-2.12254	0.0104054
ACTL7B	ACTL7B__3__3_Pool6	6	-1.84849	0.00121823
ACTN2	ACTN2__sherwood_1u__1__1_Pool4	4	-1.03956	0.00712026
ACTR1A	ACTR1A__sensor__1_Pool11	11	-1.47787	0.00192936
ACTR1A	ACTR1A__2__2_Pool5	5	-1.95316	0.0105641
ACTR2	ACTR2__4__4_Pool6	6	-1.02034	0.00568667
ACTR3	ACTR3__1__1_Pool8	8	-2.1235	6.94719e-11
ACTR3	ACTR3__sherwood__4__4_Pool3	3	-1.77347	0.0018463
ACTR3	ACTR3__sensor__2_Pool5	5	-1.83548	0.0058558
ACTR3	ACTR3__sherwood__2__2_Pool2	2	-1.27351	0.0205795
ACTR5	ACTR5__sensor__1_Pool9	9	-2.58675	2.91746e-07
ACTR5	ACTR5__1__1_Pool6	6	-1.22409	0.00962744
ACVR1	ACVR1__sensor__2_Pool11	11	-2.10793	0.000300502
ACVR1B	ACVR1B__sherwood_1u__1_Pool11	11	-3.3077	0.00706024
ACVR2A	ACVR2A__3__3_Pool6	6	-1.1397	0.0105802
ACVR2A	ACVR2A__sherwood_1u__5_Pool11	11	-0.94539	0.012217
ADAD2	ADAD2__sensor__1_Pool12	12	-1.94066	0.00183586
ADAD2	ADAD2__sensor__2_Pool12	12	-1.42381	0.0106586
ADAM10	ADAM10__1__1_Pool8	8	-0.640723	0.0163518
ADAM15	ADAM15__shERWOOD__1U__Sensor__2_Pool12	12	-1.46678	0.000556812
ADAM8	ADAM8__sherwood_1u__7_Pool11	11	-0.993176	0.00901881
ADAMDEC1	ADAMDEC1__3__3_Pool9	9	-1.78906	0.000160435
ADAMTS1	ADAMTS1__sherwood_1u__8_Pool2	2	-1.67954	0.00504906
ADAMTS10	ADAMTS10__sherwood_1u__8_Pool12	12	-1.75586	6.94274e-08
ADAMTS13	ADAMTS13__sensor__2_Pool11	11	-2.27601	1.76381e-05
ADAMTS15	ADAMTS15__2__2_Pool8	8	-0.7513	0.000527711
ADAMTS15	ADAMTS15__sherwood_1u__2__2_Pool3	3	-1.26796	0.000607003
ADAMTS15	ADAMTS15__sensor__1_Pool12	12	-1.31997	0.00150565
ADAMTS15	ADAMTS15__1__1_Pool7	7	-2.12258	0.00176645
ADAMTS16	ADAMTS16__1__1_Pool5	5	-7.48096	0.000343793
ADAMTS17	ADAMTS17__4__4_Pool7	7	-1.7527	0.00154891
ADAMTS6	ADAMTS6__4__4_Pool8	8	-1.8367	0.013668
ADAR	ADAR__4__4_Pool6	6	-8.99619	5.57652e-05
ADAR	ADAR__sensor__1_Pool4	4	-1.93836	0.00827217
ADARB1	ADARB1__sensor__2_Pool5	5	-5.42632	0.0151216
ADARB2	ADARB2__sherwood_1u__8_Pool12	12	-1.44792	0.000259568
ADAT1	ADAT1__sherwood__3__3_Pool4	4	-5.30044	0.00177968
ADCK3	ADCK3__sherwood_1u__2__2_Pool1	1	-1.66213	0.0290467
ADCK5	ADCK5__sensor__2_Pool9	9	-1.72982	0.0108678
ADCK5	ADCK5__sherwood_1u__8_Pool11	11	-0.598321	0.0380464
ADCY4	ADCY4__sherwood_1u__5__4_Pool1	1	-2.69807	0.0263623
ADCY6	ADCY6__2__2_Pool8	8	-1.12547	0.00411008
ADCY7	ADCY7__sensor__1_Pool12	12	-3.41849	3.08854e-07
ADCY7	ADCY7__2__2_Pool8	8	-0.993579	0.0128559
ADCY8	ADCY8__5__4_Pool12	12	-0.81738	0.0152246
ADCY9	ADCY9__sensor__1_Pool9	9	-1.22059	2.52203e-06
ADCY9	ADCY9__sherwood__2__2_Pool2	2	-4.41747	0.0184756
ADH1B	ADH1B__sensor__1_Pool11	11	-0.935253	0.00599663
ADH6	ADH6__sherwood_1u__6_Pool12	12	-1.71079	3.31713e-07
ADH6	ADH6__sherwood_1u__1_Pool2	2	-1.90771	0.00349013
ADH6	ADH6__sensor__2_Pool11	11	-0.706639	0.0271745
ADHFE1	ADHFE1__sherwood_1u__8_Pool10	10	-1.19798	0.0308414
ADIG	ADIG__2__2_Pool11	11	-0.967786	0.000507742
ADIPOR2	ADIPOR2__sherwood_1u__7_Pool12	12	-1.28121	0.0101934
ADNP	ADNP__3__3_Pool7	7	-2.23901	0.000883815
ADORA2A	ADORA2A__sherwood_1u__2_Pool11	11	-2.04884	8.7747e-05
ADPRHL1	ADPRHL1__1__1_Pool6	6	-0.834662	0.0402566
ADRA2A	ADRA2A__1__1_Pool8	8	-1.23778	1.61294e-07
ADRA2C	ADRA2C__shERWOOD__1U__Sensor__2_Pool11	11	-1.58606	0.00351765
ADRM1	ADRM1__4__3_Pool9	9	-3.33583	0.0364262
ADSL	ADSL__sherwood_1u__8_Pool12	12	-6.38704	7.75334e-10
ADSL	ADSL__sensor__1_Pool12	12	-3.59192	4.37722e-07
ADSL	ADSL__3__2_Pool9	9	-2.58995	5.76992e-06
ADSL	ADSL__1__1_Pool8	8	-5.62456	8.8314e-06
ADSL	ADSL__sherwood_1u__3__3_Pool2	2	-4.07549	0.00992577
ADSL	ADSL__sherwood_1u__9_Pool2	2	-4.39494	0.00992577
ADSS	ADSS__sherwood__1__1_Pool3	3	-2.38791	6.11205e-07
ADSS	ADSS__4__3_Pool8	8	-1.74765	0.000381955
ADSS	ADSS__sensor__2_Pool5	5	-5.19273	0.00695924
ADSS	ADSS__sherwood_1u__7_Pool10	10	-2.06281	0.00901104
AEBP1	AEBP1__sensor__1_Pool11	11	-1.15256	0.00195033
AEBP2	AEBP2__sherwood__3__3_Pool1	1	-1.61637	0.00765043
AFAP1L1	AFAP1L1__sensor__1_Pool9	9	-0.59916	0.0157421
AFAP1L2	AFAP1L2__sensor__1_Pool11	11	-0.844727	0.0120385
AFAP1L2	AFAP1L2__sherwood_1u__4_Pool11	11	-1.04653	0.0434168
AFF1	AFF1__3__1_Pool8	8	-0.889072	0.000466163
AFF1	AFF1__sherwood__1_Pool3	3	-1.51139	0.00261726
AFF4	AFF4__sherwood_1u__10_Pool3	3	-1.25554	0.00518875
AGAP11	AGAP11__sherwood_1u__2__2_Pool1	1	-2.24772	0.0188053
AGBL4	AGBL4__sensor__1_Pool11	11	-1.6916	1.16449e-05
AGR2	AGR2__2__2_Pool7	7	-0.9665	0.0117605
AGTRAP	AGTRAP__sensor__2_Pool12	12	-1.00004	0.0314653
AHCY	AHCY__sensor__2_Pool12	12	-2.11392	9.16455e-07
AHCY	AHCY__3__3_Pool8	8	-1.94764	0.0015245
AHCY	AHCY__2__2_Pool7	7	-1.26727	0.00575064
AHCYL1	AHCYL1__sherwood__4__4_Pool7	7	-1.80451	2.13914e-05
AHCYL1	AHCYL1__sherwood_1u__7_Pool10	10	-3.02944	0.0497252
AHCYL2	AHCYL2__sensor__1_Pool9	9	-1.32856	2.15923e-08
AHDC1	AHDC1__sherwood_1u__1__1_Pool3	3	-5.95086	0.0101866
AHR	AHR__sensor__1_Pool4	4	-2.10604	0.000233214
AHR	AHR__sherwood_1u__1__1_Pool2	2	-2.74908	0.0492657
AHSA1	AHSA1__sensor__2_Pool12	12	-1.44958	0.00658546
AIFM1	AIFM1__sherwood_1u__4__4_Pool1	1	-1.88292	0.000906804
AIFM1	AIFM1__2__2_Pool5	5	-1.62572	0.0239606
AIFM3	AIFM3__sensor__1_Pool12	12	-1.74372	0.0485597
AIG1	AIG1__1__1_Pool7	7	-0.932353	0.00509511
AIM2	AIM2__sherwood__1__1_Pool3	3	-1.70403	0.000534773
AIPL1	AIPL1__4__2_Pool7	7	-0.825566	0.0407089
AK8	AK8__sherwood_1u__7_Pool12	12	-1.26071	0.0255417
AKAP13	AKAP13__3__3_Pool7	7	-1.05659	0.0481835
AKAP17A	AKAP17A__sensor__2_Pool5	5	-3.67619	0.0182052
AKAP2	AKAP2__sherwood__2__2_Pool3	3	-1.98015	0.0150883
AKAP4	AKAP4__2__2_Pool11	11	-1.24189	0.00398231
AKAP5	AKAP5__4__2_Pool8	8	-0.75533	0.00724306
AKAP8	AKAP8__sherwood_1u__2__2_Pool2	2	-1.43474	0.0302731
AKR1B10	AKR1B10__sherwood_1u__5_Pool12	12	-1.32619	0.00277271
AKR1B15	AKR1B15__sherwood_1u__4_Pool12	12	-1.30487	0.00460576
AKR1C1	AKR1C1__shERWOOD__1U__Sensor__1_Pool11	11	-0.695892	0.0307053
AKR1C2	AKR1C2__shERWOOD__1U__Sensor__1_Pool11	11	-0.6705	0.0478503
AKR1C4	AKR1C4__shERWOOD__1U__Sensor__1_Pool11	11	-0.689426	0.0329352
AKR1D1	AKR1D1__4__3_Pool7	7	-1.05599	0.0266926
AKT3	AKT3__3__3_Pool8	8	-2.09759	1.40904e-05
ALAD	ALAD__sherwood_1u__8_Pool12	12	-0.868949	0.0479655
ALDH18A1	ALDH18A1__sherwood_1u__6_Pool12	12	-3.46697	0.000450143
ALDH18A1	ALDH18A1__sensor__1_Pool5	5	-5.29637	0.0043868
ALDH1A2	ALDH1A2__2__1_Pool7	7	-1.23932	0.000613096
ALDH1A2	ALDH1A2__sherwood_1u__1_Pool2	2	-1.51364	0.0150013
ALDH1A3	ALDH1A3__sherwood_1u__2_Pool10	10	-1.74678	0.00567855
ALDH1L1	ALDH1L1__shERWOOD__1U__Sensor__1_Pool11	11	-2.97041	0.00449646
ALDH3A2	ALDH3A2__sensor__1_Pool11	11	-0.95655	0.00738896
ALDH4A1	ALDH4A1__sherwood_1u__1_Pool11	11	-1.15278	0.0117809
ALDH5A1	ALDH5A1__sensor__2_Pool9	9	-2.11324	0.0306439
ALDOA	ALDOA__5__3_Pool6	6	-1.21318	0.0216155
ALDOA	ALDOA__sherwood__1__1_Pool4	4	-3.6274	0.0252364
ALG11	ALG11__sensor__2_Pool9	9	-0.96592	0.0160033
ALG11	ALG11__sherwood__5__4_Pool4	4	-1.28308	0.0387614
ALK	ALK__sherwood_1u__8_Pool10	10	-3.95695	0.00182952
ALKBH2	ALKBH2__2__2_Pool12	12	-1.1973	0.0409782
ALKBH8	ALKBH8__sherwood_1u__1__1_Pool3	3	-1.43696	0.00231312
ALMS1	ALMS1__sherwood__3__3_Pool3	3	-0.987749	0.0192086
ALOX15B	ALOX15B__sensor__2_Pool9	9	-1.03764	0.048289
ALPK1	ALPK1__sensor__2_Pool5	5	-1.58153	0.0304514
ALPK3	ALPK3__sherwood__4__4_Pool2	2	-2.20537	0.0150013
ALPK3	ALPK3__sherwood_1u__7_Pool12	12	-0.854311	0.0377473
ALPL	ALPL__sherwood_1u__4_Pool2	2	-3.52096	0.000614967
ALPP	ALPP__sensor__2_Pool9	9	-1.07403	0.0388425
AMD1	AMD1__5__4_Pool7	7	-1.47369	0.00685054
AMD1	AMD1__2__1_Pool7	7	-1.26336	0.00720287
AMHR2	AMHR2__sherwood__1__1_Pool3	3	-0.930737	0.00929535
AMIGO3	AMIGO3__sherwood_1u__1__1_Pool2	2	-2.92317	5.22885e-05
AMMECR1	AMMECR1__2__1_Pool12	12	-2.88729	5.44698e-07
AMMECR1L	AMMECR1L__sensor__1_Pool9	9	-1.34832	0.0421299
AMN1	AMN1__3__3_Pool11	11	-1.46309	0.0068674
AMPD1	AMPD1__sherwood_1u__7_Pool11	11	-1.11813	0.00231266
AMPD2	AMPD2__sensor__2_Pool9	9	-0.897537	0.00320484
AMZ2	AMZ2__1__1_Pool10	10	-6.7719	0.011898
AMZ2	AMZ2__2__2_Pool8	8	-0.444091	0.0207039
ANAPC10	ANAPC10__sensor__2_Pool3	3	-1.76198	0.0060827
ANAPC10	ANAPC10__sensor__1_Pool4	4	-0.866724	0.0493867
ANAPC11	ANAPC11__sensor__1_Pool12	12	-1.82632	0.00079326
ANAPC11	ANAPC11__sensor__2_Pool10	10	-2.49506	0.0199802
ANAPC2	ANAPC2__1__1_Pool6	6	-4.08997	0.0064116
ANAPC2	ANAPC2__sherwood_1u__4__4_Pool3	3	-4.44427	0.0124483
ANAPC4	ANAPC4__8__4_Pool10	10	-6.08155	0.00364714
ANAPC4	ANAPC4__7__3_Pool9	9	-4.25304	0.0106426
ANAPC4	ANAPC4__sensor__1_Pool11	11	-3.51444	0.0127919
ANAPC5	ANAPC5__3__2_Pool11	11	-2.82483	5.1448e-07
ANAPC5	ANAPC5__sensor__2_Pool5	5	-6.00091	0.000431917
ANAPC5	ANAPC5__sherwood__3__3_Pool3	3	-2.32469	0.00482465
ANAPC5	ANAPC5__sherwood_1u__2__2_Pool1	1	-1.35629	0.0475057
ANAPC7	ANAPC7__sherwood_1u__1__1_Pool3	3	-1.14455	0.00393853
ANGPT4	ANGPT4__5__4_Pool12	12	-1.26764	0.00470504
ANGPTL2	ANGPTL2__sensor__1_Pool4	4	-1.31797	0.0231898
ANGPTL2	ANGPTL2__4__2_Pool8	8	-1.02527	0.0242185
ANKAR	ANKAR__2__2_Pool9	9	-3.00219	2.18249e-09
ANKFN1	ANKFN1__sherwood__1__1_Pool3	3	-2.13506	0.0390674
ANKRA2	ANKRA2__sensor__1_Pool4	4	-1.96934	4.62231e-06
ANKRD10	ANKRD10__2__2_Pool7	7	-1.49988	0.00584022
ANKRD11	ANKRD11__1__1_Pool8	8	-4.31929	1.72938e-11
ANKRD11	ANKRD11__sherwood_1u__2_Pool12	12	-3.36158	1.5999e-05
ANKRD11	ANKRD11__sherwood_1u__5_Pool12	12	-2.08781	0.000370829
ANKRD13B	ANKRD13B__3__3_Pool8	8	-0.647832	0.0314139
ANKRD13C	ANKRD13C__4__2_Pool6	6	-1.04767	0.00899656
ANKRD13D	ANKRD13D__2__2_Pool8	8	-1.12486	0.0458197
ANKRD16	ANKRD16__sensor__1_Pool12	12	-2.07335	0.000116801
ANKRD17	ANKRD17__2__2_Pool7	7	-1.0163	0.0215433
ANKRD20A2	ANKRD20A2__sensor__1_Pool4	4	-1.25491	0.0206425
ANKRD24	ANKRD24__sensor__2_Pool9	9	-0.81407	0.0286567
ANKRD28	ANKRD28__1__1_Pool8	8	-3.08055	0.0378774
ANKRD36	ANKRD36__sensor__2_Pool9	9	-1.05897	5.65965e-05
ANKRD36	ANKRD36__2__2_Pool5	5	-1.37188	0.0380169
ANKRD37	ANKRD37__3__3_Pool6	6	-1.05159	0.017603
ANKRD37	ANKRD37__1__1_Pool8	8	-0.656542	0.0381024
ANKRD43	ANKRD43__sherwood_1u__4__4_Pool1	1	-3.47143	0.000296432
ANKRD45	ANKRD45__2__1_Pool12	12	-1.1585	0.0142436
ANKRD45	ANKRD45__sherwood_1u__3__3_Pool2	2	-1.66466	0.0433949
ANKRD49	ANKRD49__4__3_Pool7	7	-1.26504	0.0499793
ANKRD52	ANKRD52__sensor__2_Pool9	9	-2.90688	0.00034344
ANKRD52	ANKRD52__sensor__1_Pool11	11	-1.43074	0.000420876
ANKRD54	ANKRD54__sensor__2_Pool11	11	-1.5614	8.29549e-06
ANKRD7	ANKRD7__1__1_Pool6	6	-1.13805	0.0360476
ANKRD9	ANKRD9__sensor__1_Pool9	9	-1.62204	0.00402076
ANLN	ANLN__4__4_Pool12	12	-1.53117	0.00300072
ANLN	ANLN__2__2_Pool8	8	-2.84106	0.00363458
ANO3	ANO3__sherwood_1u__5_Pool10	10	-2.18393	0.0247598
ANO3	ANO3__3__3_Pool8	8	-1.1012	0.0475508
ANO8	ANO8__sherwood_1u__8_Pool11	11	-0.833888	0.0130736
ANP32B	ANP32B__sensor__2_Pool11	11	-7.79125	0.0246977
ANP32E	ANP32E__sherwood__5__3_Pool3	3	-2.35204	0.00705384
ANPEP	ANPEP__4__4_Pool6	6	-1.12852	0.0404868
ANXA10	ANXA10__sensor__2_Pool9	9	-1.3273	0.000193746
ANXA4	ANXA4__4__4_Pool12	12	-1.12637	0.000263499
ANXA5	ANXA5__sherwood_1u__12_Pool2	2	-2.43332	0.0131243
ANXA9	ANXA9__3__3_Pool6	6	-0.797919	0.0453544
AOC3	AOC3__sherwood_1u__8_Pool12	12	-1.90131	1.63928e-07
AOX1	AOX1__3__3_Pool10	10	-2.13758	0.00103025
AP1AR	AP1AR__3__3_Pool8	8	-2.08102	0.0249174
AP1B1	AP1B1__sensor__1_Pool12	12	-1.07797	0.0330028
AP1G1	AP1G1__sherwood_1u__3__3_Pool1	1	-1.69391	0.0323982
AP1M1	AP1M1__1__1_Pool5	5	-1.60185	0.0474018
AP2A2	AP2A2__1__1_Pool8	8	-0.477924	0.0485458
AP2M1	AP2M1__sherwood_1u__2_Pool10	10	-2.86499	0.00325196
AP3B1	AP3B1__sensor__2_Pool9	9	-0.785711	0.0447883
AP3M2	AP3M2__sherwood_1u__2__2_Pool1	1	-1.53425	0.0257719
AP4E1	AP4E1__1__1_Pool8	8	-0.596622	0.0147804
APC	APC__1__1_Pool10	10	-2.62802	0.0198228
APEH	APEH__sherwood_1u__4_Pool12	12	-1.2455	0.0114276
APEH	APEH__3__3_Pool7	7	-1.45133	0.0205721
API5	API5__2__2_Pool7	7	-1.67808	0.0027958
API5	API5__4__4_Pool11	11	-0.753407	0.0057753
API5	API5__sensor__2_Pool11	11	-0.904357	0.0235895
APLF	APLF__sherwood_1u__1__1_Pool3	3	-0.716216	0.0297066
APLN	APLN__4__4_Pool8	8	-1.53076	0.0327864
APLP1	APLP1__sensor__1_Pool12	12	-1.79198	1.13826e-06
APOA1	APOA1__4__2_Pool12	12	-2.03942	0.000263499
APOBEC3D	APOBEC3D__sherwood__1__1_Pool3	3	-1.07071	0.00242714
APOBEC3D	APOBEC3D__2__2_Pool9	9	-1.22927	0.00407605
APOBEC3F	APOBEC3F__sherwood__1__1_Pool3	3	-1.12387	0.0020685
APOBEC3F	APOBEC3F__1__1_Pool9	9	-1.10606	0.0202967
APOBR	APOBR__6__4_Pool11	11	-1.66732	4.73075e-05
APOE	APOE__sensor__1_Pool10	10	-1.65247	0.0120767
APOE	APOE__3__3_Pool6	6	-1.29253	0.0479166
APRT	APRT__6__4_Pool10	10	-1.56293	0.0325641
AQP3	AQP3__sherwood_1u__5_Pool12	12	-0.892819	0.0128387
AQP4	AQP4__sherwood_1u__8_Pool10	10	-1.42818	0.0357414
AQP5	AQP5__sherwood__4__4_Pool2	2	-2.92281	0.0153462
ARAF	ARAF__sherwood_1u__7_Pool12	12	-2.52928	2.15994e-09
ARAF	ARAF__sherwood_1u__4__4_Pool2	2	-2.14807	0.0328581
ARF4	ARF4__sherwood__2__2_Pool1	1	-3.23519	0.00902769
ARF4	ARF4__sherwood_1u__2__2_Pool4	4	-2.46798	0.0111726
ARF6	ARF6__sherwood__2__1_Pool3	3	-2.17644	0.00363375
ARFGAP1	ARFGAP1__sherwood__3__3_Pool4	4	-1.26788	0.00177211
ARFGAP3	ARFGAP3__sensor__1_Pool11	11	-1.38344	8.01196e-07
ARFGEF1	ARFGEF1__sensor__1_Pool9	9	-1.59218	0.000263973
ARFIP1	ARFIP1__2__2_Pool8	8	-0.833902	0.00787728
ARFRP1	ARFRP1__3__3_Pool8	8	-0.601463	0.0137382
ARFRP1	ARFRP1__sensor__2_Pool11	11	-0.885483	0.037986
ARG2	ARG2__sherwood_1u__6_Pool12	12	-0.832487	0.0473402
ARGLU1	ARGLU1__sensor__2_Pool9	9	-1.74382	0.0323041
ARHGAP1	ARHGAP1__sherwood__1__1_Pool3	3	-2.00941	0.035193
ARHGAP10	ARHGAP10__sensor__2_Pool11	11	-0.75183	0.0322235
ARHGAP20	ARHGAP20__sensor__2_Pool11	11	-0.579021	0.0295198
ARHGAP24	ARHGAP24__5__3_Pool7	7	-1.10368	0.00263119
ARHGAP26	ARHGAP26__sherwood__2__2_Pool3	3	-1.9361	0.00397351
ARHGAP26	ARHGAP26__sensor__1_Pool11	11	-1.04072	0.00606868
ARHGAP28	ARHGAP28__sherwood_1u__2__2_Pool1	1	-2.24707	0.0250617
ARHGAP30	ARHGAP30__1__1_Pool12	12	-1.73731	0.00134801
ARHGAP31	ARHGAP31__5__3_Pool8	8	-1.43319	0.00277086
ARHGAP39	ARHGAP39__sherwood_1u__3__3_Pool1	1	-2.80832	0.0188994
ARHGDIG	ARHGDIG__sensor__2_Pool12	12	-1.3542	0.00231509
ARHGDIG	ARHGDIG__sensor__1_Pool9	9	-1.61337	0.00575049
ARHGEF10	ARHGEF10__2__2_Pool8	8	-0.686057	0.0383838
ARHGEF15	ARHGEF15__3__3_Pool6	6	-1.30741	0.0270317
ARHGEF19	ARHGEF19__1__1_Pool7	7	-0.763342	0.0484577
ARID1A	ARID1A__sensor__1_Pool4	4	-3.57772	1.38173e-10
ARID1A	ARID1A__sherwood__1__1_Pool3	3	-2.01978	1.85975e-06
ARID3A	ARID3A__6__4_Pool11	11	-2.70298	3.8372e-06
ARID3A	ARID3A__sherwood_1u__5_Pool11	11	-1.66169	0.000613133
ARID3B	ARID3B__sensor__2_Pool11	11	-0.526389	0.0332414
ARID4A	ARID4A__sherwood_1u__3_Pool10	10	-3.06885	0.0133383
ARID4B	ARID4B__sherwood_1u__2__2_Pool3	3	-0.719138	0.0216999
ARID4B	ARID4B__sherwood_1u__5_Pool10	10	-7.66968	0.0356207
ARID5B	ARID5B__sherwood__2__2_Pool3	3	-1.71833	0.0259544
ARIH1	ARIH1__sherwood_1u__5_Pool12	12	-1.65574	0.0470575
ARL16	ARL16__1__1_Pool8	8	-4.82323	9.54353e-06
ARL4C	ARL4C__sensor__1_Pool12	12	-1.43318	0.00941883
ARL6IP4	ARL6IP4__1__1_Pool12	12	-2.61297	0.00319247
ARL6IP6	ARL6IP6__sherwood_1u__4__4_Pool2	2	-1.68827	0.0157083
ARL8A	ARL8A__3__2_Pool10	10	-2.35495	0.00379201
ARMC2	ARMC2__1__1_Pool8	8	-1.90255	1.42069e-11
ARMC2	ARMC2__3__2_Pool9	9	-0.723612	0.0190357
ARMC3	ARMC3__sherwood_1u__3__3_Pool1	1	-1.40997	0.0186272
ARMC5	ARMC5__sensor__1_Pool11	11	-1.27354	0.00995618
ARMC5	ARMC5__2__2_Pool5	5	-1.88879	0.0421208
ARNT	ARNT__sensor__2_Pool9	9	-2.49211	1.50888e-05
ARNT	ARNT__sensor__1_Pool11	11	-1.60912	0.00732224
ARNT	ARNT__2__2_Pool9	9	-2.189	0.0168627
ARPC1B	ARPC1B__sherwood__1__1_Pool3	3	-1.35217	0.0259544
ARPC2	ARPC2__3__3_Pool11	11	-4.237	3.60999e-13
ARPC2	ARPC2__4__4_Pool12	12	-3.79947	3.25525e-10
ARPC2	ARPC2__sensor__1_Pool5	5	-2.41559	5.08429e-05
ARPC2	ARPC2__1__1_Pool8	8	-1.14097	0.00724534
ARPC2	ARPC2__sensor__2_Pool12	12	-1.9659	0.015563
ARPC4	ARPC4__4__4_Pool8	8	-1.07018	4.10724e-06
ARPC4	ARPC4__sherwood__2__1_Pool7	7	-2.77823	0.000108677
ARPC4-TTLL3	ARPC4-TTLL3__3__3_Pool8	8	-1.07369	4.14227e-06
ARRDC2	ARRDC2__sensor__1_Pool4	4	-2.27684	7.00643e-06
ARSB	ARSB__sensor__2_Pool9	9	-0.813115	0.000747528
ARSE	ARSE__sherwood_1u__4_Pool11	11	-1.87845	2.81462e-07
ARSF	ARSF__shERWOOD__1U__Sensor__2_Pool11	11	-1.0197	0.0469023
ART5	ART5__4__4_Pool11	11	-1.47263	0.0398858
ARVCF	ARVCF__sensor__1_Pool11	11	-1.29139	0.00907691
ASAH2B	ASAH2B__sensor__2_Pool12	12	-1.13753	0.0252409
ASAP2	ASAP2__5__4_Pool12	12	-2.57077	2.90686e-07
ASB12	ASB12__1__1_Pool8	8	-1.11925	3.06001e-05
ASB12	ASB12__sherwood_1u__4__4_Pool1	1	-1.85951	0.0106626
ASB17	ASB17__2__2_Pool8	8	-0.974713	0.0300383
ASB18	ASB18__sherwood_1u__1_Pool12	12	-2.24165	0.000586096
ASB3	ASB3__3__3_Pool10	10	-2.02603	0.00502146
ASB5	ASB5__sherwood__1__1_Pool3	3	-1.07329	0.037305
ASB6	ASB6__5__4_Pool12	12	-2.24346	0.000495199
ASCC3	ASCC3__1__1_Pool6	6	-3.01316	8.357e-05
ASCC3	ASCC3__3__3_Pool11	11	-2.1149	0.000830779
ASCC3	ASCC3__2__2_Pool7	7	-0.803705	0.0130715
ASCL1	ASCL1__1__1_Pool7	7	-0.939816	0.0124574
ASCL3	ASCL3__sensor__1_Pool4	4	-1.03384	0.037629
ASCL3	ASCL3__sherwood__4__4_Pool4	4	-3.64266	0.037629
ASF1A	ASF1A__sherwood__1__1_Pool3	3	-1.67057	0.00307788
ASF1B	ASF1B__5__3_Pool5	5	-3.42032	0.0110552
ASH2L	ASH2L__sherwood_1u__7_Pool12	12	-3.8934	2.46944e-11
ASH2L	ASH2L__dsir__1_Pool7	7	-2.7235	3.22274e-08
ASH2L	ASH2L__dsir__2_Pool2	2	-4.46011	0.000387908
ASH2L	ASH2L__sherwood__4__4_Pool3	3	-5.6603	0.000558319
ASH2L	ASH2L__sherwood_1u__9_Pool3	3	-6.60046	0.00139177
ASH2L	ASH2L__dsir__2_Pool7	7	-4.72567	0.00935283
ASMT	ASMT__4__2_Pool6	6	-1.82958	6.35368e-05
ASMT	ASMT__sherwood_1u__8_Pool12	12	-1.75978	0.00106578
ASNS	ASNS__sherwood_1u__5_Pool10	10	-3.22865	0.0135674
ASPG	ASPG__4__3_Pool7	7	-1.01324	0.0349642
ASPH	ASPH__shERWOOD__1U__Sensor__1_Pool10	10	-2.7701	0.0363978
ASPM	ASPM__3__3_Pool6	6	-0.844043	0.0434162
ASXL1	ASXL1__5__4_Pool8	8	-1.45995	0.0144952
ASXL1	ASXL1__sherwood_1u__4_Pool12	12	-0.870187	0.0277911
ASXL2	ASXL2__sherwood_1u__2__2_Pool3	3	-1.92196	0.000294289
ASXL2	ASXL2__sherwood__9_Pool3	3	-1.46786	0.00498964
ASXL2	ASXL2__sensor__2_Pool9	9	-1.23537	0.00527911
ASXL2	ASXL2__1__1_Pool8	8	-1.37639	0.0128559
ASXL2	ASXL2__sherwood__2__2_Pool2	2	-1.59561	0.013993
ATAD1	ATAD1__sensor__1_Pool9	9	-1.65643	0.0174577
ATAD3A	ATAD3A__sherwood_1u__5_Pool10	10	-4.16191	0.00901104
ATAD3A	ATAD3A__2__2_Pool6	6	-2.9119	0.00937514
ATAD3A	ATAD3A__6__4_Pool8	8	-1.2411	0.0215056
ATAD3B	ATAD3B__sherwood_1u__6_Pool10	10	-4.24604	0.00459586
ATAD3B	ATAD3B__3__3_Pool6	6	-2.68622	0.0217399
ATCAY	ATCAY__4__3_Pool8	8	-1.39382	0.0093392
ATE1	ATE1__sensor__1_Pool12	12	-1.39389	0.0057836
ATF3	ATF3__sensor__1_Pool11	11	-1.45736	0.0143549
ATF4	ATF4__3__3_Pool7	7	-1.83607	0.0374633
ATF6	ATF6__4__4_Pool8	8	-1.45909	8.73004e-05
ATF6	ATF6__sensor__1_Pool11	11	-1.04958	0.0169724
ATF7IP	ATF7IP__2__2_Pool6	6	-1.77342	0.011861
ATG13	ATG13__sherwood__1__1_Pool3	3	-2.09095	0.00622119
ATG16L1	ATG16L1__sensor__1_Pool4	4	-1.94071	0.0489468
ATG16L2	ATG16L2__sensor__2_Pool11	11	-1.85309	7.15985e-06
ATG3	ATG3__2__2_Pool7	7	-0.920341	0.0310709
ATG3	ATG3__sensor__1_Pool4	4	-1.19175	0.0410929
ATG4D	ATG4D__3__3_Pool8	8	-1.46352	0.000334508
ATG4D	ATG4D__sensor__2_Pool5	5	-2.60114	0.0150988
ATG7	ATG7__sherwood_1u__5_Pool12	12	-2.20656	1.87154e-06
ATG9A	ATG9A__3__2_Pool8	8	-0.462876	0.0348562
ATG9B	ATG9B__1__1_Pool8	8	-1.65485	0.00288051
ATG9B	ATG9B__2__2_Pool8	8	-0.885073	0.0268621
ATL1	ATL1__2__2_Pool11	11	-0.859605	0.0171581
ATMIN	ATMIN__3__3_Pool8	8	-2.12547	8.08036e-06
ATOH1	ATOH1__5__4_Pool8	8	-1.35951	0.00238142
ATOX1	ATOX1__2__1_Pool7	7	-0.771595	0.0146014
ATP13A3	ATP13A3__sherwood_1u__4__4_Pool2	2	-2.88348	0.0191097
ATP13A5	ATP13A5__sherwood_1u__2_Pool12	12	-1.13762	0.0122551
ATP1A1	ATP1A1__sherwood__5__4_Pool2	2	-3.06714	6.79535e-05
ATP1A3	ATP1A3__sherwood_1u__3_Pool12	12	-1.60024	0.000519953
ATP1A3	ATP1A3__2__1_Pool8	8	-1.41807	0.00114015
ATP2A2	ATP2A2__3__3_Pool8	8	-2.22447	0.000396387
ATP2A2	ATP2A2__sherwood_1u__7_Pool10	10	-2.72529	0.0368655
ATP2B2	ATP2B2__sherwood_1u__7_Pool11	11	-0.817584	0.00640852
ATP2B2	ATP2B2__sensor__2_Pool11	11	-1.44662	0.012793
ATP4A	ATP4A__sherwood__4__4_Pool2	2	-1.97787	0.0378704
ATP5A1	ATP5A1__5__4_Pool6	6	-1.67532	0.00890424
ATP5A1	ATP5A1__sherwood_1u__3__3_Pool2	2	-2.19115	0.0231216
ATP5A1	ATP5A1__3__2_Pool8	8	-1.04884	0.0418504
ATP5B	ATP5B__sherwood_1u__6_Pool10	10	-3.12023	1.49669e-07
ATP5B	ATP5B__sensor__1_Pool4	4	-2.61824	0.0131703
ATP5C1	ATP5C1__sherwood_1u__6_Pool11	11	-0.807234	0.000151918
ATP5C1	ATP5C1__sherwood_1u__5_Pool10	10	-2.76844	0.000620821
ATP5C1	ATP5C1__3__3_Pool5	5	-5.04035	0.0189939
ATP5F1	ATP5F1__sherwood_1u__4__4_Pool1	1	-2.2724	0.00563111
ATP5G1	ATP5G1__sensor__2_Pool10	10	-3.06054	0.0354075
ATP5G2	ATP5G2__sensor__2_Pool12	12	-1.43661	0.000521651
ATP5H	ATP5H__1__1_Pool11	11	-1.18728	0.000301784
ATP5H	ATP5H__sherwood__3__3_Pool3	3	-1.74211	0.000589095
ATP5H	ATP5H__3__2_Pool9	9	-3.72065	0.0046429
ATP5J2-PTCD1	ATP5J2-PTCD1__1__1_Pool11	11	-2.04333	0.00409069
ATP5O	ATP5O__3__3_Pool8	8	-2.81375	0.000135928
ATP5O	ATP5O__1__1_Pool6	6	-1.32146	0.00103717
ATP5O	ATP5O__2__2_Pool6	6	-1.32729	0.014079
ATP5O	ATP5O__4__4_Pool8	8	-1.64074	0.0257427
ATP6V0C	ATP6V0C__4__3_Pool6	6	-1.92108	0.000130839
ATP6V0C	ATP6V0C__sensor__1_Pool12	12	-1.82763	0.00478201
ATP6V0C	ATP6V0C__sherwood_1u__6_Pool10	10	-5.54648	0.0103554
ATP6V0D1	ATP6V0D1__6__3_Pool8	8	-0.768236	0.000952333
ATP6V0D1	ATP6V0D1__7__4_Pool6	6	-0.928097	0.00352104
ATP6V1B1	ATP6V1B1__4__4_Pool7	7	-1.94936	0.00739528
ATP6V1B1	ATP6V1B1__sherwood__3__2_Pool2	2	-3.00678	0.0306936
ATP6V1B2	ATP6V1B2__sherwood_1u__5_Pool12	12	-3.43857	0.0445772
ATP6V1C1	ATP6V1C1__sensor__1_Pool5	5	-3.50662	0.00879453
ATP6V1C2	ATP6V1C2__1__1_Pool7	7	-1.32406	0.0009667
ATP6V1C2	ATP6V1C2__sensor__2_Pool12	12	-1.14343	0.00164617
ATP6V1D	ATP6V1D__sherwood_1u__6_Pool11	11	-1.71741	0.0284732
ATP6V1F	ATP6V1F__3__2_Pool7	7	-2.13333	0.0370758
ATP6V1F	ATP6V1F__sherwood_1u__8_Pool12	12	-0.961311	0.0399166
ATP6V1G1	ATP6V1G1__2__2_Pool8	8	-1.73385	0.00510932
ATP6V1G1	ATP6V1G1__sherwood_1u__5_Pool12	12	-0.950434	0.0130254
ATP7B	ATP7B__sensor__2_Pool9	9	-2.11353	4.13476e-21
ATP8B2	ATP8B2__sherwood_1u__7_Pool10	10	-2.26528	0.0205743
ATP8B3	ATP8B3__sensor__2_Pool12	12	-0.992088	0.0210838
ATP8B3	ATP8B3__1__1_Pool7	7	-1.60199	0.0405508
ATP8B4	ATP8B4__sherwood_1u__7_Pool12	12	-1.52211	0.000194537
ATR	ATR__1__1_Pool9	9	-2.05431	0.00121378
ATR	ATR__sherwood_1u__15_Pool2	2	-2.56854	0.00279927
ATR	ATR__dsir__1_Pool7	7	-1.71986	0.0339347
ATR	ATR__dsir__1_Pool2	2	-3.74898	0.0377255
ATRX	ATRX__sherwood_1u__10_Pool3	3	-1.55023	0.00393853
ATXN2L	ATXN2L__1__1_Pool9	9	-2.24921	0.0162256
ATXN7	ATXN7__sherwood_1u__7_Pool11	11	-1.31457	0.00593717
ATXN7	ATXN7__sherwood_1u__5_Pool12	12	-1.04131	0.0441672
ATXN7L2	ATXN7L2__sherwood_1u__2__2_Pool1	1	-3.43671	0.0122466
ATXN7L2	ATXN7L2__sensor__1_Pool11	11	-0.832961	0.0289014
AURKA	AURKA__sherwood__1__1_Pool2	2	-2.9709	0.000176986
AURKAIP1	AURKAIP1__sensor__2_Pool12	12	-1.42942	0.0248791
AURKB	AURKB__sensor__2_Pool12	12	-1.86496	3.47084e-08
AURKB	AURKB__3__3_Pool8	8	-2.2685	7.90776e-07
AURKB	AURKB__sherwood_1u__2_Pool2	2	-2.0388	0.0292322
AVP	AVP__4__4_Pool8	8	-1.04453	0.0338905
AVPI1	AVPI1__2__2_Pool11	11	-1.07613	0.0145509
AVPI1	AVPI1__sensor__2_Pool9	9	-1.17923	0.0377334
AXIN1	AXIN1__sherwood__2__2_Pool2	2	-2.72589	0.00297977
AXL	AXL__sherwood_1u__3__3_Pool2	2	-1.54238	0.00324741
AZGP1	AZGP1__5__3_Pool12	12	-1.89854	0.000386396
AZU1	AZU1__1__1_Pool11	11	-1.38623	0.0002396
B3GNT3	B3GNT3__5__2_Pool11	11	-0.623825	0.0117116
B3GNT5	B3GNT5__4__4_Pool9	9	-2.3276	6.58959e-09
B4GALNT2	B4GALNT2__3__3_Pool12	12	-1.53869	0.000423493
B4GALNT2	B4GALNT2__4__4_Pool5	5	-2.30619	0.0135261
B4GALNT3	B4GALNT3__sensor__2_Pool9	9	-1.82538	0.0292715
B4GALT4	B4GALT4__3__3_Pool7	7	-2.1314	0.000192947
B4GALT5	B4GALT5__5__2_Pool6	6	-1.18105	0.00950058
BABAM1	BABAM1__sherwood_1u__7_Pool10	10	-1.69001	0.0323007
BABAM1	BABAM1__sensor__1_Pool8	8	-0.895583	0.0380471
BAHCC1	BAHCC1__5__4_Pool6	6	-1.36173	0.0136406
BAIAP2L1	BAIAP2L1__1__1_Pool8	8	-1.66705	0.000322947
BANF2	BANF2__sensor__2_Pool11	11	-1.36907	0.0237409
BANP	BANP__3__3_Pool12	12	-2.55758	1.53334e-05
BAP1	BAP1__sherwood_1u__8_Pool12	12	-4.42269	0.000291451
BAP1	BAP1__sherwood__1__1_Pool1	1	-3.26368	0.00523191
BAP1	BAP1__sherwood_1u__3_Pool10	10	-2.93317	0.0220369
BAP1	BAP1__sherwood_1u__6_Pool10	10	-1.99947	0.0446002
BARD1	BARD1__2__2_Pool6	6	-2.61508	0.000470456
BARD1	BARD1__sherwood_1u__1_Pool11	11	-0.905264	0.0047895
BARD1	BARD1__sherwood_1u__3__3_Pool3	3	-1.14907	0.0356605
BARX2	BARX2__1__1_Pool7	7	-0.683337	0.0418195
BASP1	BASP1__7__3_Pool8	8	-0.794542	0.0360498
BATF	BATF__sensor__2_Pool11	11	-1.54924	0.00643397
BATF	BATF__3__2_Pool7	7	-0.775142	0.0238477
BATF3	BATF3__1__1_Pool7	7	-0.85583	0.00916606
BATF3	BATF3__3__3_Pool7	7	-2.33111	0.0254479
BAZ1A	BAZ1A__sherwood__4__4_Pool3	3	-2.13848	0.000276115
BAZ1B	BAZ1B__sherwood_1u__9_Pool3	3	-1.19013	0.0121019
BAZ1B	BAZ1B__sensor__1_Pool4	4	-1.46694	0.0195376
BAZ2A	BAZ2A__sherwood_1u__2__2_Pool3	3	-2.37391	0.0144692
BAZ2A	BAZ2A__sherwood_1u__9_Pool3	3	-0.88154	0.0285633
BBOX1	BBOX1__sensor__1_Pool5	5	-1.39121	0.0430785
BBS10	BBS10__3__3_Pool11	11	-0.812888	0.0448484
BBS12	BBS12__2__2_Pool8	8	-1.34604	0.00660141
BBS2	BBS2__2__2_Pool8	8	-1.1438	0.0459815
BCAR1	BCAR1__sherwood__3__3_Pool3	3	-2.13137	0.00105742
BCAT2	BCAT2__sherwood_1u__5_Pool11	11	-1.07398	0.00421403
BCCIP	BCCIP__2__1_Pool8	8	-2.40766	0.000249279
BCCIP	BCCIP__sensor__1_Pool4	4	-1.06381	0.0489468
BCL10	BCL10__4__4_Pool12	12	-1.5567	0.000215557
BCL11B	BCL11B__4__3_Pool6	6	-1.09509	0.0170614
BCL2L10	BCL2L10__shERWOOD__1U__Sensor__1_Pool11	11	-1.55882	4.03915e-05
BCL2L2	BCL2L2__shERWOOD__1U__Sensor__2_Pool12	12	-1.85948	0.0139949
BCL6B	BCL6B__4__2_Pool7	7	-0.842589	0.022095
BCR	BCR__sensor__1_Pool11	11	-1.16925	0.00948102
BDH2	BDH2__4__4_Pool12	12	-1.48153	0.0138846
BECN1	BECN1__2__2_Pool8	8	-1.29628	0.000456668
BEGAIN	BEGAIN__sensor__2_Pool12	12	-1.34507	0.0034392
BEST2	BEST2__sherwood_1u__6_Pool11	11	-1.44953	0.00407084
BEX2	BEX2__sensor__2_Pool9	9	-0.676294	0.0122362
BFSP2	BFSP2__2__2_Pool11	11	-1.0125	0.021146
BHLHA15	BHLHA15__2__2_Pool7	7	-1.67671	1.37632e-05
BHLHA15	BHLHA15__1__1_Pool7	7	-1.13706	0.0428927
BHLHB9	BHLHB9__sensor__1_Pool11	11	-1.34767	0.00034425
BHLHE41	BHLHE41__5__3_Pool9	9	-1.30222	0.0055421
BICC1	BICC1__4__4_Pool9	9	-1.20787	0.00133731
BICD1	BICD1__1__1_Pool6	6	-0.892235	0.0436632
BIRC2	BIRC2__4__3_Pool8	8	-1.17514	0.0119187
BIRC5	BIRC5__sherwood_1u__1__1_Pool3	3	-4.95007	0.00607682
BIRC5	BIRC5__5__4_Pool8	8	-2.18558	0.00730069
BIRC6	BIRC6__sensor__2_Pool9	9	-1.293	0.00795261
BIRC6	BIRC6__3__2_Pool7	7	-1.26221	0.0363031
BLZF1	BLZF1__3__2_Pool9	9	-0.726059	0.0181666
BMP2K	BMP2K__sensor__2_Pool12	12	-1.82751	1.42584e-05
BMP2K	BMP2K__sherwood__1__1_Pool3	3	-1.35007	0.0225314
BMPR1B	BMPR1B__sherwood_1u__9_Pool2	2	-3.60058	0.00566275
BMS1	BMS1__sherwood__1__1_Pool3	3	-4.20151	0.00817173
BMS1	BMS1__5__3_Pool5	5	-2.59607	0.0150988
BNC1	BNC1__5__2_Pool8	8	-1.16499	0.0147381
BNC2	BNC2__3__3_Pool6	6	-1.47589	0.0201043
BNIP1	BNIP1__4__4_Pool6	6	-1.61151	0.000341277
BNIPL	BNIPL__sensor__2_Pool4	4	-1.06469	0.0468406
BOD1L	BOD1L__sherwood__1__1_Pool1	1	-2.51277	0.0325365
BORA	BORA__sherwood_1u__1_Pool11	11	-2.19604	9.75125e-05
BPIFA2	BPIFA2__sensor__1_Pool11	11	-1.02002	0.020657
BRAF	BRAF__sherwood_1u__1__1_Pool2	2	-5.39765	0.000208681
BRCA1	BRCA1__sherwood__1__1_Pool3	3	-2.4855	0.000326864
BRCA1	BRCA1__3__3_Pool8	8	-2.7954	0.00100637
BRCA1	BRCA1__sensor__2_Pool9	9	-4.84232	0.0135872
BRCA2	BRCA2__sensor__1_Pool4	4	-6.06362	9.66435e-06
BRCA2	BRCA2__4__4_Pool8	8	-1.16054	1.52117e-05
BRCA2	BRCA2__2__2_Pool8	8	-2.17889	0.00145882
BRCC3	BRCC3__sherwood_1u__7_Pool11	11	-1.12949	0.000572443
BRD1	BRD1__2__2_Pool8	8	-1.10579	1.19273e-07
BRD1	BRD1__sherwood__1__1_Pool3	3	-2.26621	0.00261726
BRD1	BRD1__sherwood_1u__6_Pool2	2	-2.86384	0.00897099
BRD1	BRD1__sensor__1_Pool4	4	-1.52941	0.0239151
BRD1	BRD1__sherwood_1u__9_Pool2	2	-1.27976	0.0368889
BRD1	BRD1__sherwood__7_Pool3	3	-1.03728	0.0481612
BRD2	BRD2__sherwood_1u__10_Pool3	3	-1.23063	0.0414994
BRD4	BRD4__sherwood__9_Pool3	3	-3.21624	0.0019954
BRD9	BRD9__sherwood_1u__6_Pool3	3	-1.36898	0.0400617
BRDT	BRDT__sensor__2_Pool12	12	-0.915181	0.0133597
BRE	BRE__sensor__1_Pool5	5	-3.18774	3.74054e-06
BRE	BRE__3__2_Pool8	8	-1.96562	0.000549354
BRF1	BRF1__4__4_Pool7	7	-3.11399	0.00019146
BRI3	BRI3__2__2_Pool8	8	-0.738875	0.0433793
BRIX1	BRIX1__sensor__1_Pool4	4	-1.81819	0.000217527
BRIX1	BRIX1__2__2_Pool12	12	-4.8195	0.0248791
BROX	BROX__2__2_Pool8	8	-1.03219	3.26029e-05
BROX	BROX__5__4_Pool8	8	-0.854129	0.0155028
BRS3	BRS3__sherwood_1u__2__2_Pool3	3	-2.63655	1.26112e-05
BSND	BSND__sherwood_1u__7_Pool11	11	-1.28547	9.09953e-05
BSX	BSX__1__1_Pool6	6	-1.82168	0.00436716
BTBD1	BTBD1__sherwood_1u__3_Pool11	11	-0.707157	0.0493997
BTBD17	BTBD17__sherwood_1u__1__1_Pool1	1	-1.64747	0.02529
BTBD18	BTBD18__sherwood__2__2_Pool3	3	-0.958227	0.0406457
BTF3	BTF3__2__2_Pool12	12	-6.49835	9.27505e-08
BTF3	BTF3__sherwood_1u__4__3_Pool1	1	-3.44959	0.000229617
BTF3	BTF3__4__4_Pool6	6	-1.3492	0.00174918
BTF3	BTF3__sensor__1_Pool11	11	-2.5677	0.0173831
BTG3	BTG3__sherwood_1u__3__3_Pool1	1	-2.53604	0.0243347
BTG4	BTG4__sherwood_1u__1__1_Pool3	3	-1.64842	0.000262307
BTK	BTK__sherwood_1u__5_Pool12	12	-2.28924	0.00149999
BTN2A2	BTN2A2__sherwood__5__3_Pool4	4	-1.42651	0.0118218
BTNL3	BTNL3__6__4_Pool6	6	-1.43194	0.00935889
BUB1	BUB1__sherwood_1u__6_Pool10	10	-3.15755	0.0113763
BUB1	BUB1__2__2_Pool7	7	-1.03712	0.0462913
BUB3	BUB3__sherwood_1u__2__2_Pool3	3	-5.77666	0.00705384
BUB3	BUB3__3__3_Pool8	8	-4.40639	0.0070739
BUB3	BUB3__sherwood_1u__4__4_Pool3	3	-4.90293	0.00898185
C10orf116	C10orf116__sensor__1_Pool10	10	-1.84773	0.046155
C10orf12	C10orf12__3__3_Pool11	11	-2.11123	1.34253e-05
C10orf128	C10orf128__sensor__1_Pool9	9	-2.5247	0.00097763
C10orf128	C10orf128__sensor__2_Pool5	5	-3.745	0.028458
C10orf131	C10orf131__2__2_Pool8	8	-0.620716	0.031327
C10orf2	C10orf2__3__3_Pool7	7	-1.22963	0.0312181
C10orf55	C10orf55__4__4_Pool9	9	-0.535864	0.0120676
C10orf57	C10orf57__sensor__1_Pool9	9	-1.61614	0.000310676
C10orf57	C10orf57__sensor__2_Pool9	9	-0.916346	0.049706
C10orf58	C10orf58__sensor__1_Pool9	9	-3.32373	0.000612532
C10orf71	C10orf71__sensor__1_Pool9	9	-0.989798	0.00370413
C10orf71	C10orf71__3__3_Pool11	11	-1.654	0.0189323
C10orf76	C10orf76__sensor__1_Pool9	9	-1.03218	7.13536e-05
C10orf90	C10orf90__5__4_Pool12	12	-1.07059	0.0241887
C10orf95	C10orf95__1__1_Pool5	5	-2.16646	0.0134199
C10orf99	C10orf99__1__1_Pool7	7	-1.21345	0.0228892
C11orf10	C11orf10__sherwood_1u__1__1_Pool1	1	-4.28309	0.00221272
C11orf10	C11orf10__sherwood_1u__3__3_Pool2	2	-3.00072	0.00227271
C11orf30	C11orf30__4__4_Pool6	6	-0.966901	0.0309758
C11orf40	C11orf40__sensor__2_Pool9	9	-1.80561	0.00216479
C11orf46	C11orf46__sensor__2_Pool9	9	-1.75586	8.91449e-07
C11orf51	C11orf51__sensor__2_Pool9	9	-1.52291	0.00123733
C11orf80	C11orf80__1__1_Pool12	12	-1.44277	0.0277397
C11orf86	C11orf86__5__4_Pool5	5	-2.38987	0.0424157
C11orf87	C11orf87__4__4_Pool12	12	-1.80814	0.00181034
C12orf44	C12orf44__sherwood_1u__1__1_Pool3	3	-0.913026	0.0334089
C12orf45	C12orf45__5__4_Pool11	11	-1.09376	0.0189322
C12orf49	C12orf49__1__1_Pool8	8	-0.465299	0.0478457
C12orf50	C12orf50__3__3_Pool6	6	-2.0871	0.0196405
C12orf52	C12orf52__sensor__2_Pool12	12	-0.995858	0.0308003
C12orf61	C12orf61__sensor__1_Pool11	11	-1.03343	0.00244721
C12orf65	C12orf65__sensor__2_Pool12	12	-1.82159	0.0174658
C12orf66	C12orf66__sensor__2_Pool9	9	-2.68209	0.0186513
C12orf73	C12orf73__sherwood_1u__4__4_Pool1	1	-1.60045	0.00263166
C12orf73	C12orf73__3__3_Pool8	8	-1.91103	0.00824102
C12orf76	C12orf76__4__4_Pool7	7	-1.1114	0.00340881
C14orf1	C14orf1__sensor__2_Pool12	12	-2.72385	0.000830829
C14orf1	C14orf1__2__2_Pool7	7	-1.79015	0.0224126
C14orf166	C14orf166__2__2_Pool11	11	-1.77429	0.0298789
C14orf21	C14orf21__sherwood_1u__3__3_Pool1	1	-2.07436	0.00263166
C14orf21	C14orf21__sherwood_1u__4__4_Pool1	1	-2.38051	0.010719
C14orf39	C14orf39__4__4_Pool6	6	-1.64858	0.0461569
C14orf43	C14orf43__sensor__1_Pool11	11	-1.37469	0.000891942
C14orf43	C14orf43__sherwood__4__4_Pool4	4	-2.27032	0.037629
C14orf93	C14orf93__3__3_Pool8	8	-2.05975	0.000809898
C14orf93	C14orf93__sherwood_1u__1__1_Pool4	4	-1.34156	0.0076331
C15orf29	C15orf29__sensor__1_Pool12	12	-1.13902	0.00233498
C15orf29	C15orf29__sensor__2_Pool9	9	-1.26356	0.00293563
C15orf39	C15orf39__4__3_Pool11	11	-3.81689	0.000745623
C15orf42	C15orf42__sensor__2_Pool9	9	-1.70937	0.0078346
C15orf54	C15orf54__4__4_Pool8	8	-1.46104	0.00499475
C15orf59	C15orf59__4__3_Pool7	7	-1.13976	0.0465221
C15orf63	C15orf63__sensor__1_Pool9	9	-1.69272	0.000423655
C16orf11	C16orf11__sherwood_1u__2__2_Pool1	1	-6.01767	0.00224932
C16orf13	C16orf13__sherwood_1u__1_Pool11	11	-2.00665	0.000261249
C16orf13	C16orf13__5__4_Pool12	12	-1.3407	0.0161062
C16orf13	C16orf13__sensor__1_Pool12	12	-1.06975	0.0491096
C16orf46	C16orf46__5__4_Pool9	9	-0.82686	0.00617381
C16orf59	C16orf59__sherwood__1__1_Pool3	3	-1.93285	0.000444267
C16orf59	C16orf59__4__4_Pool11	11	-1.62643	0.00539448
C16orf62	C16orf62__3__3_Pool8	8	-1.12853	2.84467e-07
C16orf70	C16orf70__2__2_Pool9	9	-1.01906	0.0164183
C16orf78	C16orf78__sensor__2_Pool8	8	-2.65221	9.96343e-05
C16orf80	C16orf80__sensor__2_Pool11	11	-1.66363	1.9665e-07
C17orf104	C17orf104__4__3_Pool7	7	-1.60784	0.0318348
C17orf105	C17orf105__3__3_Pool7	7	-1.13745	0.0471388
C17orf107	C17orf107__1__1_Pool8	8	-2.61743	1.08249e-05
C17orf42	C17orf42__sensor__2_Pool3	3	-1.2451	0.0109095
C17orf48	C17orf48__sherwood__3__3_Pool3	3	-1.16935	0.00409445
C17orf64	C17orf64__4__3_Pool7	7	-1.19842	0.0252004
C17orf85	C17orf85__sensor__1_Pool11	11	-0.847937	0.0226267
C17orf90	C17orf90__sensor__2_Pool12	12	-1.90475	9.10836e-05
C17orf97	C17orf97__sensor__1_Pool11	11	-0.954892	0.0109822
C18orf21	C18orf21__sherwood__1__1_Pool3	3	-1.40701	0.0311707
C18orf21	C18orf21__2__2_Pool8	8	-1.1862	0.0441668
C18orf25	C18orf25__sensor__1_Pool9	9	-0.99119	0.0302158
C18orf8	C18orf8__sherwood__1__1_Pool3	3	-1.93002	0.0042274
C19orf10	C19orf10__sensor__2_Pool9	9	-1.22775	0.019827
C19orf45	C19orf45__sherwood_1u__1__1_Pool4	4	-1.88469	0.0387614
C1orf110	C1orf110__sensor__1_Pool9	9	-2.70558	0.0190637
C1orf112	C1orf112__sensor__2_Pool9	9	-1.40406	4.61083e-05
C1orf114	C1orf114__sensor__1_Pool9	9	-2.4026	4.35729e-06
C1orf127	C1orf127__sherwood__2__2_Pool3	3	-0.96492	0.0362565
C1orf141	C1orf141__sherwood_1u__1__1_Pool4	4	-1.49772	0.0485635
C1orf146	C1orf146__1__1_Pool8	8	-1.07441	0.000572976
C1orf146	C1orf146__2__2_Pool8	8	-1.72796	0.0451697
C1orf159	C1orf159__4__4_Pool11	11	-0.834365	0.0206744
C1orf162	C1orf162__3__3_Pool11	11	-1.35131	0.0203753
C1orf168	C1orf168__1__1_Pool7	7	-2.32239	1.67003e-05
C1orf174	C1orf174__sensor__1_Pool3	3	-1.97116	0.00106926
C1orf185	C1orf185__sensor__1_Pool9	9	-0.772462	0.00529511
C1orf204	C1orf204__sensor__1_Pool11	11	-2.16247	0.0175886
C1orf21	C1orf21__sensor__2_Pool11	11	-1.5503	7.69079e-05
C1orf226	C1orf226__sensor__1_Pool9	9	-0.525104	0.0357777
C1orf52	C1orf52__4__4_Pool8	8	-0.696397	0.0385297
C1orf61	C1orf61__1__1_Pool6	6	-4.28137	0.00129368
C1orf85	C1orf85__4__4_Pool8	8	-1.46403	0.000152606
C1orf85	C1orf85__sensor__1_Pool11	11	-2.20446	0.00361742
C1orf86	C1orf86__4__4_Pool11	11	-1.24505	0.0123787
C1orf87	C1orf87__3__3_Pool12	12	-1.71726	0.00922867
C1orf88	C1orf88__sensor__2_Pool12	12	-2.00329	0.0212383
C1orf94	C1orf94__sensor__1_Pool8	8	-1.32779	7.35407e-05
C1QA	C1QA__sensor__2_Pool12	12	-1.90922	0.00806545
C1QB	C1QB__2__2_Pool8	8	-0.912994	0.0412441
C1QL1	C1QL1__sensor__2_Pool12	12	-1.32782	0.00779637
C1S	C1S__sherwood_1u__6_Pool10	10	-2.02323	0.0139058
C2	C2__sherwood_1u__4__4_Pool3	3	-1.80488	0.0149217
C20orf108	C20orf108__sensor__1_Pool9	9	-1.27115	0.0320077
C20orf11	C20orf11__sensor__1_Pool4	4	-2.23518	0.0206425
C20orf112	C20orf112__sensor__1_Pool12	12	-1.13858	0.0452089
C20orf118	C20orf118__sherwood_1u__4__4_Pool1	1	-1.67631	0.007766
C20orf151	C20orf151__sensor__2_Pool12	12	-1.13464	0.0371188
C20orf166	C20orf166__sherwood_1u__4__4_Pool1	1	-4.80625	0.00735403
C20orf194	C20orf194__2__2_Pool8	8	-0.541046	0.0191993
C20orf195	C20orf195__4__3_Pool6	6	-0.867475	0.0337317
C20orf24	C20orf24__sherwood__3__3_Pool1	1	-2.53923	0.0236231
C20orf24	C20orf24__5__4_Pool8	8	-0.691215	0.0402283
C20orf3	C20orf3__sensor__2_Pool5	5	-1.48803	0.0170147
C21orf2	C21orf2__8__4_Pool9	9	-1.83103	4.81224e-09
C21orf2	C21orf2__sherwood__2__2_Pool1	1	-2.78612	0.00507532
C21orf58	C21orf58__1__1_Pool9	9	-1.46314	0.00018166
C21orf58	C21orf58__2__2_Pool12	12	-1.78233	0.000575511
C21orf58	C21orf58__3__3_Pool8	8	-1.1411	0.00427953
C21orf59	C21orf59__4__2_Pool10	10	-1.49621	0.0214511
C21orf91	C21orf91__sherwood__1__1_Pool1	1	-2.48129	4.642e-05
C22orf23	C22orf23__3__3_Pool8	8	-1.43233	0.0382097
C22orf31	C22orf31__sherwood_1u__1__1_Pool3	3	-1.09812	0.00413095
C22orf31	C22orf31__sherwood__1__1_Pool3	3	-2.4636	0.0057562
C22orf39	C22orf39__5__4_Pool9	9	-0.75124	0.00315906
C2orf71	C2orf71__4__4_Pool7	7	-1.15974	0.0146021
C2orf72	C2orf72__4__3_Pool7	7	-0.818004	0.0288783
C2orf73	C2orf73__1__1_Pool8	8	-0.76901	0.000719777
C2orf80	C2orf80__4__3_Pool10	10	-2.50493	0.027515
C2orf82	C2orf82__2__2_Pool8	8	-1.8423	0.00384211
C2orf83	C2orf83__1__1_Pool9	9	-4.04167	0.0037001
C3	C3__sensor__2_Pool9	9	-0.973371	4.61673e-07
C3orf15	C3orf15__sherwood__3__3_Pool1	1	-2.46845	0.0236231
C3orf17	C3orf17__3__3_Pool6	6	-2.2841	3.4608e-07
C3orf17	C3orf17__sherwood__1__1_Pool3	3	-2.00094	0.00261726
C3orf18	C3orf18__1__1_Pool8	8	-1.20882	0.0213258
C3orf22	C3orf22__1__1_Pool11	11	-1.43042	0.0069307
C3orf27	C3orf27__4__4_Pool9	9	-3.29841	0.00245054
C3orf27	C3orf27__sensor__1_Pool9	9	-1.74171	0.0316921
C3orf35	C3orf35__3__2_Pool8	8	-1.31086	0.00245757
C3orf38	C3orf38__sensor__2_Pool5	5	-2.98035	0.00493173
C3orf43	C3orf43__sherwood_1u__2__2_Pool1	1	-1.58905	0.033706
C3orf43	C3orf43__sensor__2_Pool5	5	-1.62031	0.0413482
C3orf70	C3orf70__sensor__1_Pool9	9	-0.808501	0.00717655
C3orf71	C3orf71__sherwood_1u__2__2_Pool1	1	-2.50878	0.00547429
C3orf75	C3orf75__sensor__1_Pool8	8	-0.864867	0.0288736
C4orf22	C4orf22__sherwood__1__1_Pool3	3	-0.987114	0.0379776
C4orf33	C4orf33__sensor__2_Pool9	9	-0.67621	0.00925769
C4orf37	C4orf37__sensor__2_Pool5	5	-3.73501	0.0150081
C5orf22	C5orf22__2__2_Pool7	7	-1.03311	0.0439699
C5orf45	C5orf45__sensor__2_Pool5	5	-2.01796	0.031165
C5orf46	C5orf46__sherwood_1u__2__2_Pool4	4	-4.17085	0.0453632
C5orf54	C5orf54__sherwood__1__1_Pool3	3	-1.40378	0.0094919
C5orf55	C5orf55__sensor__2_Pool12	12	-1.43617	0.00214003
C6orf126	C6orf126__sherwood_1u__1__1_Pool1	1	-2.89004	0.0418946
C6orf136	C6orf136__sensor__2_Pool9	9	-3.39349	0.0010673
C6orf15	C6orf15__1__1_Pool12	12	-1.67135	4.71583e-05
C6orf15	C6orf15__4__4_Pool8	8	-0.757315	0.0169094
C6orf201	C6orf201__sensor__1_Pool9	9	-2.36756	0.000208965
C6orf222	C6orf222__sensor__1_Pool12	12	-2.05233	0.000131572
C6orf225	C6orf225__sensor__2_Pool12	12	-2.18956	0.000329704
C6orf58	C6orf58__3__3_Pool8	8	-0.530019	0.0481258
C7orf66	C7orf66__1__1_Pool7	7	-0.891236	0.0328921
C7orf70	C7orf70__sensor__1_Pool9	9	-0.72917	0.0248402
C7orf71	C7orf71__sherwood__1__1_Pool3	3	-1.11051	0.0094919
C7orf71	C7orf71__3__2_Pool11	11	-1.82374	0.036079
C8orf31	C8orf31__1__1_Pool8	8	-1.95331	0.0328493
C8orf34	C8orf34__5__3_Pool7	7	-1.44307	0.00368839
C8orf42	C8orf42__sensor__1_Pool4	4	-1.2067	0.00102252
C8orf44-SGK3	C8orf44-SGK3__sherwood_1u__3__3_Pool3	3	-1.5368	0.000532986
C8orf44-SGK3	C8orf44-SGK3__sherwood_1u__2__2_Pool3	3	-1.09194	0.00320509
C8orf44-SGK3	C8orf44-SGK3__sherwood_1u__1__1_Pool3	3	-0.999245	0.0144117
C8orf59	C8orf59__5__3_Pool7	7	-2.13523	0.000132126
C8orf59	C8orf59__sherwood_1u__2__2_Pool4	4	-1.88921	0.0288676
C8orf59	C8orf59__sherwood_1u__4__4_Pool1	1	-4.25467	0.0296694
C9orf114	C9orf114__3__2_Pool12	12	-3.60113	6.73567e-08
C9orf114	C9orf114__5__3_Pool7	7	-2.32579	0.00438492
C9orf123	C9orf123__sensor__1_Pool11	11	-1.02399	0.000104517
C9orf129	C9orf129__6__4_Pool6	6	-1.15406	0.014523
C9orf171	C9orf171__sensor__1_Pool9	9	-1.83027	0.00350413
C9orf3	C9orf3__sherwood_1u__4__4_Pool1	1	-3.7831	0.0150892
C9orf41	C9orf41__2__2_Pool8	8	-0.647586	0.000870986
C9orf57	C9orf57__3__3_Pool8	8	-0.717973	0.000149445
C9orf79	C9orf79__sensor__2_Pool9	9	-2.70864	0.0024737
C9orf84	C9orf84__sensor__1_Pool4	4	-3.08141	0.02146
C9orf9	C9orf9__sensor__2_Pool9	9	-0.762098	0.0438359
C9orf91	C9orf91__sherwood_1u__4_Pool11	11	-1.19916	8.10852e-05
CA12	CA12__sherwood_1u__3__3_Pool2	2	-2.4927	0.00293683
CA2	CA2__2__2_Pool12	12	-1.09266	0.00948089
CA4	CA4__sensor__1_Pool9	9	-0.926521	0.00956124
CA4	CA4__5__4_Pool5	5	-1.64448	0.0236276
CA5B	CA5B__sensor__1_Pool4	4	-3.3349	0.00100832
CA9	CA9__sensor__1_Pool11	11	-0.799314	0.0353874
CABIN1	CABIN1__sherwood__1__1_Pool3	3	-1.17568	0.0297066
CABP2	CABP2__4__3_Pool6	6	-2.14026	7.50822e-08
CABP2	CABP2__sensor__1_Pool5	5	-2.85545	0.0224051
CACNA1B	CACNA1B__sensor__2_Pool9	9	-2.11949	0.0313461
CACNA1E	CACNA1E__sherwood_1u__8_Pool11	11	-1.26814	0.00129956
CACNA1S	CACNA1S__sherwood__2__2_Pool2	2	-2.1768	0.0134489
CACNA2D2	CACNA2D2__sensor__2_Pool9	9	-1.05	0.0208723
CACNB1	CACNB1__4__4_Pool6	6	-2.20379	0.027063
CACNG2	CACNG2__sherwood__1__1_Pool1	1	-1.95139	0.0101859
CACYBP	CACYBP__4__4_Pool9	9	-0.66167	0.00675655
CAD	CAD__4__4_Pool11	11	-2.67919	0.0224882
CAGE1	CAGE1__4__4_Pool8	8	-0.822643	0.0245998
CALB2	CALB2__sherwood_1u__3__3_Pool3	3	-1.5085	0.0336319
CALCA	CALCA__sensor__2_Pool11	11	-1.28422	9.3831e-05
CALD1	CALD1__sherwood__2__2_Pool3	3	-0.86338	0.0439537
CALHM3	CALHM3__sensor__1_Pool12	12	-1.49413	0.0393234
CALN1	CALN1__sherwood__1__1_Pool3	3	-1.53456	0.0419769
CAMK1G	CAMK1G__sherwood__1__1_Pool2	2	-1.33345	0.0378284
CAMK2A	CAMK2A__shERWOOD__1U__Sensor__1_Pool12	12	-2.6428	0.0292642
CAMKV	CAMKV__sherwood_1u__3__3_Pool3	3	-1.165	0.0224471
CAND1	CAND1__sensor__1_Pool4	4	-2.15647	0.0332641
CAPN1	CAPN1__sensor__1_Pool11	11	-1.55618	0.00142239
CAPN11	CAPN11__sherwood_1u__1__1_Pool3	3	-1.40537	0.0287526
CAPN12	CAPN12__sherwood_1u__2_Pool11	11	-3.12218	1.10723e-06
CAPN12	CAPN12__sherwood_1u__7_Pool11	11	-1.0927	0.00187415
CAPN3	CAPN3__5__4_Pool6	6	-1.92439	0.0180441
CAPN5	CAPN5__3__2_Pool11	11	-1.79386	0.000268747
CAPN5	CAPN5__sherwood__4__4_Pool3	3	-1.35426	0.0051565
CAPN7	CAPN7__1__1_Pool8	8	-1.20965	0.000121855
CAPN8	CAPN8__4__4_Pool8	8	-1.13542	0.0236914
CAPZB	CAPZB__3__2_Pool11	11	-2.36723	0.000663333
CAPZB	CAPZB__sensor__2_Pool5	5	-3.22281	0.0252158
CARD10	CARD10__sensor__1_Pool9	9	-1.00661	0.00320484
CARD17	CARD17__sherwood_1u__5__4_Pool3	3	-1.69775	6.06956e-05
CARM1	CARM1__sherwood__3__3_Pool2	2	-6.24106	5.19738e-05
CARM1	CARM1__sherwood_1u__10_Pool3	3	-2.03677	0.00383253
CARM1	CARM1__sherwood_1u__1_Pool3	3	-2.37433	0.0144954
CARM1	CARM1__sherwood_1u__6_Pool2	2	-5.09698	0.0240673
CARNS1	CARNS1__sensor__2_Pool12	12	-1.54121	0.0251004
CARS	CARS__5__4_Pool8	8	-3.45024	7.2646e-05
CARS	CARS__4__3_Pool7	7	-2.11717	0.00724463
CASC1	CASC1__sensor__1_Pool4	4	-1.21647	0.037629
CASK	CASK__sherwood_1u__4__4_Pool3	3	-1.7141	0.0246426
CASP2	CASP2__5__4_Pool12	12	-1.18365	0.0481535
CASP5	CASP5__1__1_Pool6	6	-1.56627	0.017603
CASP8	CASP8__shERWOOD__1U__Sensor__1_Pool11	11	-0.995266	0.00102399
CASP8AP2	CASP8AP2__sensor__1_Pool9	9	-1.67089	2.62656e-05
CASP8AP2	CASP8AP2__2__2_Pool9	9	-1.76883	0.00113421
CASZ1	CASZ1__2__2_Pool5	5	-1.73838	0.0160632
CAT	CAT__sensor__1_Pool9	9	-1.25207	0.00380544
CATSPER2	CATSPER2__sherwood_1u__8_Pool12	12	-1.83043	1.79989e-05
CATSPER2	CATSPER2__sensor__1_Pool9	9	-0.535393	0.0327945
CATSPERB	CATSPERB__2__2_Pool10	10	-1.57553	0.0478271
CATSPERG	CATSPERG__7__4_Pool8	8	-3.39285	5.18438e-07
CAV1	CAV1__sherwood_1u__3_Pool11	11	-1.05427	0.000549749
CBFB	CBFB__1__1_Pool6	6	-2.42755	1.47707e-05
CBFB	CBFB__4__4_Pool6	6	-2.01168	0.000507257
CBLC	CBLC__2__2_Pool7	7	-1.82996	0.00915851
CBLL1	CBLL1__sensor__1_Pool9	9	-1.8339	0.0285466
CBLN4	CBLN4__sensor__2_Pool9	9	-1.59058	3.58787e-05
CBS	CBS__sherwood_1u__3__3_Pool1	1	-1.72537	0.0251178
CBWD1	CBWD1__sherwood__2__2_Pool3	3	-1.08134	0.0163644
CBWD2	CBWD2__sherwood__2__2_Pool3	3	-1.05491	0.0295721
CBWD3	CBWD3__sherwood__2__2_Pool3	3	-1.18756	0.00781798
CBWD6	CBWD6__sherwood__3__3_Pool3	3	-1.25245	0.00622119
CBX2	CBX2__sherwood__3__3_Pool2	2	-2.74398	0.0147816
CBX3	CBX3__sherwood_1u__8_Pool2	2	-2.09857	0.00279927
CBX3	CBX3__sherwood_1u__6_Pool3	3	-1.46481	0.00876714
CBX3	CBX3__sherwood_1u__1_Pool3	3	-1.04886	0.015151
CBX3	CBX3__sherwood_1u__5_Pool10	10	-1.23438	0.0189144
CBX5	CBX5__sherwood__10_Pool3	3	-0.998399	0.0331437
CBX6	CBX6__sherwood_1u__4_Pool2	2	-1.71754	0.044444
CBX8	CBX8__sherwood_1u__2__2_Pool3	3	-4.02655	0.00187689
CC2D1B	CC2D1B__1__1_Pool7	7	-2.14184	0.00976216
CCAR1	CCAR1__1__1_Pool6	6	-1.06737	0.00506521
CCAR1	CCAR1__sherwood_1u__4__4_Pool1	1	-3.77598	0.0204372
CCAR1	CCAR1__4__4_Pool8	8	-1.13455	0.024906
CCDC114	CCDC114__sensor__1_Pool12	12	-1.55922	0.0142436
CCDC124	CCDC124__1__1_Pool8	8	-1.11377	0.00349246
CCDC13	CCDC13__1__1_Pool8	8	-1.06335	0.000334508
CCDC137	CCDC137__sensor__2_Pool9	9	-1.65176	0.00167911
CCDC149	CCDC149__sensor__2_Pool9	9	-1.27976	0.000234371
CCDC15	CCDC15__3__2_Pool9	9	-0.745448	0.00166061
CCDC155	CCDC155__1__1_Pool8	8	-0.918269	0.000159169
CCDC17	CCDC17__5__4_Pool8	8	-0.98345	0.000135928
CCDC19	CCDC19__5__3_Pool11	11	-0.691537	0.0287644
CCDC22	CCDC22__sensor__1_Pool9	9	-1.59324	0.000541492
CCDC22	CCDC22__1__1_Pool5	5	-2.84495	0.00173627
CCDC22	CCDC22__3__3_Pool9	9	-1.50052	0.0273664
CCDC23	CCDC23__sherwood__3__3_Pool2	2	-1.47698	0.0175294
CCDC24	CCDC24__sherwood_1u__4__4_Pool1	1	-5.32824	9.92644e-05
CCDC24	CCDC24__1__1_Pool9	9	-0.7743	0.000228508
CCDC24	CCDC24__4__4_Pool8	8	-2.71017	0.000228865
CCDC28A	CCDC28A__1__1_Pool7	7	-1.47317	0.00237719
CCDC28A	CCDC28A__sensor__1_Pool12	12	-1.07428	0.00595737
CCDC3	CCDC3__2__2_Pool9	9	-1.05704	1.91967e-06
CCDC34	CCDC34__sensor__1_Pool9	9	-1.69433	0.0036916
CCDC36	CCDC36__3__3_Pool8	8	-1.6446	0.000737996
CCDC39	CCDC39__sherwood__2__2_Pool3	3	-1.09071	0.0451928
CCDC40	CCDC40__2__2_Pool6	6	-1.89522	0.00827612
CCDC40	CCDC40__sensor__2_Pool9	9	-1.52381	0.0424792
CCDC57	CCDC57__5__4_Pool8	8	-1.11608	0.000401126
CCDC6	CCDC6__5__4_Pool7	7	-2.87761	0.000233798
CCDC6	CCDC6__1__1_Pool9	9	-2.83298	0.0189187
CCDC63	CCDC63__sensor__2_Pool5	5	-1.84895	0.00881779
CCDC64B	CCDC64B__5__3_Pool12	12	-1.92362	0.000386396
CCDC72	CCDC72__sensor__1_Pool9	9	-1.49909	0.0151157
CCDC8	CCDC8__sensor__1_Pool4	4	-1.6501	0.00835412
CCDC81	CCDC81__sensor__1_Pool5	5	-4.52556	0.0150081
CCDC85A	CCDC85A__sherwood__3__3_Pool3	3	-1.3776	0.00607682
CCDC86	CCDC86__sensor__1_Pool12	12	-2.61792	0.0011595
CCDC87	CCDC87__5__4_Pool8	8	-1.21681	0.00497442
CCDC9	CCDC9__2__2_Pool6	6	-1.72992	0.00451817
CCDC93	CCDC93__sensor__1_Pool9	9	-1.087	0.0305871
CCDC97	CCDC97__sherwood_1u__4_Pool11	11	-0.746407	0.0412173
CCKAR	CCKAR__sensor__1_Pool9	9	-2.75133	0.000250734
CCL13	CCL13__shERWOOD__1U__Sensor__1_Pool12	12	-1.11743	0.0294357
CCL15	CCL15__4__4_Pool12	12	-1.13032	0.0395355
CCL2	CCL2__sensor__2_Pool4	4	-1.33315	0.0071426
CCL26	CCL26__sensor__1_Pool12	12	-0.895238	0.0303309
CCNA2	CCNA2__sensor__1_Pool4	4	-1.59893	8.86859e-06
CCNA2	CCNA2__6__4_Pool12	12	-2.4569	0.0239257
CCNB1IP1	CCNB1IP1__sensor__1_Pool4	4	-1.01744	0.026121
CCNC	CCNC__4__4_Pool8	8	-0.625551	0.0245269
CCND1	CCND1__sensor__2_Pool12	12	-3.12527	3.06247e-09
CCND1	CCND1__shERWOOD__1U__Sensor__2_Pool12	12	-2.90133	0.000752466
CCND1	CCND1__1__1_Pool9	9	-3.11052	0.0321781
CCND2	CCND2__sensor__1_Pool12	12	-1.3811	0.001614
CCND3	CCND3__sensor__2_Pool12	12	-2.23497	0.00298401
CCND3	CCND3__4__4_Pool9	9	-0.894713	0.00399384
CCNF	CCNF__sensor__2_Pool11	11	-1.01217	0.000678612
CCNF	CCNF__sherwood__2__2_Pool3	3	-2.07925	0.00519472
CCNI	CCNI__sherwood__1__1_Pool3	3	-1.77765	0.0190396
CCNO	CCNO__4__4_Pool9	9	-1.11328	0.0130161
CCNT1	CCNT1__sherwood_1u__3__3_Pool3	3	-1.5759	7.76272e-05
CCNT1	CCNT1__sensor__1_Pool11	11	-2.22832	0.000770615
CCNT1	CCNT1__sherwood__1__1_Pool1	1	-3.45617	0.00727647
CCNT1	CCNT1__6__4_Pool7	7	-1.02639	0.0480226
CCR3	CCR3__sherwood_1u__7_Pool2	2	-3.97527	0.0106112
CCR7	CCR7__5__4_Pool9	9	-1.22395	0.0168338
CCR8	CCR8__sensor__2_Pool11	11	-1.76983	8.52686e-06
CCRL1	CCRL1__sensor__1_Pool4	4	-0.857236	0.0244979
CCT2	CCT2__sensor__1_Pool9	9	-8.32633	0.00710829
CCT2	CCT2__3__3_Pool8	8	-1.70648	0.0137582
CCT3	CCT3__3__3_Pool6	6	-4.63731	0.0360753
CCT6B	CCT6B__1__1_Pool8	8	-5.24083	0.000151137
CD1C	CD1C__sherwood_1u__4__4_Pool3	3	-1.17332	0.00365247
CD1D	CD1D__sherwood_1u__4__4_Pool1	1	-3.0371	0.0122003
CD2	CD2__sensor__1_Pool4	4	-3.00438	0.0060505
CD200	CD200__sherwood_1u__2__2_Pool4	4	-5.16067	0.0239057
CD200R1	CD200R1__3__3_Pool8	8	-1.0861	0.00893579
CD207	CD207__2__2_Pool7	7	-1.20762	0.00778579
CD22	CD22__sherwood__1__1_Pool2	2	-2.17743	0.0185862
CD244	CD244__sensor__2_Pool11	11	-1.59029	0.0399203
CD248	CD248__sensor__2_Pool12	12	-1.84037	0.0164902
CD274	CD274__3__3_Pool6	6	-0.786755	0.0484096
CD276	CD276__5__4_Pool12	12	-1.27174	0.0463012
CD300E	CD300E__4__3_Pool8	8	-1.38715	0.00140106
CD300E	CD300E__1__1_Pool7	7	-2.26536	0.00147928
CD300LF	CD300LF__1__1_Pool9	9	-1.55781	0.022174
CD34	CD34__1__1_Pool12	12	-1.06069	0.0433569
CD36	CD36__sensor__2_Pool5	5	-2.41001	0.0277196
CD3EAP	CD3EAP__sensor__1_Pool11	11	-1.72546	0.0224176
CD4	CD4__1__1_Pool11	11	-1.55654	0.00106143
CD47	CD47__sherwood__1__1_Pool3	3	-1.36789	0.0312693
CD6	CD6__sensor__1_Pool12	12	-1.54608	0.0166235
CD72	CD72__3__3_Pool11	11	-1.92978	0.0107582
CD74	CD74__3__3_Pool6	6	-1.94128	0.00587299
CD86	CD86__sensor__2_Pool11	11	-1.64874	3.79598e-06
CD86	CD86__shERWOOD__1U__Sensor__2_Pool11	11	-0.771588	0.0485753
CD9	CD9__sensor__1_Pool9	9	-1.07379	0.0122569
CD99L2	CD99L2__4__4_Pool11	11	-1.77244	0.0139798
CDC16	CDC16__3__3_Pool8	8	-1.55692	0.00363458
CDC23	CDC23__sherwood_1u__3__3_Pool3	3	-8.22272	7.87263e-05
CDC23	CDC23__2__1_Pool5	5	-3.3262	0.0014286
CDC26	CDC26__sherwood_1u__3__3_Pool3	3	-2.19381	0.0020685
CDC26	CDC26__sensor__2_Pool9	9	-0.945832	0.00399669
CDC26	CDC26__4__3_Pool7	7	-0.913904	0.0168613
CDC27	CDC27__sensor__1_Pool12	12	-4.81264	0.000251034
CDC27	CDC27__sherwood_1u__2__2_Pool3	3	-2.49218	0.00851827
CDC37	CDC37__4__4_Pool6	6	-1.19668	0.00341452
CDC37	CDC37__3__3_Pool12	12	-1.4226	0.00632407
CDC37	CDC37__sherwood__1__1_Pool2	2	-1.84651	0.0170829
CDC42	CDC42__sensor__2_Pool9	9	-1.72498	7.97885e-05
CDC42	CDC42__1__1_Pool8	8	-1.39946	0.00379705
CDC42BPA	CDC42BPA__sherwood_1u__11_Pool2	2	-2.30322	0.00311047
CDC42BPA	CDC42BPA__sensor__1_Pool9	9	-0.746293	0.00464944
CDC42BPB	CDC42BPB__sensor__1_Pool9	9	-2.21246	1.14677e-06
CDC42BPG	CDC42BPG__sensor__2_Pool5	5	-4.02952	0.00328058
CDC42BPG	CDC42BPG__sherwood_1u__6_Pool11	11	-1.53269	0.00920355
CDC42EP1	CDC42EP1__2__2_Pool11	11	-1.62247	2.51724e-05
CDC42SE1	CDC42SE1__3__2_Pool7	7	-1.84121	0.013325
CDC45	CDC45__2__2_Pool10	10	-7.66841	4.47289e-05
CDC45	CDC45__5__3_Pool11	11	-4.26431	0.0306777
CDC6	CDC6__sensor__2_Pool9	9	-1.01047	0.0287522
CDC7	CDC7__sherwood_1u__7_Pool12	12	-2.46654	2.22799e-17
CDC7	CDC7__sherwood__2__2_Pool3	3	-2.62327	2.00893e-06
CDC7	CDC7__sherwood__4__4_Pool3	3	-1.418	0.00764205
CDC7	CDC7__sherwood_1u__1__1_Pool3	3	-1.41306	0.022127
CDCA2	CDCA2__6__4_Pool8	8	-0.649438	0.00764755
CDCA3	CDCA3__3__2_Pool8	8	-1.39361	0.027906
CDCA4	CDCA4__4__4_Pool7	7	-3.29232	0.0434481
CDH1	CDH1__4__4_Pool8	8	-0.864047	0.0235619
CDH15	CDH15__1__1_Pool8	8	-1.38401	0.0440362
CDH17	CDH17__sherwood_1u__4__4_Pool1	1	-1.75457	0.00650384
CDH18	CDH18__2__2_Pool12	12	-0.953495	0.049717
CDH5	CDH5__4__2_Pool12	12	-1.10301	0.0012884
CDK1	CDK1__4__3_Pool9	9	-2.53707	0.00187859
CDK12	CDK12__3__3_Pool6	6	-2.2742	0.00500864
CDK12	CDK12__sensor__2_Pool9	9	-1.83491	0.0105929
CDK12	CDK12__sherwood_1u__7_Pool12	12	-1.62154	0.0139474
CDK12	CDK12__sherwood_1u__3__3_Pool3	3	-1.27386	0.0424117
CDK16	CDK16__sherwood_1u__4_Pool12	12	-1.78856	0.00633828
CDK18	CDK18__sensor__1_Pool11	11	-1.31864	0.000122877
CDK19	CDK19__sherwood_1u__6_Pool11	11	-0.995536	0.000728899
CDK19	CDK19__sherwood_1u__3__3_Pool2	2	-4.92152	0.0410546
CDK20	CDK20__sherwood_1u__3__3_Pool3	3	-1.09563	0.0142441
CDK5R1	CDK5R1__5__2_Pool12	12	-1.28109	0.0188008
CDK6	CDK6__sherwood_1u__13_Pool2	2	-2.44639	0.000141999
CDK6	CDK6__sherwood__2__2_Pool2	2	-3.13499	0.00990795
CDK6	CDK6__sherwood_1u__2__2_Pool2	2	-3.36922	0.0121789
CDK9	CDK9__sensor__2_Pool11	11	-2.38108	0.000779517
CDK9	CDK9__4__4_Pool5	5	-2.56547	0.00443679
CDK9	CDK9__sherwood_1u__7_Pool2	2	-2.14067	0.0391882
CDKL1	CDKL1__sherwood_1u__6_Pool11	11	-1.09336	0.025762
CDKL5	CDKL5__3__3_Pool9	9	-1.91116	0.0474982
CDKN2AIPNL	CDKN2AIPNL__sherwood__4__4_Pool4	4	-0.812387	0.0453632
CDRT15L2	CDRT15L2__1__1_Pool9	9	-1.17993	4.76871e-06
CDS1	CDS1__4__4_Pool10	10	-1.91271	0.033373
CDSN	CDSN__5__3_Pool8	8	-0.919916	0.003538
CDV3	CDV3__sensor__2_Pool4	4	-1.13026	0.00668711
CDV3	CDV3__5__2_Pool6	6	-2.25626	0.023914
CEACAM18	CEACAM18__sherwood__1__1_Pool1	1	-2.24884	0.0193646
CEACAM19	CEACAM19__3__3_Pool11	11	-0.863914	0.0155433
CEACAM7	CEACAM7__sherwood_1u__2__1_Pool1	1	-3.65724	0.00060616
CEACAM8	CEACAM8__sherwood__8__4_Pool4	4	-1.70897	0.0278132
CEBPG	CEBPG__5__4_Pool8	8	-1.83621	0.0213572
CEBPG	CEBPG__sensor__1_Pool9	9	-1.21913	0.03846
CELA1	CELA1__sensor__2_Pool12	12	-1.59999	0.0265028
CELA2A	CELA2A__5__4_Pool7	7	-1.05651	0.0224126
CELA3B	CELA3B__sensor__2_Pool5	5	-2.61521	0.00562774
CELF1	CELF1__sensor__1_Pool9	9	-1.43388	0.0110282
CELF1	CELF1__4__4_Pool11	11	-0.868326	0.0234943
CEMP1	CEMP1__4__3_Pool6	6	-2.20234	0.0385882
CENPA	CENPA__2__2_Pool12	12	-2.74772	0.00199717
CENPB	CENPB__sensor__2_Pool9	9	-4.83738	0.000648996
CENPC1	CENPC1__sherwood_1u__2__2_Pool3	3	-2.59629	4.09474e-05
CENPE	CENPE__5__4_Pool9	9	-2.12749	0.000801797
CENPE	CENPE__4__3_Pool6	6	-1.26467	0.00140362
CENPE	CENPE__3__2_Pool7	7	-3.00484	0.0203103
CENPE	CENPE__sherwood__1__1_Pool3	3	-3.39716	0.0285633
CENPF	CENPF__sherwood_1u__2__2_Pool3	3	-1.36209	0.00395995
CENPH	CENPH__4__4_Pool8	8	-1.37358	0.00013608
CENPH	CENPH__1__1_Pool8	8	-0.803283	0.00475769
CENPJ	CENPJ__1__1_Pool9	9	-1.27636	0.00730373
CENPK	CENPK__2__2_Pool6	6	-1.41151	0.00450428
CENPK	CENPK__sherwood_1u__4__4_Pool1	1	-3.11672	0.0488076
CENPM	CENPM__3__3_Pool7	7	-1.4378	0.00613661
CENPM	CENPM__2__2_Pool8	8	-1.78868	0.013617
CENPN	CENPN__1__1_Pool7	7	-2.11039	0.000159899
CENPW	CENPW__sensor__2_Pool9	9	-6.74286	0.00111673
CEP128	CEP128__1__1_Pool8	8	-0.775059	0.00861822
CEP19	CEP19__sensor__2_Pool12	12	-1.91179	1.58703e-06
CEP19	CEP19__5__4_Pool8	8	-1.08014	0.00082015
CEP192	CEP192__1__1_Pool8	8	-6.54448	0.0189254
CEP192	CEP192__sensor__1_Pool12	12	-4.16018	0.0252587
CEP290	CEP290__sherwood_1u__4__4_Pool3	3	-1.7024	0.00278475
CEP44	CEP44__sherwood__4__4_Pool1	1	-1.63886	0.0287318
CEP55	CEP55__3__2_Pool7	7	-4.07752	0.000342407
CEP55	CEP55__sensor__2_Pool9	9	-2.39637	0.0367182
CEP76	CEP76__4__4_Pool9	9	-0.890218	0.00196069
CER1	CER1__sensor__2_Pool12	12	-2.42048	0.0429463
CERS1	CERS1__4__1_Pool6	6	-2.16237	0.00110728
CERS6	CERS6__sensor__1_Pool11	11	-1.41965	0.000284473
CES3	CES3__sensor__1_Pool4	4	-0.808537	0.0125737
CETN2	CETN2__sensor__1_Pool11	11	-1.08724	0.00385372
CETN2	CETN2__4__2_Pool6	6	-0.981763	0.0275606
CFC1	CFC1__2__2_Pool8	8	-1.3031	0.000150433
CFC1B	CFC1B__2__2_Pool8	8	-1.35842	1.10995e-05
CFDP1	CFDP1__sensor__1_Pool4	4	-1.1217	0.038436
CFH	CFH__4__2_Pool11	11	-0.907517	0.00319812
CFHR4	CFHR4__4__3_Pool6	6	-2.87974	0.00151882
CFHR5	CFHR5__2__2_Pool8	8	-1.12511	0.016183
CFLAR	CFLAR__sensor__2_Pool9	9	-3.26577	0.00195673
CFTR	CFTR__sensor__2_Pool5	5	-2.49207	0.0212481
CGN	CGN__2__2_Pool6	6	-2.28308	0.00706073
CGRRF1	CGRRF1__4__3_Pool8	8	-1.13879	0.0261441
CHAC1	CHAC1__4__3_Pool12	12	-1.29077	0.046249
CHAF1A	CHAF1A__sherwood__4__4_Pool3	3	-2.75027	5.79261e-05
CHAF1B	CHAF1B__sherwood__6_Pool3	3	-7.73673	3.94328e-06
CHAF1B	CHAF1B__3__3_Pool8	8	-1.98585	0.00935721
CHCHD1	CHCHD1__sensor__1_Pool9	9	-5.73353	2.11424e-05
CHCHD1	CHCHD1__5__4_Pool11	11	-1.81598	0.000208102
CHCHD10	CHCHD10__sensor__2_Pool8	8	-1.52001	0.00113442
CHCHD3	CHCHD3__3__3_Pool12	12	-3.23088	3.46593e-06
CHD1	CHD1__sensor__2_Pool9	9	-1.05496	2.32427e-07
CHD1	CHD1__sensor__1_Pool4	4	-2.19642	0.000250336
CHD2	CHD2__sherwood__2_Pool2	2	-3.50533	0.000477941
CHD2	CHD2__sensor__1_Pool4	4	-2.63599	0.00104505
CHD2	CHD2__sherwood_1u__8_Pool12	12	-1.18359	0.00208787
CHD4	CHD4__sherwood_1u__2_Pool12	12	-6.1866	4.29246e-07
CHD4	CHD4__sherwood_1u__4_Pool12	12	-4.07848	2.94485e-05
CHD4	CHD4__sherwood_1u__4__4_Pool3	3	-2.96086	0.00062938
CHD4	CHD4__sherwood__3__3_Pool3	3	-2.46459	0.00349341
CHD4	CHD4__dsir__1_Pool2	2	-5.15049	0.039084
CHD4	CHD4__sherwood__7_Pool2	2	-3.17325	0.0430049
CHD7	CHD7__sherwood__5_Pool3	3	-0.968686	0.0192086
CHD9	CHD9__sherwood_1u__4_Pool3	3	-1.38677	0.0255626
CHEK1	CHEK1__sherwood_1u__1_Pool2	2	-4.15909	5.36682e-06
CHEK1	CHEK1__sherwood_1u__6_Pool12	12	-2.25494	0.000275755
CHEK1	CHEK1__sherwood_1u__8_Pool10	10	-1.65985	0.00915288
CHEK1	CHEK1__sherwood_1u__2__2_Pool1	1	-4.28524	0.0255539
CHERP	CHERP__sensor__2_Pool12	12	-2.91472	0.00119915
CHERP	CHERP__4__3_Pool10	10	-2.717	0.00871344
CHFR	CHFR__sherwood_1u__6_Pool11	11	-0.998803	0.00648969
CHIA	CHIA__sherwood_1u__8_Pool10	10	-3.13008	0.0356207
CHIT1	CHIT1__sherwood_1u__7_Pool11	11	-2.09643	0.0256374
CHL1	CHL1__sherwood_1u__2__2_Pool4	4	-2.39261	0.0383312
CHMP1B	CHMP1B__sensor__2_Pool11	11	-2.05224	1.1337e-06
CHMP2A	CHMP2A__3__2_Pool8	8	-7.39304	1.59389e-05
CHMP4B	CHMP4B__sherwood_1u__4__4_Pool1	1	-2.67624	0.00287463
CHMP5	CHMP5__sensor__1_Pool5	5	-1.62012	0.0109946
CHMP5	CHMP5__sherwood_1u__1__1_Pool4	4	-1.15395	0.0113474
CHN2	CHN2__sensor__1_Pool12	12	-1.17307	0.0231038
CHRAC1	CHRAC1__6__3_Pool8	8	-1.35962	0.00123466
CHRDL1	CHRDL1__sherwood_1u__3__3_Pool1	1	-2.14375	0.00500709
CHRDL1	CHRDL1__sensor__2_Pool9	9	-0.49135	0.0174369
CHRFAM7A	CHRFAM7A__2__2_Pool7	7	-1.94532	0.0211096
CHRM5	CHRM5__3__2_Pool11	11	-0.835181	0.00625159
CHRNA3	CHRNA3__sherwood__2__2_Pool2	2	-1.49054	0.0247433
CHRNA5	CHRNA5__sherwood_1u__2__2_Pool2	2	-1.32915	0.0373359
CHRNA9	CHRNA9__sherwood_1u__2__2_Pool2	2	-3.21741	0.00670329
CHRNB2	CHRNB2__sherwood_1u__8_Pool12	12	-1.37897	0.0117735
CHRNB3	CHRNB3__sensor__2_Pool9	9	-1.7393	0.000994953
CHRND	CHRND__3__2_Pool8	8	-0.956258	0.00122254
CHRND	CHRND__sherwood_1u__7_Pool11	11	-0.983788	0.0253019
CHRND	CHRND__sherwood_1u__8_Pool11	11	-1.3076	0.0261455
CHST4	CHST4__sensor__1_Pool9	9	-0.839141	0.0100869
CHST4	CHST4__sherwood__3__3_Pool3	3	-2.06547	0.0384378
CHST5	CHST5__sherwood__1__1_Pool2	2	-2.67143	0.0377611
CHST6	CHST6__sensor__2_Pool12	12	-1.54527	0.00388665
CHTF18	CHTF18__4__3_Pool12	12	-4.0728	0.000211653
CHTF18	CHTF18__1__1_Pool9	9	-1.06204	0.039231
CHTOP	CHTOP__1__1_Pool6	6	-1.73448	0.0293415
CHURC1-FNTB	CHURC1-FNTB__sherwood_1u__6_Pool12	12	-0.961678	0.0386696
CIAO1	CIAO1__sherwood__3__3_Pool3	3	-5.21545	0.000531046
CIB2	CIB2__3__2_Pool11	11	-1.04061	0.00235899
CIC	CIC__sherwood_1u__4__3_Pool1	1	-2.17014	0.0237408
CIITA	CIITA__sensor__1_Pool11	11	-2.98112	0.00106143
CINP	CINP__2__2_Pool7	7	-1.55562	0.0337578
CIRH1A	CIRH1A__4__4_Pool7	7	-5.32983	0.000277286
CIRH1A	CIRH1A__1__1_Pool7	7	-3.76568	0.00880698
CIT	CIT__sherwood__3__3_Pool2	2	-4.7838	0.00326719
CIT	CIT__sherwood_1u__7_Pool11	11	-0.545846	0.0380464
CKAP5	CKAP5__5__3_Pool7	7	-5.96503	0.00195912
CKB	CKB__sherwood_1u__7_Pool11	11	-0.469161	0.0496373
CKM	CKM__shERWOOD__1U__Sensor__1_Pool11	11	-2.16846	3.66151e-05
CKM	CKM__sherwood_1u__6_Pool12	12	-1.75453	3.79232e-05
CKM	CKM__sensor__2_Pool12	12	-1.32003	0.00726469
CKS1B	CKS1B__6__4_Pool6	6	-6.69833	0.00379318
CKS1B	CKS1B__3__2_Pool7	7	-1.45787	0.00465258
CKS1B	CKS1B__1__1_Pool7	7	-1.30849	0.0338226
CKS1B	CKS1B__sherwood_1u__1_Pool2	2	-1.83485	0.0357884
CLASP1	CLASP1__4__4_Pool11	11	-3.41094	6.29254e-05
CLASP1	CLASP1__sherwood__1__1_Pool3	3	-1.30466	0.00774113
CLC	CLC__sensor__2_Pool5	5	-2.85659	0.0160632
CLCA1	CLCA1__2__2_Pool8	8	-0.921616	0.0380436
CLCF1	CLCF1__sherwood__3__3_Pool3	3	-1.882	0.00220354
CLCF1	CLCF1__sensor__1_Pool12	12	-1.31869	0.00659062
CLCN2	CLCN2__sherwood_1u__5__4_Pool2	2	-3.57057	0.0223593
CLCN5	CLCN5__sherwood__3__3_Pool2	2	-2.07992	0.0498563
CLCN6	CLCN6__5__4_Pool8	8	-1.21708	4.23558e-08
CLCN6	CLCN6__sensor__2_Pool11	11	-0.827123	0.0357131
CLCN7	CLCN7__3__3_Pool12	12	-1.38856	0.0269947
CLCNKA	CLCNKA__sherwood__1__1_Pool2	2	-2.53621	0.00586353
CLCNKB	CLCNKB__sherwood__1__1_Pool2	2	-2.49354	0.00637424
CLDN1	CLDN1__2__2_Pool7	7	-1.89858	0.0114493
CLDN14	CLDN14__sensor__1_Pool12	12	-2.36628	0.000578298
CLEC2B	CLEC2B__sherwood__4__4_Pool4	4	-5.3196	0.0168844
CLEC2L	CLEC2L__sensor__1_Pool4	4	-0.78222	0.0239023
CLEC4G	CLEC4G__sherwood_1u__4_Pool12	12	-0.871037	0.0266537
CLEC6A	CLEC6A__sherwood_1u__1__1_Pool1	1	-2.38563	0.00507532
CLIP3	CLIP3__3__3_Pool11	11	-0.71586	0.0114479
CLN8	CLN8__4__3_Pool6	6	-1.45778	0.0103874
CLPB	CLPB__3__3_Pool12	12	-1.12917	0.0465478
CLPP	CLPP__5__4_Pool6	6	-2.27564	0.00116218
CLPTM1	CLPTM1__sensor__2_Pool9	9	-0.898343	0.020027
CLRN2	CLRN2__1__1_Pool12	12	-0.796751	0.0480009
CLRN3	CLRN3__3__3_Pool9	9	-0.629905	0.0354679
CLSPN	CLSPN__3__3_Pool8	8	-1.8194	0.0117461
CLSPN	CLSPN__sherwood__3__3_Pool3	3	-1.51612	0.0259544
CLTB	CLTB__sensor__2_Pool9	9	-0.680896	0.0158384
CLTC	CLTC__1__1_Pool9	9	-2.15476	2.64365e-10
CLTC	CLTC__4__4_Pool12	12	-3.57675	0.0216467
CLTC	CLTC__sherwood_1u__1__1_Pool1	1	-2.30576	0.0280731
CMPK1	CMPK1__sensor__2_Pool9	9	-0.946866	0.0030629
CMPK1	CMPK1__sherwood__1__1_Pool2	2	-2.44179	0.00565097
CMPK1	CMPK1__4__4_Pool11	11	-0.822306	0.00605924
CMPK1	CMPK1__sherwood__3__3_Pool3	3	-0.82049	0.0186161
CMPK2	CMPK2__sherwood_1u__3__3_Pool3	3	-0.937157	0.0196054
CMTM1	CMTM1__2__2_Pool7	7	-0.824649	0.0441795
CMTM4	CMTM4__3__2_Pool9	9	-2.43268	0.00153551
CMTM8	CMTM8__1__1_Pool11	11	-1.38593	0.00586214
CNBP	CNBP__sherwood__4__4_Pool1	1	-2.15234	0.0228807
CNDP1	CNDP1__2__2_Pool8	8	-1.07891	0.00429624
CNDP1	CNDP1__sherwood__3__3_Pool3	3	-1.68668	0.0242576
CNGA4	CNGA4__3__2_Pool9	9	-0.804467	0.0118134
CNGA4	CNGA4__sherwood_1u__1__1_Pool3	3	-1.16323	0.0194018
CNIH3	CNIH3__sensor__2_Pool5	5	-2.03066	0.0108875
CNIH4	CNIH4__1__1_Pool6	6	-1.10736	0.0248374
CNOT3	CNOT3__2__2_Pool8	8	-2.0144	1.47059e-09
CNOT3	CNOT3__sherwood_1u__3_Pool11	11	-5.96164	3.57233e-05
CNOT3	CNOT3__sensor__2_Pool5	5	-6.42701	0.00248318
CNPY2	CNPY2__2__2_Pool6	6	-0.935982	0.0261236
CNPY3	CNPY3__sensor__1_Pool11	11	-1.39963	0.000619489
CNR1	CNR1__5__4_Pool6	6	-3.46795	0.00174918
CNR1	CNR1__sherwood_1u__7_Pool11	11	-1.04886	0.016518
CNR2	CNR2__sherwood_1u__13_Pool2	2	-2.31404	0.00311047
CNST	CNST__4__3_Pool12	12	-1.45558	0.0181136
CNTD1	CNTD1__sherwood_1u__1__1_Pool2	2	-5.04226	0.000648558
CNTD2	CNTD2__sensor__1_Pool12	12	-2.20227	0.000454209
CNTF	CNTF__sensor__1_Pool10	10	-1.61381	0.026929
CNTN1	CNTN1__sensor__1_Pool4	4	-1.30647	0.0485635
CNTN3	CNTN3__sensor__2_Pool11	11	-0.854148	0.0132212
CNTN5	CNTN5__sensor__2_Pool8	8	-2.90116	0.00142069
CNTNAP2	CNTNAP2__3__3_Pool8	8	-0.889212	0.000529262
CNTNAP3	CNTNAP3__sherwood__1__1_Pool3	3	-0.999158	0.0210851
CNTNAP3B	CNTNAP3B__sherwood__1__1_Pool3	3	-0.978821	0.0318628
COA5	COA5__sherwood_1u__4_Pool10	10	-2.79458	0.00811934
COASY	COASY__2__2_Pool7	7	-2.15205	0.0371819
COBRA1	COBRA1__sensor__1_Pool10	10	-3.01915	0.00364714
COG1	COG1__2__2_Pool12	12	-1.54447	0.00276351
COG1	COG1__sensor__1_Pool12	12	-2.50194	0.012273
COG3	COG3__2__2_Pool8	8	-0.904643	0.000478731
COG3	COG3__sensor__2_Pool9	9	-2.25628	0.0472042
COG5	COG5__sensor__1_Pool5	5	-6.62328	5.7153e-06
COG8	COG8__sensor__1_Pool5	5	-2.01366	0.038748
COL14A1	COL14A1__sensor__2_Pool11	11	-1.23048	0.012565
COL18A1	COL18A1__sherwood__2__2_Pool3	3	-1.91864	0.00871301
COL19A1	COL19A1__1__1_Pool8	8	-0.725046	0.0118975
COL1A2	COL1A2__sherwood_1u__3_Pool2	2	-2.22565	0.00254806
COL1A2	COL1A2__sherwood__3__3_Pool2	2	-1.84255	0.0131553
COL20A1	COL20A1__sensor__2_Pool9	9	-2.28964	0.0161315
COL27A1	COL27A1__2__1_Pool8	8	-0.921891	0.0173234
COL4A3BP	COL4A3BP__3__3_Pool6	6	-1.38384	0.042543
COL5A1	COL5A1__sensor__2_Pool11	11	-1.14267	0.00128821
COL5A2	COL5A2__sensor__2_Pool12	12	-1.38861	0.0292642
COL6A1	COL6A1__6__4_Pool5	5	-1.76315	0.022899
COL7A1	COL7A1__4__4_Pool12	12	-1.04749	0.0121352
COL8A2	COL8A2__2__1_Pool6	6	-5.86354	0.00180215
COLEC10	COLEC10__5__3_Pool6	6	-1.38618	0.00971639
COMMD5	COMMD5__4__4_Pool11	11	-1.22244	0.0278008
COMT	COMT__2__2_Pool8	8	-0.939488	0.00749349
COPG2	COPG2__2__2_Pool6	6	-1.08238	0.00746684
COPS2	COPS2__sherwood__1__1_Pool3	3	-3.8722	1.39948e-12
COPS3	COPS3__sensor__1_Pool9	9	-2.43688	3.58772e-11
COPS3	COPS3__3__3_Pool7	7	-2.34683	0.00752794
COPS3	COPS3__4__4_Pool12	12	-3.17842	0.0294357
COPS4	COPS4__4__4_Pool11	11	-7.23773	0.00267436
COPS5	COPS5__sherwood_1u__7_Pool12	12	-2.26622	0.00293102
COPS6	COPS6__4__2_Pool8	8	-5.53691	0.0148059
COPS6	COPS6__5__3_Pool7	7	-3.25066	0.0243858
COPZ1	COPZ1__6__4_Pool8	8	-1.35268	0.00149673
COQ10A	COQ10A__4__2_Pool12	12	-1.47673	0.000257374
COQ2	COQ2__sherwood_1u__7_Pool12	12	-1.06644	0.0428367
COQ5	COQ5__sensor__1_Pool9	9	-0.701796	0.00286851
COQ6	COQ6__sensor__2_Pool3	3	-1.90546	0.000628597
COQ9	COQ9__sensor__1_Pool12	12	-1.95203	4.23822e-05
CORO1C	CORO1C__3__3_Pool7	7	-2.30384	0.000269015
CORO7	CORO7__4__4_Pool8	8	-1.29611	0.0446794
COTL1	COTL1__sherwood_1u__4__4_Pool1	1	-2.3827	0.0219218
COX10	COX10__sensor__1_Pool9	9	-3.85427	0.0309545
COX11	COX11__sherwood_1u__2__2_Pool4	4	-1.161	0.0040595
COX11	COX11__3__3_Pool7	7	-1.10567	0.00443228
COX11	COX11__2__2_Pool8	8	-0.794244	0.027552
COX16	COX16__3__3_Pool8	8	-1.5314	0.00022992
COX18	COX18__2__2_Pool7	7	-1.37882	0.000376329
COX18	COX18__sensor__2_Pool9	9	-0.927477	0.000604787
COX4I1	COX4I1__3__3_Pool12	12	-1.40687	3.44202e-05
COX4I1	COX4I1__sherwood_1u__1__1_Pool2	2	-3.49404	0.00474894
COX4I1	COX4I1__4__4_Pool12	12	-0.820357	0.0140826
COX5A	COX5A__sherwood_1u__4__4_Pool1	1	-2.41533	0.0257166
COX5B	COX5B__sensor__2_Pool12	12	-1.33911	0.013946
COX5B	COX5B__2__2_Pool12	12	-1.01254	0.0181902
COX6B1	COX6B1__sherwood_1u__4__4_Pool1	1	-3.45046	0.0115844
COX6B1	COX6B1__2__2_Pool12	12	-1.21453	0.0497039
CPA6	CPA6__3__2_Pool9	9	-1.03899	4.372e-05
CPA6	CPA6__sensor__1_Pool9	9	-0.694495	0.0190599
CPD	CPD__sherwood_1u__5_Pool11	11	-1.31955	0.000107162
CPEB4	CPEB4__4__4_Pool6	6	-1.68444	0.00475046
CPLX1	CPLX1__sherwood_1u__6_Pool12	12	-1.81416	0.000105199
CPLX2	CPLX2__sensor__2_Pool12	12	-2.14869	2.10425e-06
CPLX2	CPLX2__6__3_Pool11	11	-0.626556	0.0272163
CPLX3	CPLX3__sensor__1_Pool12	12	-1.89387	0.000427603
CPM	CPM__shERWOOD__1U__Sensor__2_Pool11	11	-1.35789	5.38082e-05
CPM	CPM__shERWOOD__1U__Sensor__1_Pool11	11	-2.96498	0.000324695
CPNE8	CPNE8__2__2_Pool5	5	-2.34413	0.00144806
CPSF1	CPSF1__sensor__2_Pool9	9	-3.72219	0.000117757
CPSF2	CPSF2__sensor__1_Pool4	4	-3.03215	0.0069509
CPSF2	CPSF2__2__2_Pool11	11	-2.55526	0.0122194
CPSF2	CPSF2__3__3_Pool7	7	-3.15462	0.0124905
CPT1A	CPT1A__2__2_Pool8	8	-1.01462	0.00769231
CPT1C	CPT1C__4__3_Pool8	8	-2.15253	0.00323036
CPT1C	CPT1C__sherwood_1u__8_Pool11	11	-0.581789	0.0324597
CPXM1	CPXM1__sherwood_1u__5_Pool12	12	-2.89581	8.46524e-06
CPXM1	CPXM1__3__3_Pool8	8	-0.540997	0.0494673
CPZ	CPZ__4__3_Pool9	9	-1.31565	0.00519703
CPZ	CPZ__sherwood_1u__2_Pool12	12	-1.25207	0.0091185
CRABP1	CRABP1__sensor__1_Pool12	12	-1.47003	0.047642
CRAMP1L	CRAMP1L__2__2_Pool12	12	-0.808708	0.0398264
CREB3L2	CREB3L2__3__3_Pool8	8	-0.94926	0.0178284
CREB3L3	CREB3L3__4__4_Pool7	7	-2.03191	0.00362182
CREB3L3	CREB3L3__sherwood_1u__1_Pool11	11	-0.891306	0.0137369
CREB3L3	CREB3L3__sensor__1_Pool11	11	-1.44379	0.029445
CREB3L4	CREB3L4__sensor__2_Pool9	9	-1.35097	6.46973e-11
CREBBP	CREBBP__sherwood__4_Pool3	3	-3.04976	1.20436e-07
CREBBP	CREBBP__sherwood__1__1_Pool2	2	-7.23511	0.001575
CREBBP	CREBBP__sherwood_1u__2__2_Pool3	3	-2.31761	0.012012
CREBL2	CREBL2__3__3_Pool8	8	-1.24991	0.0432397
CRHBP	CRHBP__sherwood_1u__1__1_Pool1	1	-1.54182	0.00777547
CRHR1	CRHR1__3__2_Pool11	11	-1.40426	0.000614225
CRHR1	CRHR1__sherwood_1u__7_Pool11	11	-0.899346	0.0361241
CRIM1	CRIM1__sherwood_1u__4__4_Pool3	3	-2.39703	1.40204e-05
CRIP1	CRIP1__4__4_Pool6	6	-1.34715	0.0145567
CRIP2	CRIP2__2__2_Pool7	7	-3.08065	9.91495e-05
CRIP3	CRIP3__1__1_Pool6	6	-1.59228	0.0145567
CRISP1	CRISP1__2__2_Pool8	8	-1.18941	0.00364088
CRISPLD2	CRISPLD2__4__4_Pool12	12	-1.84138	0.0497134
CRKL	CRKL__4__3_Pool10	10	-2.6826	0.00066744
CRLF2	CRLF2__sensor__2_Pool9	9	-1.51216	0.0202315
CRLF3	CRLF3__3__3_Pool8	8	-1.8376	9.51481e-09
CRLS1	CRLS1__sensor__1_Pool9	9	-1.81113	2.23534e-09
CRLS1	CRLS1__4__4_Pool8	8	-0.852123	0.0123052
CRLS1	CRLS1__sherwood_1u__6_Pool10	10	-1.27149	0.037333
CRP	CRP__4__4_Pool7	7	-2.28683	1.90187e-05
CRTAC1	CRTAC1__sensor__1_Pool11	11	-1.10732	0.00205235
CRTAC1	CRTAC1__1__1_Pool8	8	-0.927199	0.00296737
CRTC1	CRTC1__2__2_Pool7	7	-2.21035	0.0346965
CRY2	CRY2__sensor__1_Pool4	4	-2.99878	0.000769735
CRYBA1	CRYBA1__3__3_Pool6	6	-1.79394	0.00379838
CRYBB1	CRYBB1__sherwood_1u__2_Pool12	12	-1.20023	0.00648174
CRYBB3	CRYBB3__5__4_Pool7	7	-2.1823	0.00386153
CRYZ	CRYZ__2__2_Pool6	6	-8.22748	0.00192324
CSE1L	CSE1L__5__4_Pool6	6	-8.67038	0.000170547
CSF2	CSF2__2__2_Pool6	6	-1.11446	0.0235726
CSF3R	CSF3R__sherwood_1u__1_Pool2	2	-4.82126	0.000925806
CSF3R	CSF3R__sherwood__2__2_Pool3	3	-5.22353	0.0185769
CSMD3	CSMD3__4__4_Pool7	7	-1.51501	0.00438492
CSNK1A1	CSNK1A1__3__3_Pool8	8	-1.87658	0.000161702
CSNK1A1	CSNK1A1__2__2_Pool12	12	-1.43864	0.00120064
CSNK1A1	CSNK1A1__sensor__2_Pool10	10	-6.61625	0.00138296
CSNK1A1	CSNK1A1__sherwood_1u__4_Pool12	12	-2.22591	0.00993539
CSNK1A1L	CSNK1A1L__sensor__2_Pool11	11	-2.65663	0.032564
CSNK2B	CSNK2B__3__3_Pool6	6	-0.957943	0.0434162
CSRNP2	CSRNP2__4__4_Pool8	8	-1.52631	7.2869e-05
CST3	CST3__sherwood_1u__3__3_Pool1	1	-1.94159	0.0156597
CST9	CST9__sensor__1_Pool5	5	-2.3008	0.0236276
CSTF1	CSTF1__2__2_Pool8	8	-2.20768	3.29183e-09
CSTF1	CSTF1__sensor__1_Pool12	12	-1.07836	0.0281993
CSTF2T	CSTF2T__1__1_Pool6	6	-1.39832	0.0295768
CSTF3	CSTF3__2__1_Pool9	9	-1.43076	6.17333e-07
CT45A1	CT45A1__sherwood_1u__6_Pool11	11	-1.28771	0.000226644
CT45A2	CT45A2__sensor__1_Pool9	9	-1.73075	1.92116e-06
CT45A2	CT45A2__3__3_Pool11	11	-1.32971	3.04847e-06
CT45A2	CT45A2__1__1_Pool8	8	-1.52336	1.06064e-05
CT45A3	CT45A3__sherwood_1u__5_Pool11	11	-1.37122	7.30491e-06
CT45A4	CT45A4__1__1_Pool8	8	-1.54586	2.17543e-06
CT45A4	CT45A4__sensor__1_Pool9	9	-1.69158	2.85889e-06
CT45A4	CT45A4__3__3_Pool11	11	-1.3695	1.12267e-05
CT45A5	CT45A5__1__1_Pool8	8	-1.46143	1.5391e-05
CT45A5	CT45A5__3__3_Pool11	11	-1.37858	2.29215e-05
CT45A6	CT45A6__sensor__1_Pool9	9	-1.78033	2.76338e-07
CT45A6	CT45A6__1__1_Pool8	8	-1.51355	9.51262e-07
CT45A6	CT45A6__4__4_Pool11	11	-1.34543	2.20732e-05
CT47B1	CT47B1__sherwood_1u__8__4_Pool1	1	-4.02281	0.0326048
CTC1	CTC1__1__1_Pool7	7	-1.95224	8.51014e-08
CTC1	CTC1__5__4_Pool8	8	-1.41608	0.00908807
CTCFL	CTCFL__sensor__1_Pool4	4	-1.16375	0.0216289
CTDNEP1	CTDNEP1__3__3_Pool7	7	-1.82214	0.000432297
CTDP1	CTDP1__4__4_Pool9	9	-1.4741	3.88382e-05
CTDSP1	CTDSP1__sensor__2_Pool9	9	-3.21501	0.0130274
CTDSP2	CTDSP2__1__1_Pool7	7	-1.24548	0.0119413
CTH	CTH__sherwood__3__3_Pool5	5	-6.5065	0.0178981
CTIF	CTIF__sherwood_1u__3_Pool12	12	-1.13925	0.0484671
CTNNA2	CTNNA2__1__1_Pool7	7	-1.31216	0.0210661
CTNNBL1	CTNNBL1__sensor__1_Pool4	4	-2.29607	0.00107652
CTNND2	CTNND2__sherwood__3__3_Pool2	2	-2.26472	0.00209468
CTPS	CTPS__sensor__1_Pool4	4	-2.33975	4.62231e-06
CTR9	CTR9__sensor__1_Pool11	11	-5.99112	0.00172176
CTR9	CTR9__3__3_Pool8	8	-1.96995	0.0197258
CTRC	CTRC__sensor__2_Pool5	5	-1.83817	0.0198771
CTSD	CTSD__sensor__2_Pool5	5	-4.44508	0.00688476
CTSK	CTSK__3__3_Pool7	7	-1.46055	0.0146014
CTSK	CTSK__sherwood_1u__6_Pool10	10	-2.61713	0.0498605
CTSL2	CTSL2__sherwood_1u__6_Pool2	2	-4.42434	0.0400589
CTSW	CTSW__sherwood_1u__6_Pool12	12	-1.82491	0.0204859
CTSZ	CTSZ__sherwood_1u__6_Pool12	12	-2.07008	0.000305913
CTTN	CTTN__2__2_Pool8	8	-1.329	0.000482761
CTU2	CTU2__2__2_Pool9	9	-2.18899	0.000213316
CTU2	CTU2__5__4_Pool5	5	-2.50051	0.000405438
CUL1	CUL1__sherwood_1u__1__1_Pool3	3	-2.0209	0.000138527
CWF19L2	CWF19L2__6__4_Pool12	12	-0.953786	0.0281658
CX3CL1	CX3CL1__sensor__1_Pool12	12	-1.84179	0.00173904
CXCL12	CXCL12__sherwood_1u__1_Pool2	2	-3.29426	0.000395132
CXCL12	CXCL12__sherwood_1u__2__2_Pool2	2	-1.67817	0.0086176
CXCL17	CXCL17__sensor__2_Pool9	9	-2.97685	0.00352961
CXCR4	CXCR4__sherwood__2__2_Pool2	2	-3.89829	0.0375076
CXCR5	CXCR5__sherwood_1u__3__3_Pool1	1	-4.06357	0.000269849
CXorf40A	CXorf40A__4__4_Pool11	11	-0.955966	0.0315716
CXorf40B	CXorf40B__1__1_Pool12	12	-2.04528	0.010585
CXorf40B	CXorf40B__sherwood_1u__4_Pool11	11	-0.950055	0.0223302
CXorf56	CXorf56__sherwood__1__1_Pool3	3	-1.30658	0.0490182
CXorf57	CXorf57__sensor__1_Pool9	9	-1.05916	0.00987022
CXorf66	CXorf66__3__2_Pool12	12	-1.40064	0.0122831
CXorf66	CXorf66__sensor__2_Pool11	11	-0.732693	0.0226624
CXXC1	CXXC1__4__2_Pool8	8	-3.03339	1.91166e-10
CXXC1	CXXC1__sherwood_1u__2_Pool12	12	-6.01486	2.27867e-06
CXXC1	CXXC1__5__3_Pool7	7	-5.03193	0.00279659
CXXC1	CXXC1__sherwood__9_Pool3	3	-1.84929	0.0214455
CXXC1	CXXC1__sherwood_1u__3_Pool3	3	-0.773717	0.0429978
CXXC1	CXXC1__sherwood__7_Pool7	7	-1.56472	0.0443868
CYB5B	CYB5B__1__1_Pool7	7	-1.94629	4.71691e-06
CYB5R2	CYB5R2__1__1_Pool7	7	-1.18268	0.00326428
CYB5RL	CYB5RL__1__1_Pool12	12	-1.10502	0.0160065
CYBB	CYBB__4__4_Pool6	6	-1.21869	0.0119029
CYC1	CYC1__3__3_Pool5	5	-2.00994	0.0396324
CYFIP2	CYFIP2__4__4_Pool9	9	-0.862964	0.044755
CYGB	CYGB__3__2_Pool7	7	-1.29151	0.0234647
CYP24A1	CYP24A1__sherwood_1u__13_Pool2	2	-2.32789	0.0134489
CYP27A1	CYP27A1__sherwood_1u__6_Pool12	12	-1.66491	0.0399166
CYP2C18	CYP2C18__sensor__1_Pool12	12	-1.36649	0.0244258
CYP2C8	CYP2C8__sherwood_1u__4__2_Pool2	2	-1.53308	0.0356838
CYP2E1	CYP2E1__sherwood_1u__7_Pool2	2	-5.26257	7.94208e-05
CYP2J2	CYP2J2__3__3_Pool8	8	-1.71435	8.89599e-06
CYP2U1	CYP2U1__sensor__1_Pool9	9	-1.31414	0.0279054
CYP3A4	CYP3A4__sherwood_1u__2__2_Pool2	2	-2.89581	0.000356709
CYP3A5	CYP3A5__sensor__2_Pool12	12	-1.19259	0.0244258
CYP3A7	CYP3A7__sherwood_1u__3__3_Pool2	2	-2.80691	0.000546822
CYP4F12	CYP4F12__8__4_Pool12	12	-2.27924	0.000354792
CYP4F12	CYP4F12__sherwood_1u__7_Pool10	10	-2.01963	0.0420942
CYP4F22	CYP4F22__1__1_Pool7	7	-0.811342	0.0437265
CYP4F8	CYP4F8__sherwood_1u__8_Pool10	10	-2.19432	0.0306959
CYP7B1	CYP7B1__sensor__1_Pool12	12	-1.35709	0.0476922
CYP8B1	CYP8B1__sherwood_1u__2__2_Pool2	2	-2.21221	0.00322443
CYR61	CYR61__sensor__1_Pool9	9	-1.02689	0.033211
CYTIP	CYTIP__sensor__1_Pool12	12	-1.33093	0.0066823
CYTIP	CYTIP__2__2_Pool8	8	-1.5607	0.00838767
D2HGDH	D2HGDH__4__4_Pool12	12	-1.55987	0.0114288
DAAM1	DAAM1__sensor__2_Pool9	9	-1.81229	0.0216804
DAAM1	DAAM1__sherwood__3__3_Pool4	4	-1.13447	0.0231898
DAB1	DAB1__sherwood_1u__2__2_Pool1	1	-3.9134	0.00084696
DACH1	DACH1__sensor__2_Pool9	9	-2.17295	0.000188864
DACT2	DACT2__sensor__2_Pool5	5	-1.92325	0.038748
DAD1	DAD1__2__2_Pool8	8	-0.789526	1.67662e-05
DAD1	DAD1__3__3_Pool11	11	-3.91255	0.0213822
DAK	DAK__sherwood__1__1_Pool3	3	-0.970525	0.0351209
DAND5	DAND5__sensor__2_Pool9	9	-2.18835	0.000793922
DAP3	DAP3__sensor__2_Pool11	11	-0.715136	0.00879142
DAPK1	DAPK1__3__3_Pool8	8	-1.22911	0.00863272
DAPK3	DAPK3__sherwood_1u__8_Pool2	2	-2.70323	0.0390108
DAPP1	DAPP1__4__2_Pool7	7	-1.37663	0.00739528
DARS2	DARS2__5__4_Pool8	8	-3.44207	3.39482e-12
DAZAP1	DAZAP1__1__1_Pool7	7	-1.5905	0.00428236
DAZL	DAZL__1__1_Pool8	8	-0.824186	0.00847573
DBF4	DBF4__5__4_Pool8	8	-4.14827	4.42641e-09
DBF4	DBF4__4__3_Pool11	11	-2.4045	3.49984e-06
DBF4	DBF4__sensor__1_Pool4	4	-2.37387	0.000321322
DBF4	DBF4__sherwood__1__1_Pool2	2	-1.85379	0.0213867
DBF4B	DBF4B__sensor__1_Pool11	11	-1.14191	0.0345859
DBH	DBH__sensor__2_Pool12	12	-1.17517	0.0470326
DBI	DBI__shERWOOD__1U__Sensor__2_Pool12	12	-1.68458	0.00150565
DBN1	DBN1__sherwood__3__3_Pool4	4	-2.98161	0.0446401
DBNDD1	DBNDD1__sensor__1_Pool9	9	-2.34928	0.013176
DBNL	DBNL__3__3_Pool11	11	-0.835444	0.00594216
DBP	DBP__5__4_Pool7	7	-1.05119	0.0394075
DBR1	DBR1__3__3_Pool7	7	-1.57932	0.0100598
DBT	DBT__sensor__2_Pool9	9	-0.765914	0.0049248
DCAF13	DCAF13__sherwood__3__3_Pool7	7	-1.90232	0.0408594
DCAF16	DCAF16__4__4_Pool8	8	-0.814045	0.0121806
DCAF7	DCAF7__sensor__1_Pool11	11	-0.903729	0.0251645
DCDC2B	DCDC2B__4__3_Pool6	6	-1.2239	0.030625
DCLRE1C	DCLRE1C__1__1_Pool9	9	-0.834903	0.03539
DCP2	DCP2__4__4_Pool7	7	-1.20643	0.00118495
DCST1	DCST1__sherwood_1u__2_Pool12	12	-0.878306	0.0176992
DCTN1	DCTN1__sensor__2_Pool12	12	-2.35772	0.00482179
DCTN2	DCTN2__3__2_Pool8	8	-4.02837	0.000192575
DCTN2	DCTN2__5__4_Pool6	6	-2.55505	0.00120725
DCTN4	DCTN4__sherwood__1__1_Pool3	3	-2.51569	0.0311111
DCTN4	DCTN4__4__4_Pool7	7	-2.24594	0.049766
DCTN6	DCTN6__5__3_Pool6	6	-1.35946	0.00624986
DCTN6	DCTN6__2__2_Pool8	8	-1.70495	0.0225594
DCUN1D4	DCUN1D4__3__2_Pool6	6	-1.67373	0.000152991
DDB1	DDB1__2__2_Pool6	6	-6.12933	0.00149134
DDB2	DDB2__sherwood__4__4_Pool4	4	-1.07454	0.0288676
DDHD2	DDHD2__sherwood__2__2_Pool3	3	-1.33836	0.0290047
DDI2	DDI2__sensor__1_Pool12	12	-1.25524	0.0476922
DDN	DDN__sensor__2_Pool12	12	-1.26958	0.0151171
DDOST	DDOST__4__3_Pool8	8	-3.37275	1.19273e-07
DDX10	DDX10__5__4_Pool8	8	-9.0268	0.00192732
DDX10	DDX10__3__2_Pool7	7	-3.92985	0.0308305
DDX10	DDX10__sherwood_1u__6_Pool11	11	-1.92289	0.0364302
DDX11	DDX11__sherwood_1u__5_Pool12	12	-1.07752	0.0125492
DDX17	DDX17__4__4_Pool8	8	-2.33816	2.99799e-07
DDX18	DDX18__sensor__2_Pool3	3	-1.52097	0.0370836
DDX19A	DDX19A__sherwood_1u__4_Pool12	12	-1.22535	0.0306825
DDX19B	DDX19B__sherwood_1u__5_Pool12	12	-1.27145	0.0160135
DDX20	DDX20__sherwood_1u__7_Pool11	11	-1.58349	1.04377e-06
DDX20	DDX20__sensor__1_Pool9	9	-0.813189	0.0389756
DDX3X	DDX3X__sensor__2_Pool9	9	-2.63008	8.59834e-06
DDX3X	DDX3X__5__4_Pool6	6	-1.86259	0.000117738
DDX3X	DDX3X__1__1_Pool7	7	-1.67326	0.000914425
DDX3Y	DDX3Y__sensor__1_Pool4	4	-1.03705	0.037629
DDX41	DDX41__sensor__1_Pool9	9	-2.71082	0.00125806
DDX41	DDX41__sensor__2_Pool12	12	-6.98529	0.0362432
DDX42	DDX42__sensor__2_Pool9	9	-3.66625	8.4578e-13
DDX42	DDX42__5__3_Pool6	6	-3.00161	3.46809e-05
DDX42	DDX42__sherwood_1u__7_Pool12	12	-1.70232	0.044407
DDX43	DDX43__1__1_Pool9	9	-1.32344	1.22295e-05
DDX49	DDX49__3__3_Pool11	11	-2.08614	0.00228973
DDX5	DDX5__1__1_Pool8	8	-2.24925	5.02225e-05
DDX5	DDX5__4__4_Pool7	7	-1.88504	0.00381886
DDX5	DDX5__sherwood_1u__1__1_Pool3	3	-1.68305	0.0119651
DDX50	DDX50__sherwood_1u__6_Pool10	10	-2.22014	0.0202723
DDX52	DDX52__sherwood_1u__8_Pool12	12	-0.906195	0.0375526
DDX53	DDX53__sensor__2_Pool5	5	-3.73507	0.0185129
DDX54	DDX54__4__3_Pool11	11	-1.4522	0.0388022
DDX55	DDX55__3__3_Pool11	11	-0.673109	0.0437738
DDX6	DDX6__sensor__1_Pool10	10	-2.65457	9.06437e-06
DDX6	DDX6__sherwood__1__1_Pool1	1	-5.60296	0.000385801
DEC1	DEC1__4__4_Pool9	9	-1.08563	0.0379536
DECR1	DECR1__sherwood_1u__1__1_Pool2	2	-3.84347	0.00105119
DEFB112	DEFB112__2__2_Pool10	10	-1.4042	0.0198228
DEFB121	DEFB121__sherwood__1__1_Pool3	3	-1.3305	0.0399748
DEFB130	DEFB130__3__3_Pool9	9	-0.781818	0.0122623
DEFB130	DEFB130__sensor__1_Pool9	9	-1.15562	0.0139153
DEFB132	DEFB132__sensor__1_Pool5	5	-1.98393	0.0343332
DEFB134	DEFB134__3__3_Pool11	11	-0.993281	0.00091942
DEFB134	DEFB134__sensor__2_Pool9	9	-1.52485	0.00790682
DEFB135	DEFB135__3__3_Pool8	8	-1.19296	6.70007e-05
DEFB136	DEFB136__4__4_Pool6	6	-0.930084	0.011595
DEGS2	DEGS2__3__2_Pool8	8	-0.913544	0.00392988
DEK	DEK__sensor__1_Pool11	11	-1.08629	0.000560106
DEK	DEK__6__4_Pool12	12	-1.58103	0.000912829
DEK	DEK__2__1_Pool8	8	-1.43623	0.00176527
DEM1	DEM1__sensor__2_Pool11	11	-0.966604	0.0038142
DENND1B	DENND1B__3__2_Pool8	8	-1.6795	2.25102e-05
DENND1B	DENND1B__sensor__2_Pool11	11	-3.09203	0.00648983
DENND4A	DENND4A__3__3_Pool11	11	-0.764252	0.0453412
DENR	DENR__4__3_Pool9	9	-1.9993	2.41684e-08
DENR	DENR__sherwood_1u__1_Pool11	11	-2.14397	0.000338878
DEPDC1B	DEPDC1B__sensor__1_Pool9	9	-1.97914	0.0395021
DEPDC4	DEPDC4__4__4_Pool8	8	-2.03771	0.000662351
DEPDC7	DEPDC7__4__4_Pool8	8	-1.33837	0.00965445
DES	DES__sherwood_1u__2_Pool11	11	-4.32581	0.000762485
DFFB	DFFB__sensor__1_Pool11	11	-4.43672	0.00279669
DGAT1	DGAT1__4__3_Pool7	7	-2.14261	0.0243235
DGAT2	DGAT2__sensor__1_Pool11	11	-1.63693	0.00102849
DGCR14	DGCR14__sherwood_1u__2__2_Pool1	1	-3.03465	0.020048
DGCR8	DGCR8__1__1_Pool5	5	-1.30993	0.0493747
DGKA	DGKA__3__3_Pool8	8	-1.05713	0.00275892
DGKA	DGKA__sensor__2_Pool5	5	-6.9363	0.00493173
DGKQ	DGKQ__4__2_Pool11	11	-1.32811	3.21465e-07
DHCR24	DHCR24__2__2_Pool11	11	-0.847865	0.0365552
DHCR7	DHCR7__sherwood_1u__6_Pool12	12	-1.12921	0.0262482
DHFR	DHFR__sensor__2_Pool9	9	-2.25174	1.95842e-15
DHFR	DHFR__2__2_Pool6	6	-1.9167	0.0179801
DHFR	DHFR__4__4_Pool6	6	-1.17437	0.0207719
DHPS	DHPS__sherwood_1u__8_Pool12	12	-3.39135	0.00319247
DHPS	DHPS__5__4_Pool12	12	-2.9453	0.00456619
DHPS	DHPS__sherwood__1__1_Pool2	2	-3.67841	0.0464789
DHRS2	DHRS2__3__3_Pool6	6	-1.50856	0.0230818
DHRS4	DHRS4__sherwood_1u__6_Pool12	12	-0.974137	0.0211762
DHRS4L2	DHRS4L2__4__4_Pool12	12	-0.966605	0.0166235
DHRS7C	DHRS7C__7__4_Pool8	8	-1.45929	0.000316976
DHRSX	DHRSX__sherwood_1u__6_Pool11	11	-0.767369	0.0338592
DHX15	DHX15__sherwood_1u__5_Pool12	12	-6.84993	2.29135e-08
DHX15	DHX15__3__3_Pool8	8	-5.51093	4.46312e-05
DHX15	DHX15__2__2_Pool8	8	-3.49159	0.00150759
DHX15	DHX15__sherwood__1__1_Pool3	3	-2.28321	0.00801745
DHX15	DHX15__sensor__1_Pool10	10	-2.73418	0.0150411
DHX30	DHX30__3__2_Pool12	12	-1.71311	5.68529e-06
DHX30	DHX30__sherwood_1u__8_Pool12	12	-2.43053	2.42343e-05
DHX30	DHX30__sherwood_1u__1_Pool12	12	-2.00532	0.00806545
DHX30	DHX30__sensor__2_Pool10	10	-2.82557	0.0298252
DHX32	DHX32__sherwood_1u__6_Pool10	10	-2.93586	0.011898
DHX32	DHX32__1__1_Pool8	8	-0.871058	0.0141328
DHX33	DHX33__sherwood_1u__5_Pool12	12	-2.08265	0.00014654
DHX36	DHX36__sensor__2_Pool10	10	-1.93523	0.00717707
DHX37	DHX37__sherwood_1u__8_Pool12	12	-3.2265	9.24466e-05
DHX38	DHX38__sherwood_1u__6_Pool12	12	-2.82193	0.00128759
DHX40	DHX40__sensor__2_Pool9	9	-0.682527	0.00187844
DHX8	DHX8__sensor__1_Pool9	9	-2.76864	0.0038327
DHX9	DHX9__3__3_Pool6	6	-7.34358	4.52255e-08
DHX9	DHX9__sherwood_1u__6_Pool12	12	-3.07431	0.000222172
DHX9	DHX9__sherwood_1u__7_Pool12	12	-6.28723	0.00963008
DHX9	DHX9__sherwood__2__2_Pool1	1	-6.27163	0.0108574
DHX9	DHX9__sensor__2_Pool5	5	-3.53043	0.0274985
DHX9	DHX9__sherwood_1u__8_Pool10	10	-3.08748	0.0358229
DIAPH1	DIAPH1__5__4_Pool9	9	-1.16097	3.67084e-05
DIAPH1	DIAPH1__1__1_Pool8	8	-1.40293	9.55103e-05
DIAPH2	DIAPH2__4__3_Pool11	11	-1.51649	0.000735347
DIAPH3	DIAPH3__1__1_Pool8	8	-1.04521	0.000157285
DIDO1	DIDO1__6__4_Pool8	8	-4.44864	0.000527711
DIEXF	DIEXF__sensor__2_Pool9	9	-1.36929	0.0117236
DIO1	DIO1__sensor__1_Pool9	9	-1.04644	0.00551271
DIO3	DIO3__sherwood_1u__2__2_Pool1	1	-2.0094	0.0490265
DIRAS1	DIRAS1__sensor__2_Pool5	5	-2.66636	0.0223516
DKC1	DKC1__5__4_Pool6	6	-7.78265	0.000347538
DKC1	DKC1__sherwood__2__2_Pool3	3	-3.0531	0.0188097
DKFZp761E198	DKFZp761E198__sherwood__1__1_Pool2	2	-2.16052	0.0124318
DKK2	DKK2__sensor__1_Pool4	4	-1.73744	0.0323645
DKK4	DKK4__sensor__2_Pool12	12	-1.61287	0.00119915
DLAT	DLAT__sherwood_1u__6_Pool12	12	-1.29031	0.00056664
DLAT	DLAT__1__1_Pool8	8	-0.705682	0.00745995
DLD	DLD__sherwood_1u__7_Pool2	2	-1.64284	0.0400745
DLGAP5	DLGAP5__2__2_Pool6	6	-2.81726	0.00350092
DLGAP5	DLGAP5__3__3_Pool8	8	-0.491076	0.0306164
DLK1	DLK1__1__1_Pool8	8	-0.837099	0.0169747
DLL1	DLL1__3__3_Pool12	12	-1.36179	0.0228424
DLL3	DLL3__3__2_Pool8	8	-0.583855	0.036932
DLL4	DLL4__2__2_Pool7	7	-1.3936	0.0243835
DLST	DLST__2__2_Pool7	7	-4.16769	1.97459e-05
DLX3	DLX3__sherwood_1u__5__4_Pool1	1	-2.6435	0.00446087
DMAP1	DMAP1__sherwood__3__3_Pool2	2	-4.21564	0.0227339
DMKN	DMKN__3__3_Pool10	10	-1.07304	0.0113081
DMRT2	DMRT2__3__3_Pool5	5	-1.40115	0.0251047
DMRTA1	DMRTA1__2__2_Pool8	8	-0.914202	4.67933e-05
DMRTA2	DMRTA2__3__3_Pool12	12	-0.817012	0.0498257
DMRTB1	DMRTB1__1__1_Pool7	7	-1.00795	0.0342252
DMRTC1	DMRTC1__3__3_Pool6	6	-1.40444	0.0164244
DMRTC1B	DMRTC1B__3__3_Pool6	6	-1.17561	0.0469026
DMXL1	DMXL1__4__4_Pool8	8	-1.02517	1.8947e-06
DMXL1	DMXL1__sensor__1_Pool9	9	-1.03193	0.0139153
DMXL1	DMXL1__sherwood__3__3_Pool1	1	-1.29764	0.0367221
DNA2	DNA2__sensor__2_Pool9	9	-1.83684	3.09753e-06
DNA2	DNA2__sensor__1_Pool4	4	-2.19904	0.0261727
DNA2	DNA2__sherwood_1u__2__2_Pool1	1	-2.93012	0.0283553
DNAH11	DNAH11__1__1_Pool9	9	-0.988198	0.000327912
DNAH14	DNAH14__sherwood_1u__2__2_Pool1	1	-2.57911	0.0348845
DNAH14	DNAH14__4__4_Pool7	7	-0.966546	0.0458847
DNAH17	DNAH17__2__2_Pool11	11	-1.1176	1.9352e-05
DNAH7	DNAH7__4__3_Pool8	8	-1.34052	3.88411e-05
DNAJA1	DNAJA1__sensor__1_Pool11	11	-1.23283	0.00143202
DNAJA2	DNAJA2__sensor__1_Pool4	4	-1.42736	0.0040595
DNAJA2	DNAJA2__3__3_Pool6	6	-2.20199	0.00590749
DNAJA3	DNAJA3__sherwood_1u__2_Pool12	12	-1.22083	0.0240151
DNAJB13	DNAJB13__1__1_Pool8	8	-1.37327	0.0014796
DNAJB2	DNAJB2__sherwood_1u__2_Pool11	11	-1.35436	0.00318192
DNAJC11	DNAJC11__4__4_Pool12	12	-2.86143	1.31456e-12
DNAJC11	DNAJC11__sensor__2_Pool8	8	-2.58742	3.94883e-08
DNAJC11	DNAJC11__2__2_Pool8	8	-2.20765	0.00116676
DNAJC11	DNAJC11__sensor__1_Pool5	5	-7.82178	0.0014225
DNAJC17	DNAJC17__sherwood__2__2_Pool3	3	-1.72683	0.00760777
DNAJC21	DNAJC21__sensor__2_Pool9	9	-0.585695	0.0386973
DNAJC30	DNAJC30__1__1_Pool9	9	-0.897079	0.0334711
DNAJC5G	DNAJC5G__sherwood_1u__3__3_Pool1	1	-4.39876	0.00125226
DNAJC7	DNAJC7__3__3_Pool5	5	-2.60045	0.029828
DNAJC8	DNAJC8__7__4_Pool9	9	-2.41865	1.22295e-05
DNAJC8	DNAJC8__6__3_Pool6	6	-0.954497	0.0284736
DNASE2B	DNASE2B__4__4_Pool12	12	-1.6353	0.000818171
DNLZ	DNLZ__sensor__2_Pool9	9	-2.16168	0.0134876
DNMT1	DNMT1__sherwood_1u__4_Pool3	3	-1.98343	0.000124402
DNMT1	DNMT1__sherwood_1u__15_Pool3	3	-1.71305	0.000400251
DNMT1	DNMT1__3__3_Pool11	11	-1.001	0.0182422
DNMT1	DNMT1__sherwood_1u__5_Pool2	2	-2.63812	0.0279977
DNMT3B	DNMT3B__sherwood__9_Pool3	3	-1.30078	0.000262307
DNMT3B	DNMT3B__sherwood_1u__9_Pool3	3	-1.65729	0.024987
DNTTIP2	DNTTIP2__sherwood__4__4_Pool4	4	-1.66234	0.0121958
DOCK2	DOCK2__sensor__2_Pool12	12	-0.783951	0.0391637
DOCK4	DOCK4__4__3_Pool8	8	-1.40476	0.035931
DOCK8	DOCK8__sherwood__1__1_Pool3	3	-1.39246	0.0264882
DOCK9	DOCK9__sensor__1_Pool11	11	-0.950616	0.011083
DOLK	DOLK__sherwood__3__3_Pool1	1	-1.86752	0.0349184
DONSON	DONSON__1__1_Pool6	6	-1.94043	0.0208657
DOT1L	DOT1L__sherwood_1u__2_Pool3	3	-2.09975	0.000534773
DOT1L	DOT1L__sherwood_1u__6_Pool3	3	-2.73614	0.00622119
DOT1L	DOT1L__4__4_Pool8	8	-1.20948	0.00638515
DOT1L	DOT1L__sherwood_1u__5_Pool12	12	-1.31181	0.0181902
DPF2	DPF2__sensor__1_Pool4	4	-1.69295	0.0151194
DPF3	DPF3__sherwood__2__2_Pool3	3	-1.31694	0.0141468
DPH3P1	DPH3P1__1__1_Pool12	12	-2.14843	1.13826e-06
DPH3P1	DPH3P1__2__2_Pool7	7	-1.69171	0.0308639
DPH5	DPH5__sherwood_1u__1__1_Pool1	1	-2.0135	0.0204945
DPH5	DPH5__sherwood__1__1_Pool3	3	-1.20389	0.0408354
DPP6	DPP6__4__4_Pool6	6	-1.76471	0.00151925
DPPA3	DPPA3__2__1_Pool5	5	-2.39263	0.00581052
DPPA3	DPPA3__5__4_Pool12	12	-1.04422	0.00993539
DPPA4	DPPA4__sensor__1_Pool9	9	-0.959158	0.00350413
DPRX	DPRX__4__3_Pool8	8	-1.27284	0.000694288
DPY19L2	DPY19L2__3__3_Pool12	12	-1.66266	0.000469972
DPY19L2	DPY19L2__4__4_Pool8	8	-0.587701	0.037412
DPY19L4	DPY19L4__sherwood__2__2_Pool3	3	-1.61181	0.0173433
DPY30	DPY30__sherwood_1u__8_Pool3	3	-2.21117	0.000402777
DPY30	DPY30__sherwood__10_Pool2	2	-5.11331	0.00825171
DPY30	DPY30__sensor__2_Pool12	12	-1.76992	0.0236563
DPY30	DPY30__2__2_Pool6	6	-0.750712	0.0388852
DPYSL3	DPYSL3__3__2_Pool9	9	-1.37548	0.0177057
DR1	DR1__sensor__2_Pool12	12	-1.38618	0.000784153
DR1	DR1__3__2_Pool6	6	-1.37666	0.0144193
DRAM1	DRAM1__sensor__2_Pool11	11	-1.10645	0.00853708
DRAP1	DRAP1__sensor__2_Pool11	11	-2.31849	5.87097e-06
DRAP1	DRAP1__4__2_Pool6	6	-1.59146	0.0360476
DRAP1	DRAP1__1__1_Pool7	7	-1.08149	0.0368286
DRD3	DRD3__sherwood_1u__5_Pool12	12	-1.06808	0.0320913
DSC3	DSC3__sherwood__1__1_Pool3	3	-1.4059	0.00721337
DSCR3	DSCR3__sensor__2_Pool5	5	-2.07994	0.00583658
DSN1	DSN1__6__4_Pool7	7	-2.49224	0.00028426
DSN1	DSN1__3__2_Pool8	8	-0.767709	0.0334385
DTD1	DTD1__sherwood_1u__4_Pool12	12	-1.25939	0.0128387
DTL	DTL__3__3_Pool6	6	-2.18894	4.52255e-08
DTL	DTL__sensor__1_Pool4	4	-2.62262	0.000848211
DTL	DTL__sherwood_1u__2__2_Pool3	3	-1.65965	0.0117188
DTL	DTL__2__2_Pool12	12	-1.80603	0.0126338
DTL	DTL__sensor__2_Pool11	11	-1.08081	0.0435761
DTNBP1	DTNBP1__sensor__1_Pool9	9	-0.979439	0.000663619
DTX2	DTX2__sherwood_1u__5__4_Pool2	2	-1.58298	0.0439469
DUOX1	DUOX1__2__1_Pool8	8	-1.57358	0.00029246
DUOXA1	DUOXA1__sensor__1_Pool11	11	-1.00223	0.00612291
DUPD1	DUPD1__sensor__1_Pool4	4	-1.10132	0.0335469
DUS4L	DUS4L__sensor__1_Pool12	12	-0.87053	0.0237016
DUSP1	DUSP1__sensor__2_Pool12	12	-1.04836	0.0292525
DUSP11	DUSP11__6__4_Pool11	11	-1.49159	0.00361742
DUSP13	DUSP13__sherwood_1u__1__1_Pool1	1	-3.14935	0.000641486
DUSP13	DUSP13__2__2_Pool8	8	-0.997787	0.00230366
DUSP15	DUSP15__2__2_Pool9	9	-1.1198	0.00965231
DUSP26	DUSP26__2__2_Pool6	6	-1.29025	0.030625
DUSP3	DUSP3__sherwood_1u__2__2_Pool3	3	-2.17113	0.0271782
DYNC1I1	DYNC1I1__3__2_Pool6	6	-2.24633	0.00871107
DYNC1I2	DYNC1I2__4__4_Pool8	8	-8.86043	3.30996e-06
DYNC1LI2	DYNC1LI2__3__3_Pool8	8	-0.890939	0.0344402
DYNC2H1	DYNC2H1__sensor__1_Pool9	9	-1.46787	1.69149e-06
DYNLL1	DYNLL1__6__4_Pool8	8	-1.28704	0.00315398
DYNLRB1	DYNLRB1__1__1_Pool11	11	-2.4154	0.00583284
DYNLRB1	DYNLRB1__2__2_Pool6	6	-3.25143	0.0491502
DYNLRB2	DYNLRB2__sensor__2_Pool9	9	-3.47756	0.00533145
DYRK1B	DYRK1B__1__1_Pool5	5	-2.93261	0.00501226
DYRK3	DYRK3__sherwood_1u__15_Pool2	2	-2.57872	0.0417024
DZIP1	DZIP1__5__4_Pool8	8	-1.54749	0.0379926
E2F2	E2F2__2__2_Pool8	8	-1.73252	0.0198215
E2F3	E2F3__sherwood_1u__3__3_Pool3	3	-1.26886	0.0374982
E2F4	E2F4__5__3_Pool7	7	-0.987698	0.00575064
E2F4	E2F4__1__1_Pool8	8	-1.51618	0.00633151
E4F1	E4F1__3__2_Pool8	8	-1.52663	0.013668
EAF2	EAF2__3__3_Pool12	12	-1.17914	0.021435
EBAG9	EBAG9__2__1_Pool8	8	-1.8138	0.00648981
EBAG9	EBAG9__5__4_Pool6	6	-1.11446	0.0135641
EBLN2	EBLN2__sherwood__1__1_Pool3	3	-2.79303	0.0119675
EBNA1BP2	EBNA1BP2__4__3_Pool8	8	-2.31098	3.18734e-08
ECE1	ECE1__sherwood_1u__11_Pool2	2	-2.07057	0.0358937
ECE2	ECE2__5__4_Pool8	8	-1.50459	0.0052559
ECHDC3	ECHDC3__3__3_Pool8	8	-0.977233	0.0381046
ECHS1	ECHS1__3__3_Pool11	11	-1.32538	0.0211853
ECSCR	ECSCR__sherwood__1__1_Pool3	3	-0.874225	0.00932876
EDC4	EDC4__1__1_Pool12	12	-3.21774	2.91753e-07
EDC4	EDC4__sensor__2_Pool11	11	-1.55717	0.035816
EDEM1	EDEM1__sensor__2_Pool9	9	-0.615017	0.0317494
EDF1	EDF1__3__3_Pool8	8	-0.880483	0.0047925
EDN2	EDN2__2__1_Pool12	12	-1.27757	0.0337092
EDNRA	EDNRA__shERWOOD__1U__Sensor__2_Pool12	12	-1.90189	4.38507e-06
EED	EED__sherwood_1u__4_Pool3	3	-1.06738	0.00393853
EEF1G	EEF1G__4__4_Pool6	6	-1.13493	0.0131242
EFCAB1	EFCAB1__7__4_Pool11	11	-0.953846	0.00145807
EFCAB3	EFCAB3__sensor__1_Pool9	9	-1.80961	0.000625987
EFCAB4B	EFCAB4B__sherwood_1u__4__4_Pool1	1	-1.68658	0.021271
EFEMP2	EFEMP2__sherwood_1u__4__4_Pool1	1	-3.29024	0.00727647
EFHC1	EFHC1__5__3_Pool11	11	-0.976557	0.0151516
EFNA1	EFNA1__sensor__1_Pool12	12	-1.10318	0.0229884
EFNA2	EFNA2__sensor__1_Pool9	9	-0.56916	0.022047
EFTUD1	EFTUD1__3__2_Pool11	11	-8.93202	7.35688e-08
EHF	EHF__2__2_Pool11	11	-1.94893	0.000245451
EHMT1	EHMT1__2__2_Pool8	8	-2.06993	1.25106e-08
EHMT1	EHMT1__sensor__2_Pool11	11	-2.51799	0.00570972
EHMT1	EHMT1__sherwood_1u__10_Pool3	3	-1.44173	0.0077078
EHMT1	EHMT1__sherwood_1u__5_Pool10	10	-1.61172	0.0212118
EHMT1	EHMT1__sherwood_1u__1__1_Pool3	3	-1.37272	0.0215798
EHMT1	EHMT1__sherwood_1u__4__4_Pool1	1	-2.42858	0.0244658
EHMT1	EHMT1__sherwood__1__1_Pool3	3	-0.868092	0.0462866
EHMT2	EHMT2__sherwood_1u__8_Pool12	12	-2.54467	1.40471e-05
EHMT2	EHMT2__sensor__1_Pool9	9	-2.41525	0.000620978
EHMT2	EHMT2__sherwood_1u__6_Pool12	12	-2.60647	0.00976355
EHMT2	EHMT2__sherwood__3__3_Pool2	2	-2.60139	0.0400589
EI24	EI24__3__3_Pool8	8	-1.0275	0.00106709
EIF2B1	EIF2B1__sensor__1_Pool4	4	-1.45035	0.0239057
EIF2D	EIF2D__sensor__2_Pool9	9	-1.1786	0.00892136
EIF3A	EIF3A__4__3_Pool8	8	-3.29876	5.53692e-05
EIF3C	EIF3C__sensor__2_Pool5	5	-8.21576	0.0189939
EIF3CL	EIF3CL__sensor__2_Pool5	5	-6.62774	0.0412761
EIF3F	EIF3F__1__1_Pool5	5	-2.63444	0.0150081
EIF3H	EIF3H__5__4_Pool8	8	-5.54812	0.00037627
EIF3H	EIF3H__sherwood__2__2_Pool3	3	-2.60359	0.00173989
EIF3H	EIF3H__sensor__1_Pool11	11	-4.39535	0.00291186
EIF3I	EIF3I__sensor__2_Pool5	5	-4.44875	0.0101141
EIF3J	EIF3J__6__3_Pool8	8	-0.978815	0.00586996
EIF3J	EIF3J__7__4_Pool9	9	-0.641778	0.040811
EIF3L	EIF3L__3__2_Pool7	7	-1.11871	0.00278287
EIF3M	EIF3M__2__1_Pool8	8	-5.04929	0.00221082
EIF4A2	EIF4A2__sherwood_1u__7_Pool12	12	-1.14994	0.0232305
EIF4A2	EIF4A2__3__3_Pool6	6	-0.758764	0.0382084
EIF4E	EIF4E__4__4_Pool8	8	-7.30562	0.000130707
EIF4E	EIF4E__2__2_Pool7	7	-2.96753	0.000600161
EIF4EBP1	EIF4EBP1__sensor__2_Pool12	12	-1.37657	0.0301987
EIF4G1	EIF4G1__2__2_Pool8	8	-3.20487	0.0276548
EIF4G2	EIF4G2__3__3_Pool12	12	-1.98799	0.0055715
EIF4G2	EIF4G2__sherwood__2__2_Pool3	3	-1.645	0.0104054
EIF4G3	EIF4G3__sensor__1_Pool4	4	-3.87524	0.0241094
EIF5	EIF5__2__2_Pool11	11	-1.68623	0.0002396
EIF5	EIF5__sensor__2_Pool9	9	-2.82348	0.0200953
EIF5A	EIF5A__5__4_Pool12	12	-3.84396	0.000623793
EIF5A	EIF5A__2__2_Pool7	7	-2.03126	0.029908
EIF5AL1	EIF5AL1__2__2_Pool7	7	-2.07429	0.0136807
EIF5AL1	EIF5AL1__3__3_Pool7	7	-1.48298	0.0369747
ELAC2	ELAC2__1__1_Pool8	8	-3.09288	0.000565281
ELAVL1	ELAVL1__1__1_Pool6	6	-5.05518	0.000250659
ELAVL1	ELAVL1__2__2_Pool6	6	-1.37496	0.00760296
ELAVL2	ELAVL2__sensor__1_Pool4	4	-1.5679	0.045995
ELAVL3	ELAVL3__sherwood_1u__1__1_Pool1	1	-2.89366	4.87851e-06
ELF1	ELF1__sensor__1_Pool9	9	-0.473228	0.0435671
ELF2	ELF2__sensor__2_Pool11	11	-2.16872	1.51036e-07
ELF2	ELF2__1__1_Pool7	7	-2.94034	1.90187e-05
ELF2	ELF2__sensor__1_Pool11	11	-3.45413	0.000712569
ELF2	ELF2__sherwood_1u__3_Pool11	11	-1.98605	0.0183367
ELF2	ELF2__5__4_Pool8	8	-0.785187	0.0471487
ELF3	ELF3__2__2_Pool8	8	-1.60793	0.0464652
ELF4	ELF4__sensor__1_Pool4	4	-1.73411	0.0206425
ELL	ELL__sensor__1_Pool11	11	-1.01396	0.002674
ELL	ELL__sherwood_1u__2__2_Pool1	1	-3.69454	0.0284097
ELMOD1	ELMOD1__4__3_Pool10	10	-1.7519	0.0184178
ELP2	ELP2__4__4_Pool5	5	-1.95566	0.00199398
ELP3	ELP3__sherwood_1u__6_Pool3	3	-1.6007	0.00752522
ELP4	ELP4__2__2_Pool9	9	-1.47781	0.00214802
ELP4	ELP4__sensor__2_Pool9	9	-0.889828	0.0189886
ELP4	ELP4__sherwood__2__2_Pool3	3	-2.01718	0.0400284
EMB	EMB__sensor__1_Pool12	12	-1.59719	0.0152246
EMG1	EMG1__sensor__1_Pool4	4	-4.33309	0.0147781
EMG1	EMG1__4__4_Pool11	11	-2.67758	0.0329247
EMR3	EMR3__4__1_Pool8	8	-0.683522	0.000422399
ENAH	ENAH__3__3_Pool8	8	-0.679759	0.0476697
ENC1	ENC1__sherwood_1u__3_Pool11	11	-0.759355	0.0485259
ENDOV	ENDOV__2__2_Pool7	7	-2.1442	0.0363031
ENO3	ENO3__sherwood_1u__2_Pool11	11	-1.31936	0.00846159
ENO3	ENO3__sherwood_1u__8_Pool12	12	-1.09203	0.0158799
ENOPH1	ENOPH1__sensor__2_Pool11	11	-1.27718	0.0402402
ENOX1	ENOX1__sherwood_1u__1_Pool10	10	-1.90369	0.011898
ENPEP	ENPEP__shERWOOD__1U__Sensor__2_Pool11	11	-1.99727	0.000385382
ENPP2	ENPP2__sensor__1_Pool4	4	-3.61311	0.00270808
ENPP4	ENPP4__3__3_Pool8	8	-0.940673	0.000535626
ENTPD2	ENTPD2__sensor__2_Pool9	9	-1.35475	0.0479828
ENTPD4	ENTPD4__sherwood_1u__2__2_Pool2	2	-1.7665	0.0492657
ENTPD8	ENTPD8__5__4_Pool8	8	-1.207	0.0247595
ENY2	ENY2__3__3_Pool5	5	-2.48464	0.00989257
ENY2	ENY2__sensor__1_Pool4	4	-0.910269	0.0255087
EOMES	EOMES__sensor__2_Pool9	9	-1.45058	4.76929e-06
EOMES	EOMES__1__1_Pool8	8	-0.769581	0.00868431
EP400	EP400__dsir__1_Pool3	3	-4.10232	0.0094919
EP400	EP400__4__4_Pool8	8	-1.77901	0.0197754
EPB41	EPB41__1__1_Pool7	7	-1.34617	0.00891489
EPB41L2	EPB41L2__sensor__1_Pool5	5	-1.57382	0.0312142
EPB41L3	EPB41L3__1__1_Pool11	11	-1.05574	7.90591e-05
EPB41L4B	EPB41L4B__3__3_Pool8	8	-1.91141	0.0290388
EPHA1	EPHA1__sherwood__1__1_Pool1	1	-1.96411	0.00547429
EPHA10	EPHA10__shERWOOD__1U__Sensor__2_Pool11	11	-1.20868	0.000308932
EPHA10	EPHA10__2__2_Pool5	5	-4.32012	0.000607559
EPHA3	EPHA3__sherwood_1u__3_Pool2	2	-4.02275	0.0259501
EPHA4	EPHA4__sherwood__4__4_Pool2	2	-2.97796	9.42107e-05
EPHA8	EPHA8__sherwood_1u__10_Pool2	2	-4.17636	6.79535e-05
EPHA8	EPHA8__sherwood_1u__8_Pool11	11	-1.60896	0.00149274
EPHB3	EPHB3__sherwood_1u__5_Pool11	11	-1.21619	0.00229454
EPHB4	EPHB4__sensor__2_Pool12	12	-1.60496	0.0246883
EPHX2	EPHX2__sensor__2_Pool5	5	-2.12817	0.0338345
EPHX3	EPHX3__1__1_Pool9	9	-1.72623	0.00786068
EPPK1	EPPK1__1__1_Pool7	7	-1.43444	0.0394986
EPSTI1	EPSTI1__4__4_Pool8	8	-1.52624	0.0227388
EPX	EPX__shERWOOD__1U__Sensor__2_Pool12	12	-1.21615	0.0391637
EPX	EPX__4__4_Pool9	9	-0.645888	0.0407359
ERAP2	ERAP2__sherwood_1u__6_Pool12	12	-1.85587	0.0431361
ERCC2	ERCC2__3__3_Pool5	5	-4.23547	0.00715757
ERCC5	ERCC5__sherwood__8_Pool2	2	-4.77003	0.0151277
ERH	ERH__sherwood_1u__1__1_Pool3	3	-5.61606	0.000875075
ERH	ERH__3__2_Pool6	6	-4.47843	0.00174918
ERH	ERH__sherwood__2__2_Pool3	3	-4.72876	0.002313
ERI1	ERI1__4__3_Pool8	8	-1.351	0.00202795
ERI2	ERI2__4__4_Pool6	6	-1.64861	0.00352104
ERMP1	ERMP1__sensor__1_Pool4	4	-1.22525	0.0131542
ERO1L	ERO1L__7__4_Pool8	8	-1.52276	0.00479036
ERP27	ERP27__2__2_Pool6	6	-0.778587	0.0076903
ERP29	ERP29__sherwood_1u__6_Pool11	11	-0.861771	0.0101066
ERP44	ERP44__4__4_Pool5	5	-4.81814	7.64293e-06
ESF1	ESF1__2__2_Pool11	11	-2.6929	0.000473739
ESPL1	ESPL1__sensor__1_Pool12	12	-1.90186	0.0112292
ESPL1	ESPL1__sherwood_1u__4__4_Pool1	1	-1.5675	0.0493983
ESPNL	ESPNL__sherwood_1u__2__2_Pool1	1	-3.50152	0.0467456
ESR1	ESR1__5__4_Pool11	11	-1.62408	1.28572e-05
ESRRA	ESRRA__4__4_Pool7	7	-2.0747	0.0163226
ESRRB	ESRRB__sensor__1_Pool3	3	-1.60199	0.00306163
ETF1	ETF1__2__2_Pool8	8	-2.34719	0.00185287
ETNK1	ETNK1__sherwood_1u__4__4_Pool1	1	-1.69641	0.0430169
ETS1	ETS1__5__4_Pool6	6	-2.00303	2.28764e-05
ETS1	ETS1__sensor__1_Pool12	12	-2.0049	0.00272927
ETS1	ETS1__sensor__2_Pool9	9	-1.7938	0.00377919
ETV4	ETV4__6__4_Pool7	7	-2.12134	0.00608321
ETV4	ETV4__4__3_Pool5	5	-3.83116	0.0105351
ETV5	ETV5__1__1_Pool9	9	-1.74323	8.4453e-07
EVI2B	EVI2B__4__4_Pool7	7	-1.34023	0.00516149
EVI2B	EVI2B__sensor__2_Pool11	11	-1.06464	0.0402785
EVI5L	EVI5L__sensor__2_Pool5	5	-2.80715	0.0116837
EVL	EVL__1__1_Pool8	8	-1.43442	0.0145146
EWSR1	EWSR1__1__1_Pool11	11	-2.54271	0.00647075
EXOC3L1	EXOC3L1__sensor__2_Pool12	12	-3.08198	0.000122953
EXOC3L2	EXOC3L2__4__4_Pool11	11	-1.13669	0.00079162
EXOC4	EXOC4__4__3_Pool8	8	-0.95545	0.0375036
EXOC5	EXOC5__3__3_Pool9	9	-1.12625	0.0191083
EXOC8	EXOC8__3__3_Pool6	6	-1.74622	0.00718815
EXOSC1	EXOSC1__1__1_Pool5	5	-4.39453	0.00617524
EXOSC10	EXOSC10__1__1_Pool9	9	-2.77304	1.2837e-13
EXOSC10	EXOSC10__2__2_Pool8	8	-7.59046	7.96012e-08
EXOSC10	EXOSC10__3__3_Pool6	6	-3.56401	9.29943e-06
EXOSC2	EXOSC2__2__1_Pool12	12	-2.39913	0.0149078
EXOSC3	EXOSC3__sherwood__3__3_Pool3	3	-2.43388	5.18195e-05
EXOSC3	EXOSC3__sherwood__4__4_Pool3	3	-2.37691	0.0124483
EXOSC4	EXOSC4__sherwood_1u__7_Pool10	10	-1.9334	0.00232127
EXOSC5	EXOSC5__1__1_Pool6	6	-1.11621	0.00120108
EXOSC7	EXOSC7__1__1_Pool11	11	-2.45618	0.000519163
EXOSC8	EXOSC8__3__3_Pool9	9	-1.63024	0.0297798
EXOSC8	EXOSC8__2__2_Pool12	12	-1.23594	0.0466354
EXOSC9	EXOSC9__sensor__2_Pool9	9	-2.49795	0.0266167
EXT1	EXT1__sensor__1_Pool4	4	-1.35338	0.000273273
EYA1	EYA1__sensor__1_Pool3	3	-1.37395	0.0172301
EYA2	EYA2__sensor__2_Pool12	12	-2.10824	0.000561052
EYA2	EYA2__4__3_Pool12	12	-1.82057	0.00141147
EZH2	EZH2__sherwood__2__2_Pool3	3	-1.15769	0.0299607
F11R	F11R__3__3_Pool6	6	-4.23805	0.00334815
F13B	F13B__sherwood_1u__1__1_Pool4	4	-0.68323	0.0413213
F2	F2__sensor__1_Pool9	9	-3.2928	0.0084298
F2RL3	F2RL3__4__4_Pool12	12	-1.70896	0.0061356
F5	F5__3__3_Pool8	8	-3.45244	0.0257145
F7	F7__sensor__2_Pool12	12	-1.57094	0.00189421
FADS2	FADS2__sensor__1_Pool12	12	-3.09821	4.15876e-05
FADS3	FADS3__5__4_Pool11	11	-1.08054	0.000802091
FADS3	FADS3__sensor__1_Pool11	11	-1.35791	0.00730697
FAM101A	FAM101A__4__4_Pool5	5	-5.99621	8.76778e-06
FAM108A1	FAM108A1__sensor__2_Pool8	8	-2.63221	0.040923
FAM110A	FAM110A__sherwood_1u__1__1_Pool1	1	-2.73309	0.0498673
FAM114A2	FAM114A2__sherwood__3__3_Pool3	3	-1.39586	0.00919174
FAM117B	FAM117B__4__4_Pool8	8	-0.532403	0.0186088
FAM120A	FAM120A__sensor__1_Pool9	9	-1.81466	8.87043e-13
FAM120B	FAM120B__sherwood__1__1_Pool3	3	-2.10681	5.34239e-08
FAM120C	FAM120C__1__1_Pool9	9	-1.10724	0.0310259
FAM122C	FAM122C__1__1_Pool9	9	-1.33658	0.0185507
FAM124A	FAM124A__2__2_Pool6	6	-1.6069	0.0465661
FAM125B	FAM125B__sensor__2_Pool9	9	-1.24941	0.00345684
FAM129A	FAM129A__5__4_Pool8	8	-0.740641	0.00805822
FAM135B	FAM135B__sensor__1_Pool4	4	-1.24064	0.0311568
FAM150B	FAM150B__1__1_Pool9	9	-0.754481	0.0493754
FAM151A	FAM151A__6__4_Pool11	11	-1.06057	0.00879605
[truncated: 4,866 more rows]

## Sheet: Fig 3B GW DMSO_genes
Gene	shRNAs in t0	Depleted shRNAs	Median LogFC	Median FC	Depleted shRNAs/shRNAs in t0 (%)	Pass 50% depleted shRNA threshold	Pass 3 depleted shRNA threshold
ACIN1	4	2	-2.71971	0.151805	50	yes	no
ACLY	9	3	-2.86994	0.136792	33.3333	no	yes
ACOT4	10	3	-1.38023	0.384158	30	no	yes
ACTR3	4	3	-1.53656	0.344706	75	yes	yes
ADSL	13	5	-3.31578	0.100427	38.4615	no	yes
AHR	8	3	-1.41878	0.374029	37.5	no	yes
ALDH18A1	8	3	-3.73072	0.0753254	37.5	no	yes
AMD1	7	3	-1.45047	0.365902	42.8571	no	yes
ANAPC5	9	3	-1.77504	0.292187	33.3333	no	yes
ANKRD13B	4	2	-1.27917	0.412033	50	yes	no
ANKRD17	3	2	-1.01228	0.495762	66.6667	yes	no
ANKRD43	1	1	-2.89648	0.134299	100	yes	no
ANKRD9	4	2	-1.56406	0.338199	50	yes	no
APLP1	4	2	-1.42558	0.37227	50	yes	no
ARPC2	7	5	-2.28619	0.205016	71.4286	yes	yes
ARPC4	5	3	-2.10907	0.231797	60	yes	yes
ASCC2	4	2	-1.3084	0.403768	50	yes	no
ASCC3	5	3	-2.41588	0.187391	60	yes	yes
ASH2L	16	6	-3.45187	0.091387	37.5	no	yes
ATF4	3	2	-1.73517	0.300374	66.6667	yes	no
ATF7IP	4	2	-1.83409	0.280469	50	yes	no
ATP5A1	6	3	-1.70735	0.306222	50	yes	yes
ATP5C1	8	3	-2.12794	0.228784	37.5	no	yes
ATP5H	5	3	-1.91848	0.264533	60	yes	yes
ATR	19	4	-1.61545	0.326362	21.0526	no	yes
BANP	4	2	-1.27183	0.414135	50	yes	no
BARD1	4	2	-2.00061	0.249894	50	yes	no
BASP1	3	2	-1.25254	0.41971	66.6667	yes	no
BDP1	6	3	-1.74283	0.298782	50	yes	yes
BPTF	16	3	-1.83945	0.279427	18.75	no	yes
BRD1	11	3	-1.63074	0.322921	27.2727	no	yes
BRD4	9	3	-4.05539	0.0601458	33.3333	no	yes
BTF3	6	4	-3.94074	0.0651209	66.6667	yes	yes
C11orf46	1	1	-1.19675	0.436257	100	yes	no
C12orf24	2	1	-2.34732	0.196511	50	yes	no
C12orf73	3	2	-1.66381	0.315605	66.6667	yes	no
C14orf21	2	2	-2.58942	0.166152	100	yes	no
C15orf42	2	1	-1.7615	0.29494	50	yes	no
C17orf42	1	1	-1.15016	0.450575	100	yes	no
C1orf86	4	2	-1.01664	0.494265	50	yes	no
C20orf108	2	1	-1.34445	0.393804	50	yes	no
C21orf70	2	1	-1.46352	0.362607	50	yes	no
C3orf35	3	2	-1.5482	0.341937	66.6667	yes	no
C3orf75	1	1	-1.037	0.487341	100	yes	no
C5orf54	2	2	-1.38829	0.382017	100	yes	no
C8orf31	2	1	-2.68276	0.155743	50	yes	no
C8orf42	2	1	-1.39054	0.381422	50	yes	no
C8orf44-SGK3	9	3	-0.953208	0.516483	33.3333	no	yes
C9orf123	1	1	-1.28824	0.409451	100	yes	no
CARM1	21	6	-2.79424	0.144162	28.5714	no	yes
CBLL1	4	2	-2.01213	0.247907	50	yes	no
CBX3	14	3	-1.46063	0.363334	21.4286	no	yes
CCDC137	4	2	-1.58363	0.333641	50	yes	no
CCDC24	8	3	-1.84651	0.278063	37.5	no	yes
CCDC36	4	2	-0.915589	0.530127	50	yes	no
CCDC72	1	1	-2.11482	0.230875	100	yes	no
CCNA2	7	3	-2.0214	0.246319	42.8571	no	yes
CCRL1	1	1	-0.980907	0.506661	100	yes	no
CDADC1	11	3	-0.929086	0.525191	27.2727	no	yes
CDC23	6	3	-3.6398	0.080225	50	yes	yes
CDC42	8	3	-1.25666	0.418512	37.5	no	yes
CDK6	9	3	-2.48199	0.178997	33.3333	no	yes
CDV3	4	2	-1.73425	0.300565	50	yes	no
CEBPB	3	3	-0.910728	0.531916	100	yes	yes
CEBPG	4	2	-1.80977	0.285236	50	yes	no
CENPC1	1	1	-1.68809	0.310338	100	yes	no
CENPE	7	3	-1.93322	0.261844	42.8571	no	yes
CEP19	6	3	-1.30738	0.404053	50	yes	yes
CHD1	13	5	-1.99296	0.251223	38.4615	no	yes
CHD2	11	3	-1.83358	0.280568	27.2727	no	yes
CHD4	15	7	-3.04341	0.121295	46.6667	no	yes
CIT	9	4	-3.60532	0.0821655	44.4444	no	yes
CLASP1	4	2	-1.93132	0.262189	50	yes	no
CLDN20	2	1	-2.2366	0.212185	50	yes	no
CLEC2L	2	1	-0.864541	0.549221	50	yes	no
CNOT2	2	1	-3.62692	0.0809449	50	yes	no
CNOT3	6	3	-4.01304	0.0619374	50	yes	yes
COBRA1	2	1	-2.4734	0.180067	50	yes	no
COPB2	2	1	-3.75545	0.074045	50	yes	no
COPS3	5	3	-2.83415	0.140228	60	yes	yes
COPS4	6	3	-4.28289	0.0513713	50	yes	yes
CORO6	4	2	-0.890955	0.539257	50	yes	no
CPLX1	4	2	-1.12963	0.457033	50	yes	no
CPSF1	4	3	-4.27818	0.0515395	75	yes	yes
CPSF2	5	4	-3.15778	0.112051	80	yes	yes
CPSF3	2	1	-1.5511	0.34125	50	yes	no
CPSF6	5	3	-3.33024	0.0994258	60	yes	yes
CREBBP	13	6	-2.16905	0.222357	46.1538	no	yes
CREBZF	4	2	-1.21364	0.431181	50	yes	no
CTNNBL1	4	2	-3.5545	0.0851116	50	yes	no
CTPS	2	1	-2.27329	0.206858	50	yes	no
CXorf26	2	1	-1.24977	0.420516	50	yes	no
CXXC1	13	6	-2.49442	0.177462	46.1538	no	yes
CYGB	4	2	-1.06169	0.479071	50	yes	no
DCAF11	4	2	-1.45119	0.365721	50	yes	no
DCTN1	4	2	-3.36386	0.0971352	50	yes	no
DCTN3	5	3	-5.11467	0.0288624	60	yes	yes
DCTN5	3	2	-2.56282	0.169245	66.6667	yes	no
DCTN6	3	2	-1.49108	0.355747	66.6667	yes	no
DCUN1D4	2	1	-1.3283	0.398236	50	yes	no
DDX3X	7	3	-1.40764	0.376928	42.8571	no	yes
DDX46	4	2	-1.64444	0.31987	50	yes	no
DDX5	7	3	-2.21299	0.215686	42.8571	no	yes
DEFB132	2	1	-2.95842	0.128655	50	yes	no
DENND4A	3	2	-1.64223	0.320361	66.6667	yes	no
DHFR	10	3	-2.28843	0.204698	30	no	yes
DHPS	5	3	-3.57109	0.0841387	60	yes	yes
DHX15	9	3	-3.41892	0.0934979	33.3333	no	yes
DHX30	7	3	-1.99434	0.250983	42.8571	no	yes
DHX9	8	3	-3.04048	0.121542	37.5	no	yes
DNAJC11	6	4	-2.82933	0.140697	66.6667	yes	yes
DNMT1	17	5	-2.95821	0.128674	29.4118	no	yes
DOT1L	9	4	-1.80989	0.285214	44.4444	no	yes
DPP6	9	3	-0.889172	0.539924	33.3333	no	yes
DPY30	12	4	-3.919	0.0661094	33.3333	no	yes
DTL	6	3	-2.30926	0.201764	50	yes	yes
DTX3	2	1	-1.42662	0.372002	50	yes	no
EGFL7	4	2	-1.58683	0.332902	50	yes	no
EHMT1	15	4	-1.6728	0.313645	26.6667	no	yes
EIF3F	4	2	-2.89776	0.13418	50	yes	no
EIF5A	3	2	-2.70122	0.153763	66.6667	yes	no
ELAVL1	3	2	-2.60163	0.164753	66.6667	yes	no
ERH	4	2	-3.67318	0.0783905	50	yes	no
ETV4	5	3	-2.2039	0.217049	60	yes	yes
EXOC3L2	4	2	-0.866261	0.548567	50	yes	no
EXOSC10	8	4	-2.59033	0.166048	50	yes	yes
EZH2	8	4	-1.4766	0.359334	50	yes	yes
FAM108A1	2	1	-3.41039	0.0940524	50	yes	no
FAM165B	2	1	-0.791332	0.57781	50	yes	no
FAM194A	1	1	-1.73438	0.300538	100	yes	no
FAM53B	4	2	-1.80519	0.286143	50	yes	no
FAU	4	2	-2.57776	0.167501	50	yes	no
FBXW7	6	3	-2.13049	0.22838	50	yes	yes
FERMT2	4	3	-1.93783	0.261009	75	yes	yes
FGF14	4	2	-1.18228	0.440655	50	yes	no
FIZ1	3	2	-0.805255	0.572261	66.6667	yes	no
FTHL17	4	2	-1.42497	0.372428	50	yes	no
FTSJD2	2	1	-5.09162	0.0293271	50	yes	no
GABPB1	3	2	-2.39627	0.189955	66.6667	yes	no
GART	9	6	-2.28873	0.204655	66.6667	yes	yes
GAS1	2	1	-0.846739	0.55604	50	yes	no
GCN1L1	3	2	-1.57872	0.334778	66.6667	yes	no
GIGYF1	2	1	-1.40884	0.376615	50	yes	no
GLTSCR1	4	2	-2.41958	0.186911	50	yes	no
GNAZ	4	2	-1.34241	0.394361	50	yes	no
GNL3L	6	3	-2.09199	0.234556	50	yes	yes
GRWD1	4	2	-1.15548	0.448918	50	yes	no
GTF3C4	13	3	-1.40436	0.377786	23.0769	no	yes
GTPBP4	3	2	-3.91344	0.0663645	66.6667	yes	no
GTPBP5	1	1	-2.55529	0.17013	100	yes	no
GUCY1A2	10	3	-0.880728	0.543093	30	no	yes
HDAC3	12	5	-3.49778	0.0885247	41.6667	no	yes
HEATR3	3	3	-3.37584	0.0963319	100	yes	yes
HIRA	11	4	-1.61586	0.32627	36.3636	no	yes
HIST1H2BK	7	3	-1.82343	0.282548	42.8571	no	yes
HIST2H2BE	8	3	-1.44711	0.366757	37.5	no	yes
HLA-DMA	4	2	-1.41556	0.374863	50	yes	no
HNRNPA2B1	3	2	-1.80933	0.285323	66.6667	yes	no
HNRNPL	2	1	-3.40497	0.0944062	50	yes	no
HSCB	6	3	-2.59592	0.165406	50	yes	yes
HSD17B10	13	6	-3.80599	0.071496	46.1538	no	yes
HUWE1	6	4	-4.16638	0.0556924	66.6667	yes	yes
ICT1	4	2	-3.74845	0.0744054	50	yes	no
IGF1R	14	5	-1.91009	0.266077	35.7143	no	yes
IL1F10	2	1	-1.35054	0.392144	50	yes	no
ILF3	2	1	-3.25142	0.105009	50	yes	no
INO80	9	3	-2.55134	0.170597	33.3333	no	yes
ITGAE	4	2	-1.79321	0.28853	50	yes	no
IWS1	9	6	-2.80755	0.142837	66.6667	yes	yes
KAT2A	14	4	-1.77577	0.292038	28.5714	no	yes
KCNMA1	12	3	-1.35965	0.389677	25	no	yes
KDM4C	10	3	-2.10237	0.232875	30	no	yes
KHDRBS1	7	3	-1.99371	0.251092	42.8571	no	yes
KHSRP	4	3	-1.90811	0.266442	75	yes	yes
KIAA0240	4	2	-1.19114	0.437957	50	yes	no
KIAA1430	6	3	-1.3449	0.393683	50	yes	yes
KIF18A	8	3	-2.38118	0.191952	37.5	no	yes
KRR1	5	4	-2.00397	0.249313	80	yes	yes
KRTAP19-5	2	1	-1.41314	0.375494	50	yes	no
LARP7	3	2	-1.13498	0.455342	66.6667	yes	no
LILRB3	4	2	-1.30325	0.405214	50	yes	no
LIMK1	8	3	-1.56926	0.33698	37.5	no	yes
LOC100132396	2	1	-1.28295	0.410954	50	yes	no
LOC100289561	2	1	-1.27963	0.4119	50	yes	no
LRPPRC	7	4	-2.20242	0.217273	57.1429	yes	yes
LSM12	7	5	-1.95853	0.25729	71.4286	yes	yes
LY6G6C	4	2	-1.13981	0.453819	50	yes	no
MAD2L1BP	3	2	-2.29304	0.204045	66.6667	yes	no
MAK16	3	2	-5.31288	0.0251573	66.6667	yes	no
MAP2K1	11	3	-3.65485	0.0793924	27.2727	no	yes
MAPK1	9	4	-4.5031	0.0440994	44.4444	no	yes
MAPK3	10	3	-1.6707	0.314102	30	no	yes			2009-03-01
MARCH9	1	1	-0.789262	0.57864	100	yes	no
MAT2A	7	3	-2.82942	0.140689	42.8571	no	yes
MATR3	5	3	-2.92874	0.131329	60	yes	yes
MBD3	10	3	-1.17805	0.441948	30	no	yes
MCF2	8	3	-1.23998	0.423378	37.5	no	yes
MCM5	4	2	-3.65464	0.0794044	50	yes	no
MCM6	3	2	-2.8167	0.141935	66.6667	yes	no
MCM7	2	1	-7.72189	0.00473674	50	yes	no
MDM2	8	4	-2.30516	0.202338	50	yes	yes
MED14	2	1	-1.65444	0.317662	50	yes	no
MED25	6	3	-2.26028	0.208732	50	yes	yes
MIOS	4	2	-2.98453	0.126348	50	yes	no
MLL	7	3	-1.84673	0.278021	42.8571	no	yes
MPHOSPH10	5	3	-2.43767	0.184581	60	yes	yes
MRPL4	3	2	-2.90162	0.133821	66.6667	yes	no
MRPL44	6	3	-1.32543	0.39903	50	yes	yes
MRPS7	4	2	-2.13241	0.228077	50	yes	no
MT1A	4	2	-0.87131	0.54665	50	yes	no
MTCH2	6	3	-2.13486	0.227689	50	yes	yes
MTRR	8	3	-2.3668	0.193875	37.5	no	yes
N4BP3	4	2	-1.1218	0.459521	50	yes	no
NAA15	9	3	-3.03674	0.121857	33.3333	no	yes
NAA25	6	3	-1.56523	0.337925	50	yes	yes
NAT14	2	1	-1.5985	0.330221	50	yes	no
NCAPG2	6	4	-1.80441	0.286297	66.6667	yes	yes
NCBP1	5	3	-3.61824	0.0814331	60	yes	yes
NCOA6	2	1	-2.95525	0.128938	50	yes	no
NDUFA13	2	1	-1.93368	0.26176	50	yes	no
NDUFA9	7	3	-1.7153	0.30454	42.8571	no	yes
NDUFV1	5	3	-2.43339	0.185129	60	yes	yes
NEK1	11	4	-4.14225	0.0566316	36.3636	no	yes
NEUROD2	4	2	-1.47061	0.36083	50	yes	no
NHP2L1	2	1	-6.79769	0.00898857	50	yes	no
NLRP6	7	3	-1.5694	0.336948	42.8571	no	yes
NOC4L	3	2	-2.23516	0.212398	66.6667	yes	no
NOL10	4	2	-3.79342	0.0721218	50	yes	no
NOP14	4	2	-1.93846	0.260894	50	yes	no
NRBP1	9	3	-1.90829	0.266407	33.3333	no	yes
NSL1	1	1	-1.71933	0.303691	100	yes	no
NUFIP2	5	3	-1.60723	0.328228	60	yes	yes
NUP133	2	1	-4.20946	0.0540539	50	yes	no
NUP153	3	2	-3.47071	0.0902013	66.6667	yes	no
NUP188	7	4	-2.06938	0.238262	57.1429	yes	yes
NUP214	5	3	-3.73979	0.0748531	60	yes	yes
NUP62	4	2	-4.18616	0.0549339	50	yes	no
NUP93	2	1	-4.08074	0.0590983	50	yes	no
OPA1	4	2	-2.86717	0.137055	50	yes	no
OPRD1	11	3	-1.13671	0.454796	27.2727	no	yes
OR10AG1	2	1	-1.12984	0.456966	50	yes	no
OR11G2	2	1	-2.49936	0.176855	50	yes	no
OR1J2	2	1	-0.986982	0.504532	50	yes	no
OR51D1	4	2	-0.963005	0.512987	50	yes	no
OR52E4	2	1	-0.92048	0.528333	50	yes	no
OR8B8	2	1	-1.54138	0.343556	50	yes	no
PCID2	4	2	-1.44192	0.368077	50	yes	no
PCYT1B	12	3	-1.1797	0.441443	25	no	yes
PCYT2	5	3	-0.835905	0.560232	60	yes	yes
PFAS	5	3	-2.18504	0.219906	60	yes	yes
PFDN1	7	4	-1.29244	0.40826	57.1429	yes	yes
PGD	4	2	-4.54746	0.0427638	50	yes	no
PGK1	12	3	-2.49808	0.177012	25	no	yes
PHF8	12	4	-1.77804	0.29158	33.3333	no	yes
PIM1	9	3	-1.99002	0.251735	33.3333	no	yes
PLAGL2	2	1	-0.598381	0.660495	50	yes	no
PNPT1	11	7	-3.58227	0.0834888	63.6364	yes	yes
POLM	2	1	-2.4286	0.185746	50	yes	no
POLR1B	5	3	-2.76302	0.147315	60	yes	yes
POLR2A	8	3	-1.51878	0.348981	37.5	no	yes
PPARG	6	3	-1.34708	0.393086	50	yes	yes
PPP1R7	4	2	-1.68162	0.311732	50	yes	no
PPP2CA	6	3	-3.63582	0.0804467	50	yes	yes
PPP2R1A	2	1	-1.46983	0.361025	50	yes	no
PPP2R5C	5	3	-1.57141	0.336479	60	yes	yes
PRELID2	4	2	-0.939952	0.52125	50	yes	no
PRKDC	8	5	-2.85914	0.13782	62.5	yes	yes
PRMT1	14	6	-2.14839	0.225565	42.8571	no	yes
PRPF4B	10	4	-2.63862	0.160582	40	no	yes
PSIP1	16	4	-2.22734	0.213553	25	no	yes
PSMA2	4	2	-2.33219	0.198583	50	yes	no
PSMA5	8	3	-7.11098	0.00723406	37.5	no	yes
PSMD12	4	2	-4.3975	0.0474481	50	yes	no
PSMD13	8	4	-4.13487	0.0569219	50	yes	yes
PSME3	2	1	-1.55285	0.340836	50	yes	no
QKI	2	1	-1.51685	0.349449	50	yes	no
RAB27B	4	2	-1.12333	0.459033	50	yes	no
RANBP1	5	3	-2.48009	0.179233	60	yes	yes
RAPGEF1	2	1	-1.57394	0.335891	50	yes	no
RBBP4	8	4	-1.48748	0.356634	50	yes	yes
RBBP5	15	6	-2.14767	0.225677	40	no	yes
RBBP7	11	5	-2.27186	0.207063	45.4545	no	yes
RBBP8	9	3	-1.76129	0.294984	33.3333	no	yes
RBM10	5	5	-2.36309	0.194374	100	yes	yes
RBM17	4	2	-6.78197	0.00908705	50	yes	no
RBM19	5	4	-3.22329	0.107076	80	yes	yes
RBM28	2	1	-1.95347	0.258194	50	yes	no
RBM4	6	3	-1.23036	0.426212	50	yes	yes
RBPMS2	4	3	-0.703626	0.614027	75	yes	yes
RERE	4	2	-0.892043	0.538851	50	yes	no
RGPD3	7	4	-2.01638	0.247178	57.1429	yes	yes
RGPD4	6	3	-1.93255	0.261966	50	yes	yes
RIF1	7	3	-1.40096	0.378678	42.8571	no	yes
RIOK1	6	4	-1.24517	0.421858	66.6667	yes	yes
RNF103-VPS24	2	1	-1.92819	0.262759	50	yes	no
RPF1	7	3	-3.51009	0.0877723	42.8571	no	yes
RPF2	6	3	-3.55261	0.0852231	50	yes	yes
RPL10	2	1	-8.71487	0.00237993	50	yes	no
RPL14	2	1	-3.07698	0.118505	50	yes	no
RPL18A	2	1	-6.84669	0.00868844	50	yes	no
RPL28	5	3	-3.00708	0.124388	60	yes	yes
RPL31	3	2	-4.62832	0.0404332	66.6667	yes	no
RPL6	2	1	-6.87162	0.00853956	50	yes	no
RPL7L1	7	4	-4.77468	0.0365323	57.1429	yes	yes
RPN1	5	3	-2.79569	0.144016	60	yes	yes
RPS15	4	2	-3.37909	0.0961152	50	yes	no
RPS27A	2	1	-1.80974	0.285243	50	yes	no
RQCD1	3	2	-3.25339	0.104865	66.6667	yes	no
RRP12	4	2	-3.61202	0.081785	50	yes	no
RRP36	4	2	-1.66004	0.316431	50	yes	no
RSL1D1	4	2	-2.26367	0.208242	50	yes	no
S100A16	2	1	-0.755797	0.592219	50	yes	no
SAFB2	4	2	-1.61729	0.325948	50	yes	no
SART1	4	2	-2.86261	0.137489	50	yes	no
SCAP	5	4	-2.18573	0.2198	80	yes	yes
SDCBP	2	1	-0.94383	0.519851	50	yes	no
SDHA	9	3	-3.41461	0.0937775	33.3333	no	yes
SENP1	7	3	-0.664363	0.630967	42.8571	no	yes
SERBP1	4	2	-3.35497	0.097736	50	yes	no
SETD1B	13	4	-1.78246	0.290688	30.7692	no	yes
SETD2	14	7	-2.13014	0.228436	50	yes	yes
SETD5	11	3	-2.06119	0.239618	27.2727	no	yes
SGOL1	4	3	-1.45103	0.365761	75	yes	yes
SHFM1	6	3	-4.42209	0.0466466	50	yes	yes
SIGLEC6	2	1	-0.953745	0.51629	50	yes	no
SKA2	7	4	-2.09661	0.233807	57.1429	yes	yes
SKP1	4	2	-1.43664	0.369427	50	yes	no
SLC4A11	9	3	-0.88245	0.542446	33.3333	no	yes
SLTM	5	4	-1.70688	0.306321	80	yes	yes
SMARCA5	11	5	-2.88701	0.135183	45.4545	no	yes
SMG7	4	2	-2.4219	0.186611	50	yes	no
SMN1	9	4	-1.77029	0.29315	44.4444	no	yes
SMN2	8	4	-1.77547	0.2921	50	yes	yes
SMNDC1	7	4	-1.45648	0.364381	57.1429	yes	yes
SNRNP25	7	3	-4.34204	0.049308	42.8571	no	yes
SNRNP40	4	2	-2.62798	0.16177	50	yes	no
SNRNP48	4	2	-1.54274	0.343233	50	yes	no
SNRNP70	2	1	-5.20815	0.0270515	50	yes	no
SNRPD3	4	2	-1.37417	0.385775	50	yes	no
SNW1	2	1	-1.85958	0.275557	50	yes	no
SP110	13	3	-2.0736	0.237567	23.0769	no	yes
SREBF1	10	4	-2.14268	0.226459	40	no	yes
SRF	8	4	-1.81725	0.28376	50	yes	yes
SRP54	3	2	-3.42509	0.0930989	66.6667	yes	no
SRRM2	4	2	-2.10417	0.232584	50	yes	no
SRRT	2	1	-3.20478	0.108459	50	yes	no
SRSF1	1	1	-3.58275	0.083461	100	yes	no
SRSF11	8	5	-2.52524	0.173711	62.5	yes	yes
SRSF6	10	3	-1.61762	0.325873	30	no	yes
SSBP1	4	2	-3.08592	0.117773	50	yes	no
STX11	2	1	-0.587974	0.665276	50	yes	no
SUPT16H	14	3	-2.99765	0.125204	21.4286	no	yes
SUPV3L1	8	5	-3.49174	0.0888956	62.5	yes	yes
SUZ12	15	6	-2.10254	0.232849	40	no	yes
SYBU	8	3	-1.64856	0.318959	37.5	no	yes
SYNCRIP	4	2	-2.45639	0.182202	50	yes	no
TADA3	5	3	-3.22138	0.107218	60	yes	yes
TAF10	6	3	-3.19404	0.109269	50	yes	yes
TAF12	3	2	-1.31852	0.400947	66.6667	yes	no
TAF3	10	4	-2.869	0.136882	40	no	yes
TAF4	4	2	-1.94492	0.259729	50	yes	no
TARDBP	5	3	-2.80328	0.143261	60	yes	yes
TBC1D10B	3	2	-1.52564	0.347326	66.6667	yes	no
TBL3	3	2	-4.25076	0.0525284	66.6667	yes	no
TCEB1	6	3	-2.29626	0.20359	50	yes	yes
TCOF1	4	2	-2.99152	0.125737	50	yes	no
TEAD1	6	4	-1.51743	0.349307	66.6667	yes	yes
TEKT5	4	2	-2.56529	0.168954	50	yes	no
TEX22	2	2	-1.88088	0.271519	100	yes	no
TFDP1	6	5	-2.55384	0.170302	83.3333	yes	yes
TLK2	8	4	-2.04278	0.242695	50	yes	yes
TMEM33	2	1	-1.26019	0.417489	50	yes	no
TNPO3	6	4	-3.26701	0.10388	66.6667	yes	yes
TOPBP1	3	2	-3.51916	0.0872225	66.6667	yes	no
TRIM28	18	7	-1.8275	0.281753	38.8889	no	yes
TTC14	2	1	-1.6006	0.329739	50	yes	no
TTC35	2	2	-3.25657	0.104635	100	yes	no
TUBGCP2	6	3	-2.83703	0.139948	50	yes	yes
TUBGCP4	6	4	-1.63938	0.320994	66.6667	yes	yes
TYMS	8	3	-1.75696	0.295871	37.5	no	yes
UBC	5	3	-4.31832	0.0501252	60	yes	yes
UBE2D3	6	4	-2.3608	0.194683	66.6667	yes	yes
UBE4B	4	4	-1.74258	0.298835	100	yes	yes
UBL5	6	3	-2.48101	0.179119	50	yes	yes
UPF2	4	2	-3.53235	0.0864287	50	yes	no
UQCRC1	11	4	-2.01031	0.24822	36.3636	no	yes
UQCRQ	3	2	-1.46753	0.361602	66.6667	yes	no
UTP14A	7	5	-1.6224	0.324794	71.4286	yes	yes
UTP3	4	3	-1.98445	0.252709	75	yes	yes
VARS2	2	2	-1.7896	0.289253	100	yes	no
VPS16	7	3	-1.24855	0.42087	42.8571	no	yes
VPS24	2	1	-1.95945	0.257126	50	yes	no
WDR12	3	2	-3.77166	0.0732178	66.6667	yes	no
WDR48	7	3	-1.06489	0.478011	42.8571	no	yes
WDR5	8	4	-4.34694	0.0491405	50	yes	yes
WDR62	4	2	-0.851111	0.554358	50	yes	no
WFDC10A	4	2	-1.58942	0.332304	50	yes	no
WNK1	12	5	-3.60551	0.0821546	41.6667	no	yes
WWTR1	6	3	-1.92655	0.263057	50	yes	yes
YTHDC1	4	2	-5.41005	0.0235186	50	yes	no
YY1	5	4	-4.30965	0.0504273	80	yes	yes
ZNF367	4	2	-1.16096	0.447214	50	yes	no
ZNF434	2	1	-2.12104	0.229882	50	yes	no
ZNF497	2	1	-1.32636	0.398774	50	yes	no
ZNF558	4	2	-1.10206	0.46585	50	yes	no
ZNF618	3	2	-0.970771	0.510233	66.6667	yes	no
ZNF90	2	1	-1.41721	0.374436	50	yes	no
ZW10	7	3	-2.05135	0.241257	42.8571	no	yes

## Sheet: Fig 3B GW PhenDC3_genes
Gene	shRNAs in t0	Depleted shRNAs	Median LogFC	Median FC	Depleted shRNAs/shRNAs in t0 (%)	Pass 50% depleted shRNA threshold	Pass 3 depleted shRNA threshold
AATK	15	3	-1.42466	0.372508	20	no	yes
ABCB1	8	3	-1.3259	0.398901	37.5	no	yes
ABCB6	6	3	-0.729257	0.603215	50	yes	yes
ABCG8	10	3	-1.17633	0.442474	30	no	yes
ACAD9	7	3	-2.67213	0.156895	42.8571	no	yes
ACTR3	4	2	-1.34564	0.393478	50	yes	no
ACTR6	4	2	-1.31729	0.401289	50	yes	no
ACVR2B	12	3	-2.09434	0.234175	25	no	yes
ADAR	7	5	-3.89412	0.0672593	71.4286	yes	yes
ADD1	6	3	-0.979398	0.507191	50	yes	yes
ADH6	10	3	-1.15456	0.449204	30	no	yes
ADSL	13	8	-4.85201	0.0346257	61.5385	yes	yes
ADSS	9	5	-2.33907	0.197638	55.5556	yes	yes
AFAP1L1	6	3	-1.70637	0.30643	50	yes	yes
AHCYL1	5	3	-4.51425	0.0437598	60	yes	yes
AHCYL2	7	3	-1.16117	0.447149	42.8571	no	yes
AHR	8	4	-2.26157	0.208545	50	yes	yes
AHSA1	7	4	-3.24838	0.10523	57.1429	yes	yes
AIFM1	8	6	-1.94692	0.25937	75	yes	yes
AIM2	4	2	-1.38125	0.383886	50	yes	no
ALK	10	3	-4.72554	0.0377983	30	no	yes
AMD1	7	4	-1.78386	0.290404	57.1429	yes	yes
ANAPC4	7	3	-5.18311	0.027525	42.8571	no	yes
ANAPC5	9	3	-2.42101	0.186725	33.3333	no	yes
ANKRD27	8	3	-1.1884	0.438788	37.5	no	yes
ANKRD43	1	1	-2.26734	0.207712	100	yes	no
ANLN	6	4	-2.50532	0.176126	66.6667	yes	yes
API5	6	3	-1.36842	0.387315	50	yes	yes
ARGLU1	4	3	-2.17163	0.22196	75	yes	yes
ARHGAP28	4	2	-2.15081	0.225186	50	yes	no
ARHGAP4	7	3	-1.85333	0.276753	42.8571	no	yes
ARIH1	6	4	-2.58745	0.16638	66.6667	yes	yes
ARNT	5	4	-3.72252	0.0757547	80	yes	yes
ASCC2	4	3	-2.15668	0.224271	75	yes	yes
ASCC3	5	3	-1.66083	0.316257	60	yes	yes
ASH2L	16	5	-4.1712	0.0555064	31.25	no	yes
ASNS	6	3	-4.46187	0.0453779	50	yes	yes
ATAD3A	11	3	-3.45812	0.0909919	27.2727	no	yes
ATAD3B	6	4	-4.13619	0.0568699	66.6667	yes	yes
ATF4	3	2	-2.97021	0.127608	66.6667	yes	no
ATG2A	3	2	-2.09616	0.23388	66.6667	yes	no
ATP1A3	8	3	-1.80833	0.285522	37.5	no	yes
ATP5A1	6	4	-2.54294	0.171593	66.6667	yes	yes
ATP5C1	8	4	-2.20311	0.217168	50	yes	yes
ATP5F1	8	3	-2.90725	0.1333	37.5	no	yes
ATP5H	5	3	-1.9848	0.252648	60	yes	yes
ATP5O	7	4	-2.39107	0.190641	57.1429	yes	yes
ATR	19	7	-1.85998	0.275481	36.8421	no	yes
ATRX	16	5	-1.39559	0.38009	31.25	no	yes
AURKB	14	4	-1.72263	0.302996	28.5714	no	yes
BAD	2	1	-0.942711	0.520254	50	yes	no
BAHD1	5	3	-1.21754	0.430015	60	yes	yes
BARD1	4	3	-1.99461	0.250936	75	yes	yes
BCL2L14	6	3	-2.15549	0.224456	50	yes	yes
BCLAF1	4	2	-1.52445	0.347611	50	yes	no
BDP1	6	4	-2.38779	0.191074	66.6667	yes	yes
BEND2	3	2	-1.54425	0.342875	66.6667	yes	no
BHLHE41	6	3	-2.10118	0.233068	50	yes	yes
BMS1	4	2	-2.53539	0.172493	50	yes	no
BOP1	8	4	-5.68598	0.0194245	50	yes	yes
BPTF	16	6	-1.88073	0.271546	37.5	no	yes
BRCA1	5	3	-2.09166	0.23461	60	yes	yes
BRCA2	3	2	-1.79409	0.288354	66.6667	yes	no
BTF3	6	3	-2.89649	0.134298	50	yes	yes
C10orf131	2	1	-1.16136	0.447092	50	yes	no
C10orf46	2	1	-1.30643	0.404321	50	yes	no
C11orf1	4	3	-0.73181	0.602148	75	yes	yes
C11orf46	1	1	-1.16679	0.44541	100	yes	no
C11orf75	3	2	-2.8276	0.140866	66.6667	yes	no
C14orf135	1	1	-2.16839	0.222458	100	yes	no
C14orf166	8	3	-2.57552	0.167761	37.5	no	yes
C14orf169	8	3	-1.75127	0.29704	37.5	no	yes
C14orf178	2	1	-1.57134	0.336495	50	yes	no
C15orf2	1	1	-0.85787	0.551767	100	yes	no
C15orf29	2	1	-1.76477	0.294273	50	yes	no
C15orf42	2	1	-3.18052	0.110298	50	yes	no
C16orf72	8	3	-3.72059	0.0758562	37.5	no	yes
C16orf80	7	3	-1.21545	0.430639	42.8571	no	yes
C17orf42	1	1	-1.59912	0.330077	100	yes	no
C19orf29	1	1	-3.48704	0.0891861	100	yes	no
C1orf55	1	1	-1.35971	0.389661	100	yes	no
C20orf108	2	1	-1.18417	0.440078	50	yes	no
C21orf2	6	4	-1.69182	0.309535	66.6667	yes	yes
C2orf85	2	1	-1.27319	0.413744	50	yes	no
C4orf48	1	1	-2.74224	0.149452	100	yes	no
C6orf126	1	1	-3.3617	0.097281	100	yes	no
C6orf192	1	1	-4.8688	0.0342251	100	yes	no
C6orf204	2	1	-1.29305	0.408087	50	yes	no
C6orf70	2	1	-0.865239	0.548955	50	yes	no
C8orf42	2	1	-1.13844	0.454249	50	yes	no
C9orf79	2	1	-2.54954	0.170809	50	yes	no
CACNG3	10	3	-1.66262	0.315865	30	no	yes
CAMSAP1L1	2	1	-2.6358	0.160896	50	yes	no
CAND1	6	4	-2.75782	0.147847	66.6667	yes	yes
CAPN10	8	3	-1.12958	0.45705	37.5	no	yes
CARM1	21	8	-2.82919	0.140712	38.0952	no	yes
CARS	6	3	-1.99821	0.250311	50	yes	yes
CASP7	9	3	-0.91945	0.52871	33.3333	no	yes
CASP8AP2	6	3	-2.00826	0.248573	50	yes	yes
CATSPER2	9	3	-1.22591	0.427529	33.3333	no	yes
CBR4	5	3	-0.810717	0.570099	60	yes	yes
CBWD1	11	3	-1.15778	0.448201	27.2727	no	yes
CBWD2	10	3	-1.14772	0.451337	30	no	yes
CBWD3	10	3	-1.23254	0.425566	30	no	yes
CBWD6	10	3	-1.38107	0.383933	30	no	yes
CBX3	14	4	-1.36256	0.388893	28.5714	no	yes
CCAR1	5	5	-3.41494	0.0937564	100	yes	yes
CCDC113	4	2	-1.56383	0.338253	50	yes	no
CCDC140	4	2	-0.869717	0.547254	50	yes	no
CCDC24	8	4	-3.77438	0.0730799	50	yes	yes
CCDC6	4	3	-2.39557	0.190047	75	yes	yes
CCDC72	1	1	-2.59884	0.165071	100	yes	no
CCDC93	3	2	-1.23392	0.42516	66.6667	yes	no
CCL24	2	1	-0.706439	0.612831	50	yes	no
CCL26	7	3	-1.50804	0.351588	42.8571	no	yes
CCNC	4	2	-2.35493	0.195476	50	yes	no
CCNE1	8	3	-1.28404	0.410644	37.5	no	yes
CCNT1	7	4	-1.64193	0.320428	57.1429	yes	yes
CDC23	6	3	-3.02212	0.123098	50	yes	yes
CDC37	6	3	-2.1937	0.21859	50	yes	yes
CDC42SE1	4	2	-3.20247	0.108633	50	yes	no
CDC6	7	4	-1.46676	0.361793	57.1429	yes	yes
CDC7	7	3	-1.7867	0.289834	42.8571	no	yes
CDK12	10	4	-2.80559	0.143032	40	no	yes
CDK13	10	3	-2.5053	0.176129	30	no	yes
CDK8	11	7	-2.11588	0.230704	63.6364	yes	yes
CDV3	4	2	-1.84447	0.278459	50	yes	no
CENPB	4	2	-2.6272	0.161858	50	yes	no
CENPC1	1	1	-2.41935	0.18694	100	yes	no
CENPE	7	3	-1.33133	0.397401	42.8571	no	yes
CENPN	7	3	-1.88225	0.27126	42.8571	no	yes
CERK	7	3	-1.71398	0.304818	42.8571	no	yes
CFDP1	2	1	-1.37479	0.385608	50	yes	no
CHAF1B	12	5	-2.80753	0.14284	41.6667	no	yes
CHCHD3	4	4	-2.94242	0.13009	100	yes	yes
CHD1	13	3	-2.31333	0.201196	23.0769	no	yes
CHD2	11	3	-2.47928	0.179334	27.2727	no	yes
CHD8	10	4	-2.22553	0.213821	40	no	yes
CHEK1	14	7	-2.69337	0.154602	50	yes	yes
CHMP1B	5	3	-0.86957	0.54731	60	yes	yes
CHMP2A	4	2	-5.97118	0.0159403	50	yes	no
CHRD	8	3	-1.60783	0.328091	37.5	no	yes
CHTF18	9	4	-2.09286	0.234416	44.4444	no	yes
CIB2	4	2	-0.760855	0.590147	50	yes	no
CIT	9	3	-2.69771	0.154138	33.3333	no	yes
CKM	10	5	-1.68649	0.310682	50	yes	yes
CLASP1	4	2	-1.60834	0.327975	50	yes	no
CLDN25	7	3	-1.29567	0.407346	42.8571	no	yes
CLEC2L	2	1	-1.03239	0.488899	50	yes	no
CLSTN2	4	2	-0.978632	0.507461	50	yes	no
CLSTN3	5	3	-1.58413	0.333526	60	yes	yes
CNBP	5	3	-5.54038	0.0214872	60	yes	yes
CNGA4	11	3	-2.42855	0.185752	27.2727	no	yes
CNOT2	2	1	-4.93328	0.0327292	50	yes	no
CNOT3	6	4	-4.76267	0.0368377	66.6667	yes	yes
COLEC12	2	1	-1.48339	0.357647	50	yes	no
COMMD2	5	3	-0.60833	0.655956	60	yes	yes
CORO1C	5	3	-1.19526	0.436707	60	yes	yes
COX11	7	4	-1.08149	0.472541	57.1429	yes	yes
COX4I1	10	6	-1.48436	0.357408	60	yes	yes
CPLX1	4	3	-1.19031	0.43821	75	yes	yes
CPSF1	4	3	-4.27969	0.0514853	75	yes	yes
CPSF2	5	3	-3.50244	0.0882392	60	yes	yes
CREB3L1	4	2	-1.91066	0.265971	50	yes	no
CRIP1	4	2	-1.21736	0.43007	50	yes	no
CROCC	6	3	-1.22871	0.426699	50	yes	yes
CSN2	5	3	-1.01059	0.496343	60	yes	yes
CSNK1A1	9	5	-3.00739	0.124361	55.5556	yes	yes
CSTF1	4	3	-1.37846	0.384628	75	yes	yes
CTNNBL1	4	3	-3.27693	0.103168	75	yes	yes
CTPS	2	1	-1.89209	0.269417	50	yes	no
CTSL2	3	2	-3.66539	0.0788145	66.6667	yes	no
CUL1	4	2	-2.11649	0.230607	50	yes	no
CUL3	7	3	-3.56889	0.0842667	42.8571	no	yes
CXorf56	4	2	-1.76622	0.293979	50	yes	no
CXXC1	13	3	-3.04624	0.121057	23.0769	no	yes
CYC1	4	2	-3.46652	0.0904638	50	yes	no
CYLD	8	3	-1.18432	0.440033	37.5	no	yes
DACH1	4	2	-3.38141	0.095961	50	yes	no
DCP2	4	2	-1.08606	0.471047	50	yes	no
DDX3X	7	3	-1.90326	0.267339	42.8571	no	yes
DDX42	5	4	-4.51144	0.043845	80	yes	yes
DDX46	4	2	-3.63401	0.080548	50	yes	no
DDX5	7	3	-2.51176	0.175342	42.8571	no	yes
DDX6	5	3	-2.90887	0.133151	60	yes	yes
DEK	7	4	-1.37359	0.38593	57.1429	yes	yes
DHFR	10	3	-2.10099	0.233098	30	no	yes
DHPS	5	3	-5.29354	0.0254967	60	yes	yes
DHX15	9	4	-4.66574	0.039398	44.4444	no	yes
DHX30	7	3	-3.09847	0.116753	42.8571	no	yes
DHX36	5	4	-4.61899	0.0406953	80	yes	yes
DHX38	8	3	-2.17205	0.221895	37.5	no	yes
DIDO1	7	3	-4.31867	0.050113	42.8571	no	yes
DIO1	5	3	-0.844863	0.556764	60	yes	yes
DIS3L	2	1	-0.567819	0.674636	50	yes	no
DIS3L2	2	1	-0.545042	0.685371	50	yes	no
DKC1	3	2	-4.08095	0.0590899	66.6667	yes	no
DNAJA3	7	3	-3.53965	0.0859921	42.8571	no	yes
DNAJC11	6	4	-2.72864	0.150868	66.6667	yes	yes
DNAJC2	7	3	-2.89365	0.134563	42.8571	no	yes
DNMT1	17	6	-1.72478	0.302544	35.2941	no	yes
DPY30	12	3	-1.98323	0.252923	25	no	yes
DSN1	7	3	-1.92638	0.263089	42.8571	no	yes
DTL	6	3	-1.81033	0.285126	50	yes	yes
DYRK1A	7	4	-1.30452	0.404857	57.1429	yes	yes
DYRK1B	14	3	-0.96923	0.510779	21.4286	no	yes
EAF2	4	2	-1.05164	0.48242	50	yes	no
EAPP	4	3	-2.62743	0.161832	75	yes	yes
EEF1A1	1	1	-5.09589	0.0292404	100	yes	no
EFCAB6	2	1	-1.09082	0.469493	50	yes	no
EFCAB7	2	1	-1.5764	0.335317	50	yes	no
EGFL6	6	3	-0.604571	0.657667	50	yes	yes
EHMT1	15	6	-1.52856	0.346624	40	no	yes
EI24	4	3	-1.47493	0.359751	75	yes	yes
EIF1AX	2	1	-4.52351	0.0434798	50	yes	no
EIF2AK4	7	3	-1.66272	0.315844	42.8571	no	yes
EIF2S2	3	2	-3.45228	0.0913609	66.6667	yes	no
EIF3D	2	1	-5.5539	0.0212867	50	yes	no
EIF3F	4	2	-2.01093	0.248113	50	yes	no
EIF3H	6	3	-3.3908	0.0953386	50	yes	yes
EIF4E	7	4	-4.01577	0.0618204	57.1429	yes	yes
ELAC2	3	2	-2.25109	0.210065	66.6667	yes	no
ELMO3	4	2	-1.16729	0.445257	50	yes	no
EWSR1	5	3	-3.17161	0.110981	60	yes	yes
EXOSC10	8	3	-2.03066	0.244743	37.5	no	yes
EXOSC2	6	3	-3.41322	0.0938685	50	yes	yes
FAM108A1	2	1	-2.4522	0.182732	50	yes	no
FAM117B	8	3	-1.5914	0.331849	37.5	no	yes
FAM120B	4	2	-0.937294	0.522212	50	yes	no
FAM158A	2	1	-1.897	0.268502	50	yes	no
FAM160B1	4	2	-2.42886	0.185713	50	yes	no
FAM174B	3	2	-2.17928	0.220786	66.6667	yes	no
FAM48A	1	1	-1.74731	0.297856	100	yes	no
FASTKD2	7	3	-1.65937	0.316577	42.8571	no	yes
FBRS	6	3	-1.42451	0.372546	50	yes	yes
FBXL14	3	2	-1.21573	0.430554	66.6667	yes	no
FBXO42	7	4	-2.1625	0.223369	57.1429	yes	yes
FCF1	4	2	-3.07701	0.118502	50	yes	no
FCRL5	4	2	-1.614	0.326691	50	yes	no
FGFR3	10	3	-2.65347	0.158937	30	no	yes
FIP1L1	4	2	-2.97768	0.126949	50	yes	no
FLJ25363	1	1	-4.52513	0.0434311	100	yes	no
FOXL2	3	2	-3.4467	0.0917148	66.6667	yes	no
FSHR	10	3	-0.934448	0.523243	30	no	yes
FTSJD2	2	2	-3.197	0.109046	100	yes	no
GABRA5	12	3	-2.66129	0.158078	25	no	yes
GABRA6	10	3	-1.31727	0.401293	30	no	yes
GALNT8	8	3	-1.43126	0.370806	37.5	no	yes
GAR1	7	5	-4.50651	0.0439953	71.4286	yes	yes
GARS	5	3	-2.53977	0.17197	60	yes	yes
GART	9	4	-2.78241	0.145349	44.4444	no	yes
GATSL3	5	3	-3.39832	0.0948425	60	yes	yes
GCN1L1	3	3	-2.87523	0.136292	100	yes	yes
GMPR	10	3	-1.23391	0.425163	30	no	yes
GNB2L1	7	3	-4.70841	0.0382496	42.8571	no	yes
GOLM1	4	2	-1.69193	0.309512	50	yes	no
GOT2	10	3	-2.05656	0.240388	30	no	yes
GPR108	10	3	-1.53672	0.344667	30	no	yes
GRIA1	8	3	-2.43298	0.185182	37.5	no	yes
GRSF1	7	4	-3.08518	0.117834	57.1429	yes	yes
GTF3A	3	2	-1.38885	0.381869	66.6667	yes	no
GTPBP4	3	2	-5.74774	0.0186105	66.6667	yes	no
H2AFZ	15	4	-1.87446	0.272729	26.6667	no	yes
HARS	9	3	-1.31304	0.402471	33.3333	no	yes
HBA1	4	2	-1.12313	0.459098	50	yes	no
HBA2	4	2	-1.18436	0.440021	50	yes	no
HBEGF	1	1	-1.15706	0.448426	100	yes	no
HCLS1	2	1	-1.29376	0.407886	50	yes	no
HERC2	4	2	-1.44281	0.36785	50	yes	no
HINT3	6	3	-1.21347	0.431229	50	yes	yes
HIST1H2BF	7	3	-1.62827	0.323476	42.8571	no	yes
HIST1H2BK	7	3	-2.21525	0.215349	42.8571	no	yes
HIST1H2BN	9	3	-1.84975	0.277441	33.3333	no	yes
HIST1H4E	6	3	-2.80414	0.143176	50	yes	yes
HIST2H2AB	3	2	-0.85028	0.554677	66.6667	yes	no
HIST2H2BE	8	3	-1.74696	0.297928	37.5	no	yes
HIST2H2BF	3	2	-1.81149	0.284896	66.6667	yes	no
HMGB1	2	1	-1.68612	0.310762	50	yes	no
HMX2	4	2	-0.969153	0.510806	50	yes	no
HNRNPC	5	3	-3.8325	0.0701944	60	yes	yes
HNRNPL	2	2	-5.1986	0.027231	100	yes	no
HNRNPU	4	2	-4.66571	0.0393986	50	yes	no
HSCB	6	3	-2.66427	0.157752	50	yes	yes
HSD17B10	13	5	-3.49701	0.088572	38.4615	no	yes
HSF1	5	4	-2.68334	0.155681	80	yes	yes
HSP90AB1	8	4	-2.43904	0.184406	50	yes	yes
HSPA14	7	6	-1.69394	0.309081	85.7143	yes	yes
HSPA4	8	3	-1.53271	0.345628	37.5	no	yes
HTATSF1	6	4	-3.02934	0.122483	66.6667	yes	yes
HTR6	11	3	-2.29925	0.203169	27.2727	no	yes
HUWE1	6	3	-3.49456	0.0887225	50	yes	yes
ICAM3	2	1	-1.28794	0.409536	50	yes	no
ICT1	4	3	-2.77598	0.145998	75	yes	yes
IDH3A	7	4	-2.09093	0.234729	57.1429	yes	yes
IGFBP6	4	2	-2.27668	0.206372	50	yes	no
IMP4	5	3	-3.79541	0.0720226	60	yes	yes
INSL4	7	3	-0.960575	0.513852	42.8571	no	yes
IRAK2	10	3	-1.52757	0.346862	30	no	yes
IRF2	3	2	-1.0691	0.476616	66.6667	yes	no
ISX	4	2	-1.71562	0.304472	50	yes	no
ITGB1	7	3	-2.42025	0.186824	42.8571	no	yes
ITPA	8	4	-2.09643	0.233836	50	yes	yes
ITPR2	10	4	-1.17442	0.443061	40	no	yes
IWS1	9	3	-1.43945	0.368708	33.3333	no	yes
JAKMIP2	8	5	-1.20251	0.43452	62.5	yes	yes
JARID2	8	4	-1.41683	0.374535	50	yes	yes
JPH3	4	2	-1.26137	0.417149	50	yes	no
JUNB	6	5	-2.8186	0.141748	83.3333	yes	yes
JUND	6	3	-2.05595	0.240491	50	yes	yes
KAT5	14	5	-2.0651	0.23897	35.7143	no	yes
KAT6A	12	4	-0.867402	0.548133	33.3333	no	yes
KCNG4	8	3	-1.19996	0.435289	37.5	no	yes
KCNH1	12	3	-2.10283	0.2328	25	no	yes
KEAP1	4	3	-3.34678	0.0982922	75	yes	yes
KHDC1	2	1	-2.06192	0.239497	50	yes	no
KHSRP	4	2	-1.88064	0.271563	50	yes	no
KIAA0907	4	2	-1.80797	0.285593	50	yes	no
KIAA1430	6	3	-2.52042	0.174292	50	yes	yes
KIAA1524	4	3	-5.80276	0.0179141	75	yes	yes
KIAA1949	2	1	-2.26419	0.208166	50	yes	no
KIAA2013	3	2	-1.52213	0.348172	66.6667	yes	no
KIF14	4	3	-4.23853	0.0529757	75	yes	yes
KPNA4	4	2	-2.14718	0.225753	50	yes	no
KRBOX1	2	1	-1.8552	0.276393	50	yes	no
LAMB1	7	3	-1.92365	0.263586	42.8571	no	yes
LARP1	6	3	-2.26252	0.208407	50	yes	yes
LARP7	3	2	-3.56164	0.0846916	66.6667	yes	no
LATS1	9	3	-1.16652	0.445496	33.3333	no	yes
LATS2	11	5	-1.65412	0.317731	45.4545	no	yes
LCE3A	3	2	-2.05293	0.240995	66.6667	yes	no
LDHD	4	3	-1.32228	0.399903	75	yes	yes
LETM1	4	3	-2.21274	0.215725	75	yes	yes
LHX4	5	3	-1.62446	0.324332	60	yes	yes
LIMCH1	7	3	-1.04185	0.485705	42.8571	no	yes
LOC100289561	2	1	-2.19756	0.218005	50	yes	no
LPGAT1	7	3	-1.84661	0.278045	42.8571	no	yes
LRCH4	4	2	-1.37952	0.384347	50	yes	no
LRPPRC	7	5	-3.15737	0.112082	71.4286	yes	yes
LRRC41	4	2	-1.69276	0.309334	50	yes	no
LRRFIP1	4	2	-1.0107	0.496306	50	yes	no
LSM12	7	5	-3.55906	0.084843	71.4286	yes	yes
LSM5	2	1	-6.00618	0.0155582	50	yes	no
LUC7L3	3	2	-1.68377	0.311269	66.6667	yes	no
MAK16	3	2	-5.1202	0.0287519	66.6667	yes	no
MAP3K4	7	3	-2.02525	0.245663	42.8571	no	yes
MAP4K4	13	3	-0.716102	0.60874	23.0769	no	yes
MAPK1	9	5	-8.31852	0.00313239	55.5556	yes	yes
MAPK7	13	3	-1.61371	0.326757	23.0769	no	yes
MASTL	8	3	-1.57389	0.335901	37.5	no	yes
MAT2A	7	4	-2.79651	0.143935	57.1429	yes	yes
MBD2	14	7	-1.48818	0.356461	50	yes	yes
MC3R	10	3	-1.9966	0.250589	30	no	yes
MCART2	2	1	-1.02855	0.490202	50	yes	no
MCART6	1	1	-0.89687	0.537051	100	yes	no
MCM10	9	3	-3.3509	0.0980119	33.3333	no	yes
MCM2	8	5	-5.16511	0.0278705	62.5	yes	yes
MCM5	4	3	-3.9168	0.0662102	75	yes	yes
MCM6	3	2	-4.8212	0.0353732	66.6667	yes	no
MCM7	2	1	-7.72189	0.00473674	50	yes	no
MCOLN1	7	4	-1.6961	0.308619	57.1429	yes	yes
MCRS1	2	1	-1.65606	0.317304	50	yes	no
MDC1	4	2	-3.27862	0.103047	50	yes	no
MED13	6	5	-1.6111	0.327349	83.3333	yes	yes
MED23	3	2	-1.65566	0.317393	66.6667	yes	no
MED24	5	4	-2.55547	0.170109	80	yes	yes
MED25	6	3	-1.87553	0.272526	50	yes	yes
MED8	4	3	-1.0397	0.486427	75	yes	yes
METAP1	7	4	-1.74034	0.2993	57.1429	yes	yes
METTL14	8	3	-1.98074	0.253361	37.5	no	yes
METTL17	8	3	-2.14654	0.225854	37.5	no	yes
MFAP1	6	4	-2.00788	0.248637	66.6667	yes	yes
MFNG	8	3	-2.70933	0.152901	37.5	no	yes
MIER3	2	1	-1.04905	0.483287	50	yes	no
MLL	7	3	-1.80581	0.28602	42.8571	no	yes
MLL4	4	3	-1.98025	0.253447	75	yes	yes
MMP2	8	3	-2.46361	0.181292	37.5	no	yes
MMP26	11	3	-1.468	0.361483	27.2727	no	yes
MPHOSPH8	13	3	-1.14172	0.453218	23.0769	no	yes
MPV17L	3	2	-1.36164	0.389139	66.6667	yes	no
MRPL11	5	5	-2.74687	0.148973	100	yes	yes
MRPL12	5	3	-2.36281	0.194412	60	yes	yes
MRPL18	3	2	-2.87098	0.136694	66.6667	yes	no
MRPL2	4	4	-2.17993	0.220686	100	yes	yes
MRPL23	5	3	-1.77732	0.291726	60	yes	yes
MRPL24	4	2	-1.34275	0.394269	50	yes	no
MRPL3	5	3	-2.98351	0.126437	60	yes	yes
MRPL30	7	3	-1.83381	0.280523	42.8571	no	yes
MRPL35	8	4	-2.59584	0.165415	50	yes	yes
MRPL37	6	3	-2.53005	0.173133	50	yes	yes
MRPL38	2	1	-2.95913	0.128592	50	yes	no
MRPL4	3	2	-2.47529	0.17983	66.6667	yes	no
MRPL47	5	3	-1.94034	0.260555	60	yes	yes
MRPL54	4	2	-2.20741	0.216522	50	yes	no
MRPS10	4	2	-2.85323	0.138386	50	yes	no
MRPS15	3	2	-2.07371	0.237548	66.6667	yes	no
MRPS16	2	1	-0.831815	0.561822	50	yes	no
MRPS5	6	3	-3.74014	0.0748352	50	yes	yes
MRPS9	5	4	-2.62005	0.162662	80	yes	yes
MTBP	6	4	-4.36108	0.0486614	66.6667	yes	yes
MTPAP	6	3	-2.54165	0.171747	50	yes	yes
MTRR	8	3	-2.29183	0.204216	37.5	no	yes
MYCBP2	4	2	-1.61773	0.325848	50	yes	no
MYL12B	4	2	-1.22719	0.427147	50	yes	no
MZT2A	4	2	-1.12611	0.45815	50	yes	no
N4BP2	9	3	-0.932047	0.524114	33.3333	no	yes
NAA15	9	4	-3.47322	0.0900443	44.4444	no	yes
NARS	10	4	-2.31072	0.20156	40	no	yes
NARS2	6	4	-2.35293	0.195748	66.6667	yes	yes
NBN	6	3	-1.40507	0.377601	50	yes	yes
NCAPG	4	2	-3.25143	0.105008	50	yes	no
NCAPG2	6	3	-1.96239	0.256604	50	yes	yes
NCAPH	7	4	-3.80889	0.0713528	57.1429	yes	yes
NCBP2	4	3	-1.25021	0.420387	75	yes	yes
NCKAP1	4	2	-3.1389	0.113526	50	yes	no
NDUFA5	4	2	-2.08381	0.23589	50	yes	no
NDUFA9	7	5	-2.54785	0.17101	71.4286	yes	yes
NDUFB5	6	4	-1.32775	0.398389	66.6667	yes	yes
NDUFB6	4	2	-1.84733	0.277906	50	yes	no
NDUFS1	5	4	-3.26448	0.104062	80	yes	yes
NDUFS5	5	3	-3.72246	0.0757578	60	yes	yes
NDUFV1	5	3	-2.79061	0.144525	60	yes	yes
NEB	2	1	-0.618533	0.651333	50	yes	no
NEDD8	9	5	-3.0292	0.122495	55.5556	yes	yes
NEK1	11	4	-3.52686	0.0867582	36.3636	no	yes
NF2	4	2	-1.27497	0.413232	50	yes	no
NINJ2	9	3	-1.61236	0.327064	33.3333	no	yes
NLRP6	7	3	-2.47856	0.179423	42.8571	no	yes
NMT1	12	3	-1.7816	0.29086	25	no	yes
NOL10	4	2	-2.46553	0.181051	50	yes	no
NOP14	4	3	-2.06607	0.23881	75	yes	yes
NOX5	6	3	-1.15808	0.44811	50	yes	yes
NPEPL1	8	3	-3.02537	0.122821	37.5	no	yes
NRSN2	2	1	-0.720125	0.607045	50	yes	no
NSL1	1	1	-2.48732	0.178337	100	yes	no
NUBP2	1	1	-3.27923	0.103004	100	yes	no
NUBPL	6	3	-2.17181	0.221932	50	yes	yes
NUFIP2	5	5	-2.51052	0.175492	100	yes	yes
NUP133	2	1	-8.34958	0.00306568	50	yes	no
NUP188	7	3	-1.71106	0.305436	42.8571	no	yes
NUP62	4	4	-3.69942	0.0769775	100	yes	yes
NUPL1	4	2	-2.97617	0.127082	50	yes	no
OBSL1	3	2	-2.523	0.173981	66.6667	yes	no
ODC1	9	3	-1.44808	0.366508	33.3333	no	yes
OGDH	6	5	-3.35802	0.0975293	83.3333	yes	yes
OGFR	4	3	-1.87373	0.272866	75	yes	yes
OPA1	4	4	-4.98039	0.0316778	100	yes	yes
OR1A2	2	1	-3.02029	0.123254	50	yes	no
OR2AE1	4	2	-1.0326	0.488828	50	yes	no
OR2C3	2	1	-7.73212	0.00470326	50	yes	no
OR52K2	4	2	-0.983774	0.505655	50	yes	no
OR5I1	2	1	-1.90532	0.266957	50	yes	no
OR5L2	2	1	-2.66455	0.157721	50	yes	no
OR6V1	2	1	-1.23958	0.423495	50	yes	no
OR8B8	2	1	-4.92326	0.0329572	50	yes	no
OR8G2	2	1	-0.554976	0.680668	50	yes	no
OR8K3	4	2	-0.756541	0.591914	50	yes	no
ORC1	7	4	-2.68059	0.155977	57.1429	yes	yes
OSBPL11	2	1	-1.06163	0.479091	50	yes	no
OSGEP	10	3	-2.94879	0.129517	30	no	yes
OXR1	3	2	-0.993153	0.502379	66.6667	yes	no
PABPN1	2	1	-6.04215	0.0151751	50	yes	no
PABPN1L	7	3	-0.865965	0.548679	42.8571	no	yes
PCNA	6	4	-2.59973	0.16497	66.6667	yes	yes
PDE10A	9	3	-2.74196	0.149482	33.3333	no	yes
PDE3B	12	3	-1.48952	0.35613	25	no	yes
PDPK1	9	4	-1.78557	0.290062	44.4444	no	yes
PDZD8	6	3	-1.45787	0.36403	50	yes	yes
PET112	7	4	-1.01782	0.493861	57.1429	yes	yes
PHACTR4	6	3	-1.56096	0.338926	50	yes	yes
PHF2	15	3	-1.50008	0.353535	20	no	yes
PI3	2	1	-0.923525	0.527219	50	yes	no
PICK1	1	1	-2.14615	0.225915	100	yes	no
PIGR	3	2	-0.681625	0.623463	66.6667	yes	no
PIGX	4	2	-1.10831	0.463838	50	yes	no
PIK3C2A	11	3	-2.23299	0.212717	27.2727	no	yes
PIM2	7	3	-0.918507	0.529056	42.8571	no	yes
PKMYT1	7	3	-1.23808	0.423937	42.8571	no	yes
PLCG1	12	3	-2.23247	0.212794	25	no	yes
PLEC	8	3	-2.48021	0.179219	37.5	no	yes
PMPCB	8	3	-2.49286	0.177654	37.5	no	yes
PNISR	4	4	-3.33578	0.0990441	100	yes	yes
PNN	4	2	-2.82361	0.141257	50	yes	no
PNPLA8	4	2	-3.90623	0.0666972	50	yes	no
PNPT1	11	7	-4.74365	0.0373267	63.6364	yes	yes
POLA2	5	3	-3.27597	0.103237	60	yes	yes
POLG	4	3	-2.60914	0.163897	75	yes	yes
POLI	4	2	-2.06263	0.239379	50	yes	no
POLR1B	5	3	-3.68377	0.0778173	60	yes	yes
POLRMT	4	3	-1.91385	0.265384	75	yes	yes
POP5	9	3	-2.16878	0.222399	33.3333	no	yes
PPAPDC3	4	2	-2.60054	0.164877	50	yes	no
PPP1CB	6	3	-1.31928	0.400735	50	yes	yes
PPP2R1A	2	1	-3.02968	0.122455	50	yes	no
PPP6C	6	3	-2.39505	0.190116	50	yes	yes
PRB4	4	2	-2.40996	0.188161	50	yes	no
PRKACG	13	3	-1.82625	0.281996	23.0769	no	yes
PRKD1	11	3	-1.02337	0.491964	27.2727	no	yes
PRKDC	8	4	-2.51634	0.174786	50	yes	yes
PRKRIR	8	3	-1.47173	0.360549	37.5	no	yes
PRMT1	14	5	-2.52563	0.173664	35.7143	no	yes
PRMT8	12	3	-1.564	0.338213	25	no	yes
PROKR1	9	3	-1.57641	0.335315	33.3333	no	yes
PRPF39	4	2	-2.16169	0.223494	50	yes	no
PRPF4B	10	4	-2.7021	0.153669	40	no	yes
PSAT1	4	2	-3.65909	0.0791596	50	yes	no
PSIP1	16	3	-1.45647	0.364384	18.75	no	yes
PSMA5	8	3	-4.64456	0.0399805	37.5	no	yes
PSMC4	7	3	-3.52663	0.0867719	42.8571	no	yes
PTBP1	4	2	-2.66865	0.157274	50	yes	no
PTK7	11	3	-1.88752	0.270271	27.2727	no	yes
PUM1	4	4	-1.63984	0.320893	100	yes	yes
QDPR	8	3	-2.13273	0.228026	37.5	no	yes
RAB14	4	2	-1.03202	0.489025	50	yes	no
RACGAP1	6	3	-1.21998	0.42929	50	yes	yes
RANBP2	11	3	-3.18917	0.109639	27.2727	no	yes
RAPGEF3	4	2	-2.62553	0.162046	50	yes	no
RARRES3	4	2	-1.55457	0.34043	50	yes	no
RASA1	4	2	-0.948825	0.518054	50	yes	no
RB1CC1	6	4	-1.17825	0.441886	66.6667	yes	yes
RBBP4	8	3	-1.29965	0.406224	37.5	no	yes
RBBP5	15	4	-1.6333	0.322351	26.6667	no	yes
RBBP8	9	3	-2.49763	0.177067	33.3333	no	yes
RBM10	5	4	-2.85403	0.138309	80	yes	yes
RBM19	5	3	-3.42678	0.0929903	60	yes	yes
RBM28	2	1	-1.84877	0.277628	50	yes	no
RBM5	3	2	-3.74622	0.0745203	66.6667	yes	no
RBX1	3	2	-2.78406	0.145183	66.6667	yes	no
RFC2	10	3	-2.49079	0.177908	30	no	yes
RFC4	7	3	-3.54498	0.0856752	42.8571	no	yes
RG9MTD3	2	1	-2.46126	0.181588	50	yes	no
RGPD3	7	3	-2.62433	0.16218	42.8571	no	yes
RIF1	7	4	-1.13853	0.454222	57.1429	yes	yes
RIN1	4	2	-1.77672	0.291845	50	yes	no
RIPPLY1	7	3	-1.26299	0.416679	42.8571	no	yes
RMND5A	7	3	-1.08325	0.471964	42.8571	no	yes
RNASEH1	8	3	-1.43584	0.369631	37.5	no	yes
RNF141	4	2	-1.23288	0.425469	50	yes	no
RNF2	14	3	-1.03005	0.489694	21.4286	no	yes
RNF20	12	4	-2.63754	0.160702	33.3333	no	yes
RNF207	4	3	-1.39719	0.379667	75	yes	yes
RNF214	4	2	-1.00711	0.497542	50	yes	no
RNF8	8	3	-0.991812	0.502846	37.5	no	yes
RNPS1	4	2	-2.33105	0.198739	50	yes	no
ROCK2	13	4	-1.05562	0.481092	30.7692	no	yes
RPA3	13	5	-3.10003	0.116627	38.4615	no	yes
RPF1	7	3	-2.47472	0.179902	42.8571	no	yes
RPL10	2	1	-8.71487	0.00237993	50	yes	no
RPL14	2	1	-8.76337	0.00230124	50	yes	no
RPL23	1	1	-7.17158	0.00693649	100	yes	no
RPL29	4	4	-2.67526	0.156555	100	yes	yes
RPL39	4	2	-3.34519	0.0984002	50	yes	no
RPL7	1	1	-4.89361	0.0336416	100	yes	no
RPL9	2	1	-4.11095	0.0578735	50	yes	no
RPLP1	4	2	-4.97888	0.0317109	50	yes	no
RPS29	2	1	-9.12995	0.00178489	50	yes	no
RPSA	1	1	-3.56598	0.0844372	100	yes	no
RRP15	4	3	-1.6539	0.317779	75	yes	yes
RTEL1	4	2	-4.77796	0.0364494	50	yes	no
RUNX1	4	2	-1.38805	0.382081	50	yes	no
RYBP	6	5	-1.74192	0.298972	83.3333	yes	yes
S100A16	2	1	-0.641511	0.641041	50	yes	no
S100PBP	4	2	-0.96063	0.513832	50	yes	no
SAE1	5	4	-2.98225	0.126547	80	yes	yes
SAMD1	8	3	-1.27575	0.413011	37.5	no	yes
SART1	4	2	-3.40304	0.0945328	50	yes	no
SCRT1	2	1	-1.88659	0.270446	50	yes	no
SCYL2	7	3	-1.35211	0.391718	42.8571	no	yes
SDHA	9	4	-3.18689	0.109812	44.4444	no	yes
SETD2	14	5	-1.35087	0.392056	35.7143	no	yes
SF3B3	4	3	-2.89239	0.13468	75	yes	yes
SFSWAP	5	4	-2.61158	0.16362	80	yes	yes
SFTA2	4	2	-0.989525	0.503643	50	yes	no
SFTPA2	6	3	-1.99421	0.251005	50	yes	yes
SGMS1	8	3	-1.58018	0.334441	37.5	no	yes
SGOL1	4	2	-3.19773	0.10899	50	yes	no
SH3GLB2	8	3	-1.43919	0.368775	37.5	no	yes
SHFM1	6	3	-4.76178	0.0368604	50	yes	yes
SHOC2	3	2	-1.11124	0.462897	66.6667	yes	no
SIAH2	6	3	-1.0306	0.489507	50	yes	yes
SIAH3	5	3	-1.20427	0.43399	60	yes	yes
SIX5	2	1	-2.63776	0.160677	50	yes	no
SLC11A2	9	3	-1.95219	0.258425	33.3333	no	yes
SLC15A5	5	3	-1.49261	0.355368	60	yes	yes
SLC22A14	12	3	-1.04256	0.485465	25	no	yes
SLC25A3	9	3	-1.85397	0.276631	33.3333	no	yes
SLC29A1	11	4	-1.42279	0.372991	36.3636	no	yes
SLC2A2	10	3	-1.24843	0.420905	30	no	yes
SLC39A10	4	2	-1.41637	0.374654	50	yes	no
SLC45A4	4	2	-0.907964	0.532937	50	yes	no
SLC4A7	5	4	-2.46661	0.180916	80	yes	yes
SLC6A1	7	3	-1.7106	0.305533	42.8571	no	yes
SLC7A3	7	3	-1.44492	0.367314	42.8571	no	yes
SLC9A11	1	1	-0.92877	0.525306	100	yes	no
SLCO6A1	6	3	-0.86978	0.54723	50	yes	yes
SLFN13	4	2	-0.930577	0.524648	50	yes	no
SLTM	5	3	-1.39204	0.381026	60	yes	yes
SLU7	7	4	-1.52602	0.347234	57.1429	yes	yes
SMAD4	4	3	-2.33319	0.198444	75	yes	yes
SMARCA5	11	5	-2.52581	0.173642	45.4545	no	yes
SMC1A	6	3	-2.08845	0.235133	50	yes	yes
SMC6	7	3	-0.918494	0.529061	42.8571	no	yes
SMG7	4	2	-1.62505	0.324198	50	yes	no
SMNDC1	7	3	-1.74504	0.298326	42.8571	no	yes
SNPH	5	3	-1.46434	0.362402	60	yes	yes
SNRNP40	4	2	-2.96294	0.128253	50	yes	no
SNRNP70	2	1	-8.56276	0.00264456	50	yes	no
SNRPA1	4	2	-3.59488	0.0827625	50	yes	no
SNRPB2	7	4	-2.62578	0.162017	57.1429	yes	yes
SNW1	2	2	-4.35196	0.04897	100	yes	no
SOCS5	4	2	-1.11845	0.460588	50	yes	no
SOD2	5	3	-1.46568	0.362064	60	yes	yes
SON	2	1	-8.95488	0.00201518	50	yes	no
SOX5	3	2	-2.81776	0.141831	66.6667	yes	no
SPACA7	4	2	-2.92008	0.13212	50	yes	no
SPATA2	6	3	-1.37885	0.384524	50	yes	yes
SRA1	6	3	-0.853969	0.55326	50	yes	yes
SRCAP	13	6	-2.17065	0.222111	46.1538	no	yes
SREK1	7	4	-2.25857	0.208979	57.1429	yes	yes
SRRM1	4	2	-4.49585	0.0443215	50	yes	no
SRRT	2	2	-2.44723	0.183363	100	yes	no
SRSF10	4	4	-2.76048	0.147575	100	yes	yes
SRSF11	8	6	-3.03087	0.122354	75	yes	yes
SRSF2	7	3	-1.77841	0.291504	42.8571	no	yes
SSB	5	4	-3.18368	0.110057	80	yes	yes
SSBP1	4	3	-5.13595	0.0284397	75	yes	yes
SSU72	4	2	-3.14932	0.112709	50	yes	no
STARD3	8	4	-1.62958	0.323183	50	yes	yes
STIP1	9	3	-2.01444	0.247511	33.3333	no	yes
SUGP1	5	3	-1.71005	0.305649	60	yes	yes
SUGT1	7	3	-2.01647	0.247162	42.8571	no	yes
SUPT16H	14	3	-1.96167	0.25673	21.4286	no	yes
SUPV3L1	8	6	-4.03282	0.0610941	75	yes	yes
SYT15	4	2	-1.69713	0.3084	50	yes	no
SYTL3	4	2	-1.52937	0.346429	50	yes	no
TADA3	5	3	-3.47356	0.090023	60	yes	yes
TBCE	6	3	-1.17412	0.443155	50	yes	yes
TBL2	4	2	-2.8923	0.134688	50	yes	no
TBL3	3	2	-5.87224	0.0170718	66.6667	yes	no
TBPL1	6	3	-1.30971	0.403401	50	yes	yes
TCEA3	4	2	-1.46429	0.362414	50	yes	no
TCEB1	6	3	-3.9428	0.0650277	50	yes	yes
TCEB2	5	4	-5.6322	0.0201623	80	yes	yes
TCERG1	6	3	-3.15547	0.11223	50	yes	yes
TEX22	2	1	-3.52084	0.0871204	50	yes	no
TFAM	5	5	-2.95451	0.129004	100	yes	yes
TFEC	4	2	-1.692	0.309497	50	yes	no
TFIP11	5	3	-2.84766	0.138921	60	yes	yes
THBS2	9	3	-2.54574	0.17126	33.3333	no	yes
TIAL1	4	4	-3.20345	0.108559	100	yes	yes
TIGD5	4	2	-1.68558	0.310879	50	yes	no
TIMELESS	5	3	-3.78895	0.0723457	60	yes	yes
TIMM23	5	3	-4.28193	0.0514056	60	yes	yes
TIMM50	8	5	-2.20683	0.21661	62.5	yes	yes
TIPIN	6	4	-2.23118	0.212985	66.6667	yes	yes
TLK2	8	3	-1.08568	0.47117	37.5	no	yes
TM4SF19	4	2	-0.980302	0.506874	50	yes	no
TMEM158	2	1	-1.78532	0.290112	50	yes	no
TMEM33	2	1	-1.03025	0.489625	50	yes	no
TMOD4	4	2	-1.35124	0.391954	50	yes	no
TNFRSF19	4	2	-1.31086	0.40308	50	yes	no
TNPO1	7	7	-1.70333	0.307077	100	yes	yes
TOMM20	4	2	-1.65248	0.318092	50	yes	no
TOMM22	2	1	-1.28024	0.411727	50	yes	no
TOMM40	5	3	-4.81437	0.0355411	60	yes	yes
TOP1	8	4	-3.92127	0.0660056	50	yes	yes
TOPBP1	3	2	-6.33758	0.0123651	66.6667	yes	no
TOX4	5	3	-1.62629	0.323921	60	yes	yes
TP73	8	3	-1.88198	0.27131	37.5	no	yes
TRAPPC8	4	2	-1.7195	0.303655	50	yes	no
TRIM28	18	7	-1.63183	0.322678	38.8889	no	yes
TRIM29	2	1	-1.37028	0.386815	50	yes	no
TRIM35	2	1	-1.45057	0.365877	50	yes	no
TRPV4	13	3	-1.47845	0.358874	23.0769	no	yes
TSGA14	1	1	-2.33708	0.19791	100	yes	no
TSPAN2	7	3	-0.599777	0.659856	42.8571	no	yes
TSPAN7	2	1	-2.21529	0.215343	50	yes	no
TTC14	2	1	-2.14216	0.226541	50	yes	no
TTC15	2	1	-3.89526	0.0672062	50	yes	no
TTC35	2	1	-3.57163	0.0841068	50	yes	no
TTF1	6	4	-1.46067	0.363324	66.6667	yes	yes
TTK	14	3	-1.73392	0.300633	21.4286	no	yes
TUBGCP3	3	2	-2.17272	0.221792	66.6667	yes	no
TUFM	5	3	-2.58955	0.166138	60	yes	yes
TXN	4	2	-2.02721	0.24533	50	yes	no
TXNL4A	7	3	-2.77255	0.146345	42.8571	no	yes
TXNRD1	7	4	-1.1507	0.450407	57.1429	yes	yes
TYMS	8	3	-2.15553	0.224451	37.5	no	yes
UBA2	7	3	-2.84341	0.139332	42.8571	no	yes
UBA3	8	7	-2.14457	0.226163	87.5	yes	yes
UBAP2L	4	3	-1.69398	0.309073	75	yes	yes
UBE2G1	7	3	-1.38959	0.381673	42.8571	no	yes
UBE2H	9	4	-1.08456	0.471536	44.4444	no	yes
UBE2M	6	3	-2.71656	0.152137	50	yes	yes
UBE2Q1	10	4	-1.31841	0.400977	40	no	yes
UBR5	3	3	-1.82531	0.28218	100	yes	yes
UBTF	5	3	-2.96261	0.128282	60	yes	yes
UBXN10	3	2	-0.965458	0.512116	66.6667	yes	no
ULK1	14	7	-2.41967	0.186899	50	yes	yes
UPP2	3	2	-0.807233	0.571477	66.6667	yes	no
UQCR10	6	4	-3.73886	0.0749014	66.6667	yes	yes
UQCRC1	11	6	-3.76481	0.0735666	54.5455	yes	yes
UQCRC2	6	3	-2.51075	0.175464	50	yes	yes
UQCRQ	3	2	-2.29155	0.204255	66.6667	yes	no
USP15	4	2	-1.13373	0.455735	50	yes	no
USP19	7	3	-1.43076	0.370936	42.8571	no	yes
USP37	7	4	-1.47543	0.359626	57.1429	yes	yes
USP39	9	3	-5.01208	0.0309894	33.3333	no	yes
USP42	10	3	-1.05967	0.479741	30	no	yes
USP5	7	3	-2.59797	0.165171	42.8571	no	yes
USP7	9	3	-1.54715	0.342186	33.3333	no	yes
USP9X	6	4	-2.77609	0.145987	66.6667	yes	yes
UTP14A	7	3	-2.77534	0.146063	42.8571	no	yes
UTP20	5	3	-3.21247	0.107882	60	yes	yes
UTRN	2	1	-1.22236	0.428582	50	yes	no
UTS2D	2	1	-2.52764	0.173422	50	yes	no
VAMP8	3	2	-1.84891	0.277602	66.6667	yes	no
VAPA	6	3	-1.23864	0.423773	50	yes	yes
VARS2	2	2	-1.42495	0.372433	100	yes	no
VCP	2	1	-1.79609	0.287954	50	yes	no
VNN2	2	1	-1.03432	0.488246	50	yes	no
WDR13	7	3	-0.844298	0.556982	42.8571	no	yes
WDR4	9	3	-1.34997	0.392301	33.3333	no	yes
WDR44	2	1	-0.58382	0.667195	50	yes	no
WDR5	8	4	-2.73611	0.150089	50	yes	yes
WDR77	4	2	-2.14646	0.225866	50	yes	no
WDR82	16	6	-2.71785	0.152	37.5	no	yes
WDR90	4	2	-1.27106	0.414354	50	yes	no
WEE1	6	4	-6.36352	0.0121448	66.6667	yes	yes
WFDC11	2	1	-1.54809	0.341963	50	yes	no
WHSC1	16	4	-1.90246	0.267487	25	no	yes
WTAP	6	3	-2.61566	0.163158	50	yes	yes
XPO4	6	4	-1.04678	0.484046	66.6667	yes	yes
XRCC4	4	3	-2.197	0.21809	75	yes	yes
XRN1	4	3	-2.7383	0.149861	75	yes	yes
XYLT2	6	3	-2.24131	0.211495	50	yes	yes
YARS2	10	8	-2.26829	0.207575	80	yes	yes
YEATS4	4	2	-2.0307	0.244736	50	yes	no
YME1L1	7	4	-1.54924	0.341689	57.1429	yes	yes
YTHDC1	4	2	-2.69045	0.154915	50	yes	no
YWHAE	6	3	-1.53537	0.34499	50	yes	yes
ZBBX	4	2	-1.58582	0.333136	50	yes	no
ZBTB7A	6	3	-1.79156	0.28886	50	yes	yes
ZC3H14	2	1	-1.34379	0.393984	50	yes	no
ZC3H15	6	4	-0.803972	0.57277	66.6667	yes	yes
ZC3H18	5	3	-6.50612	0.0110017	60	yes	yes
ZC3H4	5	3	-2.43073	0.185471	60	yes	yes
ZCWPW1	2	1	-0.508113	0.703141	50	yes	no
ZEB2	4	4	-2.27328	0.206859	100	yes	yes
ZFP3	4	2	-1.3931	0.380746	50	yes	no
ZFP36L1	4	2	-0.615372	0.652761	50	yes	no
ZFR	4	4	-1.38138	0.38385	100	yes	yes
ZIC5	3	2	-2.11522	0.230811	66.6667	yes	no
ZMPSTE24	9	4	-1.64646	0.319422	44.4444	no	yes
ZMYND8	17	3	-1.25922	0.417771	17.6471	no	yes
ZNF133	3	2	-1.2386	0.423783	66.6667	yes	no
ZNF208	1	1	-1.4614	0.36314	100	yes	no
ZNF212	4	2	-1.59507	0.331006	50	yes	no
ZNF3	6	3	-0.799287	0.574633	50	yes	yes
ZNF350	6	3	-1.1758	0.442638	50	yes	yes
ZNF397	3	2	-1.53398	0.345324	66.6667	yes	no
ZNF426	4	2	-1.03943	0.486519	50	yes	no
ZNF462	4	2	-1.08988	0.469802	50	yes	no
ZNF479	5	3	-1.3888	0.381882	60	yes	yes
ZNF490	7	3	-1.70863	0.30595	42.8571	no	yes
ZNF496	4	2	-1.07869	0.473459	50	yes	no
ZNF497	2	1	-0.866085	0.548633	50	yes	no
ZNF598	3	2	-1.40281	0.378191	66.6667	yes	no
ZNF736	2	1	-1.40375	0.377945	50	yes	no
ZNF778	4	2	-1.81817	0.28358	50	yes	no
ZNF800	4	2	-3.35062	0.0980306	50	yes	no
ZNF830	4	2	-1.86244	0.275011	50	yes	no
ZNF860	4	2	-1.0609	0.479334	50	yes	no
ZNF865	4	2	-1.34956	0.392413	50	yes	no
ZNF90	2	1	-1.78519	0.290138	50	yes	no
ZNF93	4	2	-2.65016	0.159303	50	yes	no
ZRANB2	8	5	-1.88634	0.270493	62.5	yes	yes
ZXDC	4	2	-0.823624	0.565021	50	yes	no

## Sheet: Fig 3B GW PDS_genes
Gene	shRNAs in t0	Depleted shRNAs	Median LogFC	Median FC	Depleted shRNAs/shRNAs in t0 (%)	Pass 50% depleted shRNA threshold	Pass 3 depleted shRNA threshold
ABCB1	8	5	-2.93961	0.130343	62.5	yes	yes
ABCB7	9	3	-3.10202	0.116466	33.3333	no	yes
ABHD12B	5	3	-1.02807	0.490365	60	yes	yes
ACIN1	4	3	-2.66365	0.15782	75	yes	yes
ACLY	9	5	-2.24614	0.210788	55.5556	yes	yes
ACO2	10	5	-3.89915	0.0670254	50	yes	yes
ACOT4	10	3	-1.81359	0.284482	30	no	yes
ACTR3	4	4	-1.80447	0.286285	100	yes	yes
ADAMTS15	8	4	-1.29396	0.407829	50	yes	yes
ADH6	10	3	-1.71079	0.305493	30	no	yes
ADSL	13	6	-4.23521	0.0530974	46.1538	no	yes
ADSS	9	4	-2.22536	0.213845	44.4444	no	yes
AHCY	9	3	-1.94764	0.25924	33.3333	no	yes
ANAPC11	4	2	-2.16069	0.223649	50	yes	no
ANAPC4	7	3	-4.25304	0.0524453	42.8571	no	yes
ANAPC5	9	4	-2.57476	0.16785	44.4444	no	yes
ANKRD11	5	3	-3.36158	0.0972891	60	yes	yes
ANKRD43	1	1	-3.47143	0.090156	100	yes	no
AP1G1	2	1	-1.69391	0.309088	50	yes	no
API5	6	3	-0.904357	0.534271	50	yes	yes
APOA1	2	1	-2.03942	0.243262	50	yes	no
ARF4	4	2	-2.85158	0.138544	50	yes	no
ARHGDIG	4	2	-1.48378	0.35755	50	yes	no
ARNT	5	3	-2.189	0.219304	60	yes	yes
ARPC2	7	5	-2.41559	0.187428	71.4286	yes	yes
ASB12	4	2	-1.48938	0.356166	50	yes	no
ASCC3	5	3	-2.1149	0.230862	60	yes	yes
ASCL3	4	2	-2.33825	0.19775	50	yes	no
ASH2L	16	6	-4.59289	0.0414383	37.5	no	yes
ASXL2	11	5	-1.46786	0.361519	45.4545	no	yes
ATAD3A	11	3	-2.9119	0.132871	27.2727	no	yes
ATP5A1	6	3	-1.67532	0.313096	50	yes	yes
ATP5C1	8	3	-2.76844	0.146763	37.5	no	yes
ATP5H	5	3	-1.74211	0.298932	60	yes	yes
ATP5O	7	4	-1.48401	0.357493	57.1429	yes	yes
ATP6V0C	6	3	-1.92108	0.264057	50	yes	yes
ATR	19	4	-2.31143	0.201461	21.0526	no	yes
AURKB	14	3	-2.0388	0.243366	21.4286	no	yes
BAP1	8	4	-3.09842	0.116757	50	yes	yes
BARD1	4	3	-1.14907	0.450916	75	yes	yes
BATF	3	2	-1.16219	0.446834	66.6667	yes	no
BMS1	4	2	-3.39879	0.0948119	50	yes	no
BOD1L	1	1	-2.51277	0.175219	100	yes	no
BRCA1	5	3	-2.7954	0.144046	60	yes	yes
BRCA2	3	3	-2.17889	0.220845	100	yes	yes
BRD1	11	6	-1.40459	0.377726	54.5455	yes	yes
BTF3	6	4	-3.00864	0.124253	66.6667	yes	yes
BUB3	6	3	-4.90293	0.0334249	50	yes	yes
C10orf116	2	1	-1.84773	0.27783	50	yes	no
C10orf128	4	2	-3.13485	0.113846	50	yes	no
C10orf131	2	1	-0.620716	0.650348	50	yes	no
C10orf57	4	2	-1.26624	0.415741	50	yes	no
C10orf58	1	1	-3.32373	0.0998754	100	yes	no
C11orf10	4	2	-3.64191	0.0801082	50	yes	no
C11orf46	1	1	-1.75586	0.296097	100	yes	no
C11orf51	1	1	-1.52291	0.347985	100	yes	no
C12orf73	3	2	-1.75574	0.296122	66.6667	yes	no
C14orf1	3	2	-2.257	0.209207	66.6667	yes	no
C14orf21	2	2	-2.22744	0.213538	100	yes	no
C14orf43	3	2	-1.82251	0.282729	66.6667	yes	no
C15orf29	2	2	-1.20129	0.434886	100	yes	no
C15orf42	2	1	-1.70937	0.305793	50	yes	no
C16orf13	5	3	-1.3407	0.394829	60	yes	yes
C17orf42	1	1	-1.2451	0.421878	100	yes	no
C17orf90	2	1	-1.90475	0.267062	50	yes	no
C1orf88	2	1	-2.00329	0.24943	50	yes	no
C20orf108	2	1	-1.27115	0.414331	50	yes	no
C21orf58	8	3	-1.46314	0.362704	37.5	no	yes
C3orf17	4	2	-2.14252	0.226483	50	yes	no
C3orf75	1	1	-0.864867	0.549097	100	yes	no
C5orf54	2	1	-1.40378	0.377937	50	yes	no
C6orf126	1	1	-2.89004	0.1349	100	yes	no
C8orf31	2	1	-1.95331	0.258224	50	yes	no
C8orf42	2	1	-1.2067	0.433258	50	yes	no
C8orf44-SGK3	9	3	-1.09194	0.469129	33.3333	no	yes
C8orf59	6	3	-2.13523	0.227631	50	yes	yes
C9orf123	1	1	-1.02399	0.491754	100	yes	no
C9orf79	2	1	-2.70864	0.152974	50	yes	no
CARM1	21	4	-3.73566	0.0750681	19.0476	no	yes
CBFB	4	2	-2.21961	0.214699	50	yes	no
CBX3	14	4	-1.3496	0.392402	28.5714	no	yes
CCAR1	5	3	-1.13455	0.455477	60	yes	yes
CCDC22	5	3	-1.59324	0.331426	60	yes	yes
CCDC24	8	3	-2.71017	0.152812	37.5	no	yes
CCDC6	4	2	-2.85529	0.138188	50	yes	no
CCDC72	1	1	-1.49909	0.353776	100	yes	no
CCND1	10	3	-3.11052	0.115782	30	no	yes
CCNT1	7	4	-1.90211	0.267552	57.1429	yes	yes
CCRL1	1	1	-0.857236	0.552009	100	yes	no
CD4	2	1	-1.55654	0.339965	50	yes	no
CDC26	6	3	-0.945832	0.51913	50	yes	yes
CDC37	6	3	-1.4226	0.37304	50	yes	yes
CDC7	7	4	-1.94227	0.260207	57.1429	yes	yes
CDK12	10	4	-1.72823	0.301822	40	no	yes
CDK6	9	3	-3.13499	0.113835	33.3333	no	yes
CDK9	13	3	-2.38108	0.191966	23.0769	no	yes
CDV3	4	2	-1.69326	0.309227	50	yes	no
CEBPG	4	2	-1.52767	0.346836	50	yes	no
CENPC1	1	1	-2.59629	0.165364	100	yes	no
CENPE	7	4	-2.56616	0.168853	57.1429	yes	yes
CFDP1	2	1	-1.1217	0.459552	50	yes	no
CHD2	11	3	-2.63599	0.160874	27.2727	no	yes
CHD4	15	6	-3.62587	0.0810037	40	no	yes
CHEK1	14	4	-3.20702	0.108291	28.5714	no	yes
CHRND	10	3	-0.983788	0.50565	30	no	yes
CKM	10	3	-1.75453	0.29637	30	no	yes
CKS1B	9	4	-1.64636	0.319445	44.4444	no	yes
CLASP1	4	2	-2.3578	0.195088	50	yes	no
CLEC2L	2	1	-0.78222	0.581472	50	yes	no
CLTC	5	3	-2.30576	0.202254	60	yes	yes
CMPK1	10	4	-0.884586	0.541643	40	no	yes
CNOT3	6	3	-5.96164	0.0160461	50	yes	yes
COBRA1	2	1	-3.01915	0.123352	50	yes	no
COG3	4	2	-1.58046	0.334375	50	yes	no
COL8A2	2	1	-5.86354	0.0171751	50	yes	no
COPS3	5	3	-2.43688	0.184683	60	yes	yes
COX11	7	3	-1.10567	0.464688	42.8571	no	yes
COX18	4	2	-1.15315	0.449643	50	yes	no
COX4I1	10	3	-1.40687	0.377129	30	no	yes
CPSF2	5	3	-3.03215	0.122245	60	yes	yes
CREB3L3	7	3	-1.44379	0.3676	42.8571	no	yes
CREBBP	13	3	-3.04976	0.120762	23.0769	no	yes
CRLS1	7	3	-1.27149	0.414232	42.8571	no	yes
CRTAC1	4	2	-1.01726	0.494055	50	yes	no
CSNK1A1	9	4	-2.05125	0.241276	44.4444	no	yes
CSTF1	4	2	-1.64302	0.320186	50	yes	no
CT45A2	9	3	-1.52336	0.347874	33.3333	no	yes
CT45A4	9	3	-1.54586	0.342492	33.3333	no	yes
CT45A6	8	3	-1.51355	0.350248	37.5	no	yes
CTPS	2	1	-2.33975	0.197544	50	yes	no
CXXC1	13	6	-2.44134	0.184113	46.1538	no	yes
DBF4	7	4	-2.38919	0.19089	57.1429	yes	yes
DCTN6	3	2	-1.53221	0.345748	66.6667	yes	no
DCUN1D4	2	1	-1.67373	0.313443	50	yes	no
DDX10	8	3	-3.92985	0.0656139	37.5	no	yes
DDX3X	7	3	-1.86259	0.274983	42.8571	no	yes
DDX42	5	3	-3.00161	0.12486	60	yes	yes
DDX5	7	3	-1.88504	0.270736	42.8571	no	yes
DEFB132	2	1	-1.98393	0.2528	50	yes	no
DEK	7	3	-1.43623	0.369531	42.8571	no	yes
DHFR	10	3	-1.9167	0.26486	30	no	yes
DHPS	5	3	-3.39135	0.095302	60	yes	yes
DHX15	9	5	-3.49159	0.0889048	55.5556	yes	yes
DHX30	7	4	-2.21793	0.21495	57.1429	yes	yes
DHX9	8	6	-4.90103	0.033469	75	yes	yes
DKC1	3	2	-5.41787	0.0233915	66.6667	yes	no
DKFZp761E198	2	1	-2.16052	0.223676	50	yes	no
DMXL1	5	3	-1.03193	0.489056	60	yes	yes
DNA2	5	3	-2.19904	0.217783	60	yes	yes
DNAJC11	6	4	-2.72442	0.15131	66.6667	yes	yes
DNMT1	17	4	-1.84824	0.277731	23.5294	no	yes
DOT1L	9	4	-1.70578	0.306556	44.4444	no	yes
DPY19L2	4	2	-1.12518	0.458445	50	yes	no
DPY30	12	4	-1.99055	0.251643	33.3333	no	yes
DRAP1	5	3	-1.59146	0.331835	60	yes	yes
DTL	6	5	-1.80603	0.285977	83.3333	yes	yes
DYNLRB1	4	2	-2.83341	0.1403	50	yes	no
EHMT1	15	7	-1.61172	0.327209	46.6667	no	yes
EHMT2	15	4	-2.57303	0.168051	26.6667	no	yes
EIF3H	6	3	-4.39535	0.047519	50	yes	yes
EIF5A	3	2	-2.93761	0.130525	66.6667	yes	no
EIF5AL1	4	2	-1.77864	0.291459	50	yes	no
ELAVL1	3	2	-3.21507	0.107688	66.6667	yes	no
ELF2	7	5	-2.16872	0.222409	71.4286	yes	yes
ELP4	13	3	-1.47781	0.359034	23.0769	no	yes
EMG1	4	2	-3.50533	0.0880623	50	yes	no
ERH	4	3	-4.72876	0.0377138	75	yes	yes
ETS1	5	3	-2.00303	0.249475	60	yes	yes
EXOSC10	8	3	-3.56401	0.0845524	37.5	no	yes
FAM108A1	2	1	-2.63221	0.161297	50	yes	no
FAM158A	2	1	-0.670375	0.628343	50	yes	no
FAM194A	1	1	-1.80426	0.286328	100	yes	no
FAM48A	1	1	-1.05554	0.481117	100	yes	no
FAM57B	4	2	-1.309	0.403599	50	yes	no
FAU	4	2	-1.88402	0.270927	50	yes	no
FBXO42	7	3	-2.37737	0.19246	42.8571	no	yes
FBXW11	6	3	-1.77393	0.292411	50	yes	yes
FILIP1L	4	2	-1.5241	0.347695	50	yes	no
FIP1L1	4	2	-3.71092	0.0763661	50	yes	no
FTSJD2	2	1	-3.69478	0.0772256	50	yes	no
FUS	3	2	-3.21074	0.108011	66.6667	yes	no
FZD10	6	3	-3.25062	0.105067	50	yes	yes
GABPB1	3	2	-3.21266	0.107868	66.6667	yes	no
GAR1	7	4	-3.62838	0.0808628	57.1429	yes	yes
GARNL3	2	1	-1.06556	0.477786	50	yes	no
GART	9	5	-1.75582	0.296105	55.5556	yes	yes
GCN1L1	3	3	-1.9692	0.255395	100	yes	yes
GLUD2	9	3	-1.30918	0.40355	33.3333	no	yes
GNB2L1	7	5	-4.18326	0.0550446	71.4286	yes	yes
GOLGA3	7	3	-1.37882	0.384534	42.8571	no	yes
GPR45	11	3	-2.33782	0.197809	27.2727	no	yes
GTPBP5	1	1	-3.62636	0.0809759	100	yes	no
HARS	9	4	-1.43621	0.369536	44.4444	no	yes
HAUS7	6	3	-1.36369	0.388587	50	yes	yes
HAVCR1	4	2	-1.35071	0.392099	50	yes	no
HBXIP	2	1	-2.14138	0.226664	50	yes	no
HCFC1	11	4	-3.69626	0.0771463	36.3636	no	yes
HDAC3	12	4	-4.22191	0.0535892	33.3333	no	yes
HIRA	11	3	-1.48511	0.357222	27.2727	no	yes
HJURP	7	3	-1.70103	0.307566	42.8571	no	yes
HLA-DMA	4	2	-0.903742	0.534498	50	yes	no
HNRNPA2B1	3	3	-1.44806	0.366514	100	yes	yes
HNRNPL	2	1	-3.84658	0.0695128	50	yes	no
HNRNPM	5	4	-6.85348	0.0086476	80	yes	yes
HOXD4	3	2	-1.24066	0.423179	66.6667	yes	no
HSCB	6	4	-2.91199	0.132863	66.6667	yes	yes
HSD17B10	13	6	-4.20315	0.0542909	46.1538	no	yes
HSF1	5	3	-2.31782	0.200571	60	yes	yes
HSPE1-PHOCN	1	1	-0.85442	0.553087	100	yes	no
HUWE1	6	4	-3.94702	0.064838	66.6667	yes	yes
ICAM3	2	1	-2.15047	0.225239	50	yes	no
ICT1	4	2	-3.62911	0.0808219	50	yes	no
IDH3A	7	4	-2.33633	0.198014	57.1429	yes	yes
IFNG	9	3	-2.64895	0.159436	33.3333	no	yes
IGF1R	14	4	-2.59871	0.165086	28.5714	no	yes
IL11	2	1	-1.3907	0.38138	50	yes	no
IL1F10	2	1	-0.437198	0.738567	50	yes	no
INO80	9	4	-3.90661	0.0666798	44.4444	no	yes
IRAK2	10	4	-1.40742	0.376986	40	no	yes
IRS1	7	3	-1.8379	0.279729	42.8571	no	yes
ISCU	2	1	-3.52271	0.0870077	50	yes	no
ISLR2	7	3	-1.12502	0.458494	42.8571	no	yes
ITGA9	7	3	-2.20669	0.21663	42.8571	no	yes
IWS1	9	3	-2.61465	0.163273	33.3333	no	yes
KDM4B	9	3	-1.67151	0.313924	33.3333	no	yes
KDM4C	10	3	-2.34144	0.197314	30	no	yes
KDM5D	13	3	-2.48657	0.17843	23.0769	no	yes
KHDC1	2	1	-2.39465	0.190169	50	yes	no
KHSRP	4	3	-2.46589	0.181006	75	yes	yes
KIAA0240	4	2	-1.06065	0.479417	50	yes	no
KIAA1370	2	1	-1.59178	0.331761	50	yes	no
KIAA1524	4	2	-3.39687	0.0949379	50	yes	no
KIF14	4	2	-3.6448	0.0799478	50	yes	no
KIF18A	8	3	-2.02941	0.244955	37.5	no	yes
KIF23	6	4	-1.83315	0.280651	66.6667	yes	yes
KRR1	5	5	-2.36548	0.194052	100	yes	yes
KRT76	7	3	-1.13015	0.456868	42.8571	no	yes
LDHD	4	2	-0.930201	0.524785	50	yes	no
LETM1	4	2	-2.61532	0.163196	50	yes	no
LOC100289561	2	1	-1.14547	0.452043	50	yes	no
LRPPRC	7	5	-2.32084	0.200151	71.4286	yes	yes
LSM12	7	4	-2.39715	0.189839	57.1429	yes	yes
LSM7	1	1	-1.99071	0.251615	100	yes	no
LYSMD3	4	2	-2.41219	0.18787	50	yes	no
MAD2L1BP	3	2	-2.34292	0.19711	66.6667	yes	no
MAK16	3	2	-5.311	0.0251901	66.6667	yes	no
MAPK1	9	5	-4.67421	0.0391671	55.5556	yes	yes
MAPK3	10	4	-1.46251	0.362862	40	no	yes
MARCH3	2	1	-0.850739	0.554501	50	yes	no
MARCH6	1	1	-0.794595	0.576505	100	yes	no
MATR3	5	4	-3.63584	0.080446	80	yes	yes
MBD2	14	4	-1.60241	0.329326	28.5714	no	yes
MBD6	8	3	-1.92073	0.264121	37.5	no	yes
MCM6	3	2	-3.12455	0.114661	66.6667	yes	no
MCM7	2	1	-7.72189	0.00473674	50	yes	no
MCPH1	2	1	-1.8282	0.281616	50	yes	no
MED14	2	1	-2.02172	0.246265	50	yes	no
MED25	6	3	-2.47182	0.180264	50	yes	yes
MFAP1	6	4	-2.3602	0.194764	66.6667	yes	yes
MID1	6	3	-0.948762	0.518077	50	yes	yes
MLL	7	4	-2.07515	0.237311	57.1429	yes	yes
MLL4	4	2	-2.08359	0.235927	50	yes	no
MMD	2	1	-0.878971	0.543755	50	yes	no
MPHOSPH10	5	3	-3.52223	0.0870368	60	yes	yes
MPHOSPH6	4	2	-2.75523	0.148113	50	yes	no
MRPL11	5	3	-2.49568	0.177307	60	yes	yes
MRPL3	5	3	-1.76149	0.294944	60	yes	yes
MRPL30	7	3	-1.35483	0.39098	42.8571	no	yes
MRPL38	2	1	-1.34657	0.393226	50	yes	no
MRPS10	4	3	-3.51513	0.0874662	75	yes	yes
MRPS15	3	2	-2.30442	0.202442	66.6667	yes	no
MRPS9	5	3	-2.34226	0.197201	60	yes	yes
MTA2	14	5	-1.81769	0.283676	35.7143	no	yes
MTCH2	6	3	-1.81655	0.2839	50	yes	yes
MUC13	4	2	-1.22785	0.426954	50	yes	no
MUC4	4	2	-1.18714	0.439173	50	yes	no
MYBBP1A	6	4	-2.66716	0.157436	66.6667	yes	yes
MYC	8	6	-2.99797	0.125176	75	yes	yes
NAA15	9	3	-3.33159	0.0993322	33.3333	no	yes
NCAPG	4	2	-2.04307	0.242647	50	yes	no
NCAPG2	6	4	-2.41919	0.186961	66.6667	yes	yes
NCAPH	7	3	-2.97707	0.127003	42.8571	no	yes
NCAPH2	4	2	-1.39466	0.380334	50	yes	no
NCOA6	2	1	-2.40137	0.189284	50	yes	no
NDN	2	1	-1.36214	0.389005	50	yes	no
NDUFA9	7	5	-1.60403	0.328957	71.4286	yes	yes
NDUFB5	6	3	-1.26622	0.415748	50	yes	yes
NDUFS7	4	2	-2.08234	0.236131	50	yes	no
NDUFV1	5	3	-2.23575	0.21231	60	yes	yes
NEDD4L	4	2	-2.77574	0.146022	50	yes	no
NEK1	11	4	-2.997	0.12526	36.3636	no	yes
NFRKB	6	3	-2.30981	0.201687	50	yes	yes
NFYC	5	3	-2.95117	0.129303	60	yes	yes
NHP2	8	4	-2.12536	0.229194	50	yes	yes
NHP2L1	2	1	-4.42642	0.0465065	50	yes	no
NKX2-1	2	1	-1.61719	0.325969	50	yes	no
NLRC4	2	1	-0.782607	0.581315	50	yes	no
NLRP6	7	3	-1.95216	0.258429	42.8571	no	yes
NOC4L	3	2	-1.8756	0.272514	66.6667	yes	no
NOL10	4	2	-3.19971	0.108841	50	yes	no
NONO	4	2	-0.924347	0.526919	50	yes	no
NOP14	4	3	-2.42378	0.186367	75	yes	yes
NRBP1	9	3	-1.47995	0.358502	33.3333	no	yes
NSF	4	2	-1.23437	0.425029	50	yes	no
NSL1	1	1	-3.93292	0.0654746	100	yes	no
NUBP2	1	1	-5.16182	0.0279343	100	yes	no
NUDT11	6	3	-0.969963	0.510519	50	yes	yes
NUFIP2	5	5	-1.82973	0.281317	100	yes	yes
NUP133	2	1	-4.71038	0.0381974	50	yes	no
NUP153	3	2	-2.8284	0.140789	66.6667	yes	no
NUP188	7	5	-2.65508	0.15876	71.4286	yes	yes
NUP214	5	3	-1.93967	0.260676	60	yes	yes
OGDH	6	3	-2.52354	0.173916	50	yes	yes
OPA1	4	4	-3.11329	0.11556	100	yes	yes
OR10A5	3	2	-1.03009	0.489678	66.6667	yes	no
OR10AG1	2	1	-0.889762	0.539703	50	yes	no
OR11G2	2	1	-1.59429	0.331185	50	yes	no
OR1A2	2	1	-1.15705	0.448428	50	yes	no
OR1N1	2	1	-1.14778	0.451321	50	yes	no
OR2C3	2	1	-7.73212	0.00470326	50	yes	no
OR4X2	1	1	-0.93078	0.524575	100	yes	no
OR52E8	2	1	-1.50064	0.353397	50	yes	no
OR6T1	4	2	-2.97258	0.127398	50	yes	no
OR6Y1	3	2	-0.84399	0.557101	66.6667	yes	no
OR8G2	2	1	-0.873614	0.545778	50	yes	no
OR9G1	2	1	-0.748862	0.595073	50	yes	no
OR9G9	2	1	-0.819794	0.566523	50	yes	no
OSGIN2	3	3	-0.877706	0.544232	100	yes	yes
PABPN1	2	1	-3.42808	0.0929065	50	yes	no
PAICS	7	3	-2.78121	0.14547	42.8571	no	yes
PALB2	5	3	-1.23685	0.424298	60	yes	yes
PAX7	4	2	-1.404	0.377881	50	yes	no
PCNA	6	3	-5.61058	0.0204666	50	yes	yes
PDPK1	9	3	-2.7438	0.149291	33.3333	no	yes
PDPR	3	2	-1.51373	0.350204	66.6667	yes	no
PDZD2	7	3	-1.95782	0.257418	42.8571	no	yes
PFAS	5	3	-2.70821	0.15302	60	yes	yes
PFDN1	7	4	-1.59737	0.33048	57.1429	yes	yes
PHF8	12	6	-1.98342	0.25289	50	yes	yes
PHOCN	1	1	-1.00173	0.4994	100	yes	no
PIAS1	7	3	-1.25563	0.418811	42.8571	no	yes
PICK1	1	1	-1.68175	0.311703	100	yes	no
PIM3	10	4	-0.980766	0.506711	40	no	yes
PITX1	6	3	-1.22105	0.42897	50	yes	yes
PKD2L1	13	3	-1.31265	0.402582	23.0769	no	yes
PNPT1	11	6	-4.19931	0.0544355	54.5455	yes	yes
POLD2	5	3	-5.7171	0.0190099	60	yes	yes
POLM	2	1	-2.33752	0.19785	50	yes	no
POLQ	8	5	-1.29845	0.406563	62.5	yes	yes
POLR1A	4	2	-3.26463	0.104052	50	yes	no
POLR2J	9	3	-1.73791	0.299805	33.3333	no	yes
PPM1D	6	5	-1.81726	0.283759	83.3333	yes	yes
PPP1R8	6	3	-4.52294	0.0434969	50	yes	yes
PPRC1	6	3	-1.81373	0.284454	50	yes	yes
PRDM14	11	3	-1.93912	0.260775	27.2727	no	yes
PRKCD	20	3	-3.39157	0.0952875	15	no	yes
PRKDC	8	4	-2.66902	0.157233	50	yes	yes
PRMT1	14	5	-2.99462	0.125467	35.7143	no	yes
PRMT8	12	3	-1.48556	0.35711	25	no	yes
PRPF4B	10	5	-1.75477	0.296319	50	yes	yes
PRRC2A	6	3	-1.61239	0.327056	50	yes	yes
PSIP1	16	7	-1.51528	0.349829	43.75	no	yes
PSKH1	13	3	-1.53663	0.344689	23.0769	no	yes
PSMA5	8	3	-5.18176	0.0275509	37.5	no	yes
PSMC4	7	3	-4.00167	0.0624277	42.8571	no	yes
PSME3	2	1	-1.98981	0.251773	50	yes	no
PTGES3	4	2	-2.45963	0.181793	50	yes	no
PTGFRN	3	2	-0.964351	0.512509	66.6667	yes	no
PTP4A1	7	3	-1.80983	0.285224	42.8571	no	yes
PTPN1	10	3	-2.70769	0.153075	30	no	yes
PXDNL	7	3	-1.6681	0.314669	42.8571	no	yes
QDPR	8	3	-2.97368	0.127301	37.5	no	yes
QKI	2	1	-1.589	0.332403	50	yes	no
QRSL1	4	2	-1.15441	0.449251	50	yes	no
RAD17	5	4	-1.93952	0.260704	80	yes	yes
RAD9A	3	2	-2.58163	0.167052	66.6667	yes	no
RAE1	5	3	-1.5506	0.341368	60	yes	yes
RAF1	7	3	-1.30516	0.404676	42.8571	no	yes
RANBP1	5	3	-2.38652	0.191243	60	yes	yes
RANBP3	4	2	-1.59751	0.330447	50	yes	no
RAPGEF1	2	2	-1.6311	0.322843	100	yes	no
RAX2	2	1	-2.07394	0.23751	50	yes	no
RBBP4	8	3	-1.18642	0.439391	37.5	no	yes
RBBP5	15	6	-2.02799	0.245196	40	no	yes
RBBP7	11	5	-1.87805	0.272051	45.4545	no	yes
RBBP8	9	6	-2.03022	0.244818	66.6667	yes	yes
RBM10	5	4	-3.23815	0.105979	80	yes	yes
RBM28	2	1	-2.60966	0.163838	50	yes	no
RBM4	6	3	-1.11404	0.462	50	yes	yes
RECQL4	6	3	-1.84837	0.277706	50	yes	yes
RGPD3	7	4	-2.76534	0.147079	57.1429	yes	yes
RGPD4	6	3	-2.31835	0.200496	50	yes	yes
RGPD5	7	3	-3.21479	0.107709	42.8571	no	yes
RGPD6	7	3	-3.09637	0.116923	42.8571	no	yes
RHEBL1	4	2	-1.80934	0.285322	50	yes	no
RIF1	7	3	-1.30425	0.404933	42.8571	no	yes
RMND5A	7	3	-1.65056	0.318517	42.8571	no	yes
RNF20	12	4	-1.88548	0.270654	33.3333	no	yes
RNF34	5	3	-1.08955	0.469909	60	yes	yes
RPA3	13	3	-1.91312	0.265518	23.0769	no	yes
RPAP2	2	1	-1.77963	0.291259	50	yes	no
RPL14	2	1	-6.03696	0.0152297	50	yes	no
RPL24	2	1	-4.46014	0.0454321	50	yes	no
RPL31	3	2	-4.75489	0.0370369	66.6667	yes	no
RPL36	2	1	-2.76043	0.14758	50	yes	no
RPL37A	4	2	-4.89852	0.0335273	50	yes	no
RPL7L1	7	3	-3.31156	0.100721	42.8571	no	yes
RPL9	2	1	-2.57909	0.167346	50	yes	no
RPLP1	4	2	-3.24195	0.1057	50	yes	no
RPS11	5	4	-3.80485	0.0715529	80	yes	yes
RPS13	1	1	-5.09344	0.0292903	100	yes	no
RPSA	1	1	-3.27152	0.103556	100	yes	no
RPTOR	6	3	-0.976889	0.508074	50	yes	yes
RQCD1	3	2	-3.15533	0.112241	66.6667	yes	no
RRN3	3	2	-1.48998	0.356018	66.6667	yes	no
RRP12	4	2	-3.2292	0.106639	50	yes	no
RTTN	7	3	-2.68374	0.155637	42.8571	no	yes
SAFB2	4	3	-1.60948	0.327716	75	yes	yes
SARS	7	3	-2.42424	0.186308	42.8571	no	yes
SCAP	5	3	-3.58595	0.0832763	60	yes	yes
SCFD1	2	1	-6.63347	0.0100723	50	yes	no
SCGBL	2	1	-2.72977	0.15075	50	yes	no
SDCBP	2	1	-1.35459	0.391045	50	yes	no
SDHA	9	4	-2.87971	0.135869	44.4444	no	yes
SERBP1	4	2	-3.25266	0.104919	50	yes	no
SETD1B	13	4	-1.92156	0.263969	30.7692	no	yes
SETD2	14	10	-1.66919	0.314429	71.4286	yes	yes
SETD5	11	4	-2.04075	0.243037	36.3636	no	yes
SGK3	9	3	-1.12747	0.457718	33.3333	no	yes
SGOL1	4	3	-1.38403	0.383146	75	yes	yes
SIN3A	6	3	-2.88676	0.135207	50	yes	yes
SLC11A2	9	3	-1.81245	0.284707	33.3333	no	yes
SLC25A34	7	3	-1.12324	0.459063	42.8571	no	yes
SLC29A1	11	3	-0.889472	0.539812	27.2727	no	yes
SLTM	5	4	-1.48945	0.356149	80	yes	yes
SMAD4	4	2	-2.11194	0.231336	50	yes	no
SMARCA4	14	5	-1.80028	0.28712	35.7143	no	yes
SMARCA5	11	5	-2.03128	0.244638	45.4545	no	yes
SMARCB1	8	4	-1.9628	0.25653	50	yes	yes
SMARCC2	13	4	-1.68624	0.310735	30.7692	no	yes
SMARCE1	16	9	-2.41591	0.187387	56.25	yes	yes
SMG1	12	3	-2.75175	0.148471	25	no	yes
SMG7	4	2	-2.62971	0.161576	50	yes	no
SNRNP40	4	2	-2.96129	0.128399	50	yes	no
SNRNP70	2	1	-3.37813	0.0961794	50	yes	no
SNRPC	4	2	-5.69561	0.0192953	50	yes	no
SNRPD2	2	1	-4.74651	0.0372526	50	yes	no
SNRPD3	4	2	-3.96343	0.0641043	50	yes	no
SNW1	2	1	-2.28963	0.204528	50	yes	no
SOX5	3	2	-1.93796	0.260985	66.6667	yes	no
SP110	13	3	-1.72949	0.301558	23.0769	no	yes
SPEN	4	3	-2.98636	0.126188	75	yes	yes
SPPL2A	4	2	-1.72028	0.303489	50	yes	no
SRCAP	13	3	-2.31444	0.201041	23.0769	no	yes
SREBF1	10	3	-1.89067	0.269683	30	no	yes
SRF	8	3	-1.5152	0.349848	37.5	no	yes
SRP54	3	2	-5.26205	0.0260594	66.6667	yes	no
SRRM1	4	2	-3.20656	0.108325	50	yes	no
SRSF11	8	3	-2.1096	0.231712	37.5	no	yes
SRSF6	10	3	-1.90731	0.266588	30	no	yes
SSB	5	3	-5.10454	0.0290658	60	yes	yes
SSBP1	4	2	-3.20758	0.108249	50	yes	no
ST8SIA6	5	3	-1.07924	0.473277	60	yes	yes
SUPT16H	14	4	-2.29373	0.203947	28.5714	no	yes
SUPV3L1	8	5	-4.64696	0.039914	62.5	yes	yes
SUZ12	15	3	-2.10201	0.232934	20	no	yes
SYNCRIP	4	3	-1.7879	0.289594	75	yes	yes
TAF12	3	2	-1.74837	0.297638	66.6667	yes	no
TAF2	5	3	-2.02612	0.245514	60	yes	yes
TAF3	10	6	-2.22744	0.213537	60	yes	yes
TAF4	4	2	-2.1721	0.221888	50	yes	no
TARDBP	5	3	-2.15702	0.224219	60	yes	yes
TBL3	3	2	-3.54445	0.0857065	66.6667	yes	no
TBPL1	6	3	-1.97417	0.254516	50	yes	yes
TCEB1	6	4	-2.72331	0.151427	66.6667	yes	yes
TCEB3C	7	3	-1.18981	0.43836	42.8571	no	yes
TEAD1	6	3	-1.43917	0.368779	50	yes	yes
TEX22	2	1	-2.78515	0.145073	50	yes	no
TFDP1	6	4	-2.14678	0.225816	66.6667	yes	yes
TGIF2-C20ORF24	4	2	-2.14014	0.226857	50	yes	no
THOC3	7	3	-3.3851	0.0957157	42.8571	no	yes
TIMM50	8	4	-1.96585	0.255988	50	yes	yes
TLK2	8	5	-1.45886	0.36378	62.5	yes	yes
TLN1	4	3	-3.56801	0.0843185	75	yes	yes
TMCO7	2	1	-1.63774	0.321359	50	yes	no
TMED2	7	3	-1.68168	0.31172	42.8571	no	yes
TMEM188	2	1	-1.31317	0.402435	50	yes	no
TMEM200A	5	3	-1.49277	0.355331	60	yes	yes
TMEM33	2	1	-1.45951	0.363616	50	yes	no
TMEM48	4	2	-5.21637	0.0268978	50	yes	no
TNPO1	7	4	-1.49463	0.354871	57.1429	yes	yes
TOMM40	5	3	-3.80531	0.0715297	60	yes	yes
TOP1	8	3	-3.12858	0.114342	37.5	no	yes
TOPBP1	3	2	-5.13038	0.0285498	66.6667	yes	no
TRA2B	4	2	-3.93748	0.0652678	50	yes	no
TRIM28	18	7	-1.90028	0.267892	38.8889	no	yes
TTC14	2	1	-1.53595	0.344851	50	yes	no
TTC35	2	2	-3.99761	0.0626035	100	yes	no
TUBGCP2	6	3	-2.80209	0.143379	50	yes	yes
TUBGCP4	6	4	-1.81277	0.284645	66.6667	yes	yes
TUFM	5	4	-3.49056	0.0889687	80	yes	yes
TYMS	8	3	-1.59084	0.331979	37.5	no	yes
UBA5	7	3	-2.04543	0.24225	42.8571	no	yes
UBAP2L	4	2	-1.04934	0.48319	50	yes	no
UBE2D3	6	4	-3.4248	0.0931178	66.6667	yes	yes
UBE2H	9	3	-2.1615	0.223524	33.3333	no	yes
UBE4B	4	4	-2.51819	0.174562	100	yes	yes
UPF2	4	2	-5.15361	0.0280936	50	yes	no
UPK3BL	2	1	-0.875221	0.54517	50	yes	no
UQCRC1	11	4	-3.23703	0.106061	36.3636	no	yes
UQCRQ	3	2	-1.54893	0.341764	66.6667	yes	no
URB1	1	1	-4.54104	0.0429548	100	yes	no
USP1	8	3	-1.64082	0.320675	37.5	no	yes
USP37	7	3	-1.08149	0.472542	42.8571	no	yes
USP39	9	3	-5.08186	0.0295262	33.3333	no	yes
UTP14A	7	3	-1.57945	0.33461	42.8571	no	yes
VARS2	2	2	-1.65016	0.318606	100	yes	no
VBP1	9	3	-2.03257	0.244419	33.3333	no	yes
VCP	2	1	-1.31993	0.400555	50	yes	no
WDR12	3	2	-3.00328	0.124716	66.6667	yes	no
WDR48	7	4	-1.91569	0.265045	57.1429	yes	yes
WDR5	8	4	-3.54789	0.0855025	50	yes	yes
WDR59	7	3	-1.71707	0.304166	42.8571	no	yes
WDR82	16	3	-1.70085	0.307604	18.75	no	yes
WFDC10A	4	2	-1.43977	0.368627	50	yes	no
WHSC1	16	5	-1.89202	0.269429	31.25	no	yes
WNK1	12	3	-2.31623	0.200791	25	no	yes
WWTR1	6	3	-2.64255	0.160144	50	yes	yes
XAB2	3	2	-3.76328	0.0736444	66.6667	yes	no
XRN1	4	3	-1.06846	0.476827	75	yes	yes
XRN2	6	3	-2.84348	0.139325	50	yes	yes
YARS	8	3	-1.67218	0.313779	37.5	no	yes
YARS2	10	3	-1.65118	0.31838	30	no	yes
YTHDC1	4	2	-1.71195	0.305248	50	yes	no
YY1	5	3	-3.14918	0.11272	60	yes	yes
ZFP36L2	6	3	-1.37103	0.386615	50	yes	yes
ZFR	4	2	-1.05915	0.479914	50	yes	no
ZMAT2	3	2	-2.32068	0.200174	66.6667	yes	no
ZMIZ1	5	3	-1.52373	0.347786	60	yes	yes
ZMYND11	9	3	-1.36533	0.388147	33.3333	no	yes
ZMYND8	17	3	-1.07214	0.475613	17.6471	no	yes
ZNF154	4	2	-1.09313	0.468743	50	yes	no
ZNF367	4	2	-1.65531	0.317469	50	yes	no
ZNF497	2	1	-0.662315	0.631863	50	yes	no
ZNF498	2	1	-1.66308	0.315764	50	yes	no
ZNF679	4	2	-1.3843	0.383075	50	yes	no
ZNF687	5	3	-1.30718	0.40411	60	yes	yes
ZNF736	2	1	-1.48237	0.3579	50	yes	no
ZNF778	4	2	-1.97712	0.253996	50	yes	no
ZNF84	4	2	-1.26277	0.416744	50	yes	no
ZNF865	4	2	-1.38949	0.3817	50	yes	no
ZNF879	4	2	-3.15732	0.112086	50	yes	no
ZNF90	2	1	-1.3961	0.379955	50	yes	no
ZRSR2	8	4	-1.22845	0.426775	50	yes	yes
ZYG11A	4	2	-1.05691	0.480659	50	yes	no

## Sheet: Fig 3C GW PDS genes- DMSO
GENE SYMBOL	UniprotKB	ENTREZ ID	shRNAs in t0	Depleted shRNAs	Median LogFC	Median FC	Depleted shRNAs/shRNAs in t0 (%)
ABCB1	P08183	5243	8	5	-2.93961	0.130343	62.5
ABCB7	O75027	22	9	3	-3.10202	0.116466	33.3333
ABHD12B	Q7Z5M8	145447	5	3	-1.02807	0.490365	60
ACO2	Q99798	50	10	5	-3.89915	0.0670254	50
ADAMTS15	Q8TE58	170689	8	4	-1.29396	0.407829	50
ADH6	P28332	130	10	3	-1.71079	0.305493	30
ADSS	P30520	159	9	4	-2.22536	0.213845	44.4444
AHCY	P23526	191	9	3	-1.94764	0.25924	33.3333
ANAPC11	Q9NYG5	51529	4	2	-2.16069	0.223649	50
ANAPC4	Q9UJX5	29945	7	3	-4.25304	0.0524453	42.8571
ANKRD11	Q6UB99	29123	5	3	-3.36158	0.0972891	60
AP1G1	O43747	164	2	1	-1.69391	0.309088	50
APOA1	P02647	335	2	1	-2.03942	0.243262	50
ARF4	P18085	378	4	2	-2.85158	0.138544	50
ARHGDIG	Q99819	398	4	2	-1.48378	0.35755	50
ARNT	P27540	405	5	3	-2.189	0.219304	60
ASB12	Q8WXK4	142689	4	2	-1.48938	0.356166	50
ASCL3	Q9NQ33	56676	4	2	-2.33825	0.19775	50
ASXL2	Q76L83	55252	11	5	-1.46786	0.361519	45.4545
ATAD3A	Q9NVI7	55210	11	3	-2.9119	0.132871	27.2727
ATP5O	P48047	539	7	4	-1.48401	0.357493	57.1429
ATP6V0C	P27449	527	6	3	-1.92108	0.264057	50
AURKB	Q96GD4	9212	14	3	-2.0388	0.243366	21.4286
BAP1	Q92560	8314	8	4	-3.09842	0.116757	50
BATF	Q16520	10538	3	2	-1.16219	0.446834	66.6667
BMS1	Q14692	9790	4	2	-3.39879	0.0948119	50
BOD1L	Q8NFC6	259282	1	1	-2.51277	0.175219	100
BRCA1	P38398	672	5	3	-2.7954	0.144046	60
BRCA2	P51587	675	3	3	-2.17889	0.220845	100
BUB3	O43684	9184	6	3	-4.90293	0.0334249	50
C10orf116	Q15847	10974	2	1	-1.84773	0.27783	50
C10orf128	Q5T292	170371	4	2	-3.13485	0.113846	50
C10orf57	Q8TBM7	80195	4	2	-1.26624	0.415741	50
C10orf58	Q9BRX8	84293	1	1	-3.32373	0.0998754	100
C11orf10	P61165	746	4	2	-3.64191	0.0801082	50
C11orf51	P60006	25906	1	1	-1.52291	0.347985	100
C14orf1	Q9UKR5	11161	3	2	-2.257	0.209207	66.6667
C14orf43	Q6PJG2	91748	3	2	-1.82251	0.282729	66.6667
C15orf29	Q9H079	79768	2	2	-1.20129	0.434886	100
C16orf13	Q96S19	84326	5	3	-1.3407	0.394829	60
C17orf90	Q5BKU9	339229	2	1	-1.90475	0.267062	50
C1orf88	Q8TCI5	128344	2	1	-2.00329	0.24943	50
C21orf58	P58505	54058	8	3	-1.46314	0.362704	37.5
C3orf17	Q6NW34	25871	4	2	-2.14252	0.226483	50
C6orf126	Q6UWE3	389383	1	1	-2.89004	0.1349	100
C8orf59	Q8N0T1	401466	6	3	-2.13523	0.227631	50
C9orf79	Q6ZUB1	286234	2	1	-2.70864	0.152974	50
CBFB	Q13951	865	4	2	-2.21961	0.214699	50
CCAR1	Q8IX12	55749	5	3	-1.13455	0.455477	60
CCDC22	O60826	28952	5	3	-1.59324	0.331426	60
CCDC6	Q16204	8030	4	2	-2.85529	0.138188	50
CCND1	P24385	595	10	3	-3.11052	0.115782	30
CCNT1	O60563	904	7	4	-1.90211	0.267552	57.1429
CD4	P01730	920	2	1	-1.55654	0.339965	50
CDC37	Q16543	11140	6	3	-1.4226	0.37304	50
CDC7	O00311	8317	7	4	-1.94227	0.260207	57.1429
CDK12	Q9NYV4	51755	10	4	-1.72823	0.301822	40
CDK9	P50750	1025	13	3	-2.38108	0.191966	23.0769
CFDP1	Q9UEE9	10428	2	1	-1.1217	0.459552	50
CHEK1	O14757	1111	14	4	-3.20702	0.108291	28.5714
CKM	P06732	1158	10	3	-1.75453	0.29637	30
CKS1B	P61024	1163	9	4	-1.64636	0.319445	44.4444
CLTC	Q00610	1213	5	3	-2.30576	0.202254	60
COG3	Q96JB2	83548	4	2	-1.58046	0.334375	50
COL8A2	P25067	1296	2	1	-5.86354	0.0171751	50
COX11	Q9Y6N1	1353	7	3	-1.10567	0.464688	42.8571
COX18	Q8N8Q8	285521	4	2	-1.15315	0.449643	50
COX4I1	P13073	1327	10	3	-1.40687	0.377129	30
CREB3L3	Q68CJ9	84699	7	3	-1.44379	0.3676	42.8571
CRLS1	Q9UJA2	54675	7	3	-1.27149	0.414232	42.8571
CRTAC1	Q9NQ79	55118	4	2	-1.01726	0.494055	50
CSNK1A1	P48729	1452	9	4	-2.05125	0.241276	44.4444
CSTF1	Q05048	1477	4	2	-1.64302	0.320186	50
CT45A2	Q5DJT8	728911	9	3	-1.52336	0.347874	33.3333
CT45A4	Q8NHU0	441519	9	3	-1.54586	0.342492	33.3333
CT45A6	P0DMU7	541465	8	3	-1.51355	0.350248	37.5
DBF4	Q9UBU7	10926	7	4	-2.38919	0.19089	57.1429
DDX10	Q13206	1662	8	3	-3.92985	0.0656139	37.5
DDX42	Q86XP3	11325	5	3	-3.00161	0.12486	60
DEK	P35659	7913	7	3	-1.43623	0.369531	42.8571
DKC1	O60832	1736	3	2	-5.41787	0.0233915	66.6667
DKFZp761E198	Q2VPB7	91056	2	1	-2.16052	0.223676	50
DMXL1	Q9Y485	1657	5	3	-1.03193	0.489056	60
DNA2	P51530	1763	5	3	-2.19904	0.217783	60
DPY19L2	Q6NUT2	283417	4	2	-1.12518	0.458445	50
DRAP1	Q14919	10589	5	3	-1.59146	0.331835	60
DYNLRB1	Q9NP97	83658	4	2	-2.83341	0.1403	50
EHMT2	Q96KQ7	10919	15	4	-2.57303	0.168051	26.6667
EIF3H	O15372	8667	6	3	-4.39535	0.047519	50
EIF5AL1	Q6IS14	143244	4	2	-1.77864	0.291459	50
ELF2	Q15723	1998	7	5	-2.16872	0.222409	71.4286
ELP4	Q96EB1	26610	13	3	-1.47781	0.359034	23.0769
EMG1	Q92979	10436	4	2	-3.50533	0.0880623	50
ETS1	P14921	2113	5	3	-2.00303	0.249475	60
FAM48A	Q8NEM7	55578	1	1	-1.05554	0.481117	100
FAM57B	Q71RH2	83723	4	2	-1.309	0.403599	50
FBXO42	Q6P3S6	54455	7	3	-2.37737	0.19246	42.8571
FBXW11	Q9UKB1	23291	6	3	-1.77393	0.292411	50
FILIP1L	Q4L180	11259	4	2	-1.5241	0.347695	50
FIP1L1	Q6UN15	81608	4	2	-3.71092	0.0763661	50
FUS	P35637	2521	3	2	-3.21074	0.108011	66.6667
FZD10	Q9ULW2	11211	6	3	-3.25062	0.105067	50
GAR1	Q9NY12	54433	7	4	-3.62838	0.0808628	57.1429
GARNL3	Q5VVW2	84253	2	1	-1.06556	0.477786	50
GLUD2	P49448	2747	9	3	-1.30918	0.40355	33.3333
GNB2L1	P63244	10399	7	5	-4.18326	0.0550446	71.4286
GOLGA3	Q08378	2802	7	3	-1.37882	0.384534	42.8571
GPR45	Q9Y5Y3	11250	11	3	-2.33782	0.197809	27.2727
HARS	P12081	3035	9	4	-1.43621	0.369536	44.4444
HAUS7	Q99871	55559	6	3	-1.36369	0.388587	50
HAVCR1	Q96D42	26762	4	2	-1.35071	0.392099	50
HBXIP	O43504	10542	2	1	-2.14138	0.226664	50
HCFC1	P51610	3054	11	4	-3.69626	0.0771463	36.3636
HJURP	Q8NCD3	55355	7	3	-1.70103	0.307566	42.8571
HNRNPM	P52272	4670	5	4	-6.85348	0.0086476	80
HOXD4	P09016	3233	3	2	-1.24066	0.423179	66.6667
HSF1	Q00613	3297	5	3	-2.31782	0.200571	60
ICAM3	P32942	3385	2	1	-2.15047	0.225239	50
IDH3A	P50213	3419	7	4	-2.33633	0.198014	57.1429
IFNG	P01579	3458	9	3	-2.64895	0.159436	33.3333
IL11	P20809	3589	2	1	-1.3907	0.38138	50
IRAK2	O43187	3656	10	4	-1.40742	0.376986	40
IRS1	P35568	3667	7	3	-1.8379	0.279729	42.8571
ISCU	Q9H1K1	23479	2	1	-3.52271	0.0870077	50
ISLR2	Q6UXK2	57611	7	3	-1.12502	0.458494	42.8571
ITGA9	Q13797	3680	7	3	-2.20669	0.21663	42.8571
KDM4B	O94953	23030	9	3	-1.67151	0.313924	33.3333
KDM5D	Q9BY66	8284	13	3	-2.48657	0.17843	23.0769
KHDC1	Q4VXA5	80759	2	1	-2.39465	0.190169	50
KIAA1370	Q32MH5	56204	2	1	-1.59178	0.331761	50
KIAA1524	Q8TCG1	57650	4	2	-3.39687	0.0949379	50
KIF14	Q15058	9928	4	2	-3.6448	0.0799478	50
KIF23	Q02241	9493	6	4	-1.83315	0.280651	66.6667
KRT76	Q01546	51350	7	3	-1.13015	0.456868	42.8571
LETM1	O95202	3954	4	2	-2.61532	0.163196	50
LSM7	Q9UK45	51690	1	1	-1.99071	0.251615	100
LYSMD3	Q7Z3D4	116068	4	2	-2.41219	0.18787	50
MBD2	Q9UBB5	8932	14	4	-1.60241	0.329326	28.5714
MBD6	Q96DN6	114785	8	3	-1.92073	0.264121	37.5
MCPH1	Q8NEM0	79648	2	1	-1.8282	0.281616	50
MFAP1	P55081	4236	6	4	-2.3602	0.194764	66.6667
MLL4	O14686	8085	4	2	-2.08359	0.235927	50
MPHOSPH6	Q99547	10200	4	2	-2.75523	0.148113	50
MRPL11	Q9Y3B7	65003	5	3	-2.49568	0.177307	60
MRPL3	P09001	11222	5	3	-1.76149	0.294944	60
MRPL30	Q8TCC3	51263	7	3	-1.35483	0.39098	42.8571
MRPL38	Q96DV4	64978	2	1	-1.34657	0.393226	50
MRPS10	P82664	55173	4	3	-3.51513	0.0874662	75
MRPS15	P82914	64960	3	2	-2.30442	0.202442	66.6667
MRPS9	P82933	64965	5	3	-2.34226	0.197201	60
MTA2	O94776	9219	14	5	-1.81769	0.283676	35.7143
MUC13	Q9H3R2	56667	4	2	-1.22785	0.426954	50
MUC4	Q99102	4585	4	2	-1.18714	0.439173	50
MYBBP1A	Q9BQG0	10514	6	4	-2.66716	0.157436	66.6667
MYC	P01106	4609	8	6	-2.99797	0.125176	75
NCAPG	Q9BPX3	64151	4	2	-2.04307	0.242647	50
NCAPH	Q15003	23397	7	3	-2.97707	0.127003	42.8571
NCAPH2	Q6IBW4	29781	4	2	-1.39466	0.380334	50
NDN	Q99608	4692	2	1	-1.36214	0.389005	50
NDUFB5	O43674	4711	6	3	-1.26622	0.415748	50
NDUFS7	O75251	374291	4	2	-2.08234	0.236131	50
NEDD4L	Q96PU5	23327	4	2	-2.77574	0.146022	50
NFRKB	Q6P4R8	4798	6	3	-2.30981	0.201687	50
NFYC	Q13952	4802	5	3	-2.95117	0.129303	60
NHP2	Q9NX24	55651	8	4	-2.12536	0.229194	50
NKX2-1	P43699	7080	2	1	-1.61719	0.325969	50
NSF	P46459	4905	4	2	-1.23437	0.425029	50
NUBP2	Q9Y5Y2	10101	1	1	-5.16182	0.0279343	100
OGDH	Q02218	4967	6	3	-2.52354	0.173916	50
OR10A5	Q9H207	144124	3	2	-1.03009	0.489678	66.6667
OR1A2	Q9Y585	26189	2	1	-1.15705	0.448428	50
OR1N1	Q8NGS0	138883	2	1	-1.14778	0.451321	50
OR2C3	Q8N628	81472	2	1	-7.73212	0.00470326	50
OR52E8	Q6IFG1	390079	2	1	-1.50064	0.353397	50
OR6T1	Q8NGN1	219874	4	2	-2.97258	0.127398	50
PABPN1	Q86U42	8106	2	1	-3.42808	0.0929065	50
PAICS	P22234	10606	7	3	-2.78121	0.14547	42.8571
PALB2	Q86YC2	79728	5	3	-1.23685	0.424298	60
PAX7	P23759	5081	4	2	-1.404	0.377881	50
PCNA	P12004	5111	6	3	-5.61058	0.0204666	50
PDPK1	O15530	5170	9	3	-2.7438	0.149291	33.3333
PDPR	Q8NCN5	55066	3	2	-1.51373	0.350204	66.6667
PDZD2	O15018	23037	7	3	-1.95782	0.257418	42.8571
PHOCN	Q9Y3A3	25843	1	1	-1.00173	0.4994	100
PIAS1	O75925	8554	7	3	-1.25563	0.418811	42.8571
PICK1	Q9NRD5	9463	1	1	-1.68175	0.311703	100
PITX1	P78337	5307	6	3	-1.22105	0.42897	50
PKD2L1	Q9P0L9	9033	13	3	-1.31265	0.402582	23.0769
POLD2	P49005	5425	5	3	-5.7171	0.0190099	60
POLQ	O75417	10721	8	5	-1.29845	0.406563	62.5
POLR1A	O95602	25885	4	2	-3.26463	0.104052	50
POLR2J	P52435	5439	9	3	-1.73791	0.299805	33.3333
PPM1D	O15297	8493	6	5	-1.81726	0.283759	83.3333
PPP1R8	Q12972	5511	6	3	-4.52294	0.0434969	50
PPRC1	Q5VV67	23082	6	3	-1.81373	0.284454	50
PRDM14	Q9GZV8	63978	11	3	-1.93912	0.260775	27.2727
PRKCD	Q05655	5580	20	3	-3.39157	0.0952875	15
PRMT8	Q9NR22	56341	12	3	-1.48556	0.35711	25
PRRC2A	P48634	7916	6	3	-1.61239	0.327056	50
PSKH1	P11801	5681	13	3	-1.53663	0.344689	23.0769
PSMC4	P43686	5704	7	3	-4.00167	0.0624277	42.8571
PTGES3	Q15185	10728	4	2	-2.45963	0.181793	50
PTP4A1	Q93096	7803	7	3	-1.80983	0.285224	42.8571
PTPN1	P18031	5770	10	3	-2.70769	0.153075	30
PXDNL	A1KZ92	137902	7	3	-1.6681	0.314669	42.8571
QDPR	P09417	5860	8	3	-2.97368	0.127301	37.5
QRSL1	Q9H0R6	55278	4	2	-1.15441	0.449251	50
RAD17	O75943	5884	5	4	-1.93952	0.260704	80
RAD9A	Q99638	5883	3	2	-2.58163	0.167052	66.6667
RAE1	P78406	8480	5	3	-1.5506	0.341368	60
RAF1	P04049	5894	7	3	-1.30516	0.404676	42.8571
RANBP3	Q9H6Z4	8498	4	2	-1.59751	0.330447	50
RAX2	Q96IS3	84839	2	1	-2.07394	0.23751	50
RECQL4	O94761	9401	6	3	-1.84837	0.277706	50
RGPD5	Q99666	84220	7	3	-3.21479	0.107709	42.8571
RGPD6	Q99666	729540	7	3	-3.09637	0.116923	42.8571
RHEBL1	Q8TAI7	121268	4	2	-1.80934	0.285322	50
RMND5A	Q9H871	64795	7	3	-1.65056	0.318517	42.8571
RNF20	Q5VTR2	56254	12	4	-1.88548	0.270654	33.3333
RNF34	Q969K3	80196	5	3	-1.08955	0.469909	60
RPA3	P35244	6119	13	3	-1.91312	0.265518	23.0769
RPAP2	Q8IXW5	79871	2	1	-1.77963	0.291259	50
RPL24	P83731	6152	2	1	-4.46014	0.0454321	50
RPL36	Q9Y3U8	25873	2	1	-2.76043	0.14758	50
RPL37A	P61513	6168	4	2	-4.89852	0.0335273	50
RPL9	P32969	6133	2	1	-2.57909	0.167346	50
RPLP1	P05386	6176	4	2	-3.24195	0.1057	50
RPS11	P62280	6205	5	4	-3.80485	0.0715529	80
RPS13	P62277	6207	1	1	-5.09344	0.0292903	100
RPSA	P08865	3921	1	1	-3.27152	0.103556	100
RRN3	Q9NYV6	54700	3	2	-1.48998	0.356018	66.6667
RTTN	Q86VV8	25914	7	3	-2.68374	0.155637	42.8571
SARS	P49591	6301	7	3	-2.42424	0.186308	42.8571
SCFD1	Q8WVM8	23256	2	1	-6.63347	0.0100723	50
SCGBL	Q4G0G5	284402	2	1	-2.72977	0.15075	50
SGK3	Q96BR1	23678	9	3	-1.12747	0.457718	33.3333
SIN3A	Q96ST3	25942	6	3	-2.88676	0.135207	50
SLC11A2	P49281	4891	9	3	-1.81245	0.284707	33.3333
SLC25A34	Q6PIV7	284723	7	3	-1.12324	0.459063	42.8571
SMAD4	Q13485	4089	4	2	-2.11194	0.231336	50
SMARCA4	P51532	6597	14	5	-1.80028	0.28712	35.7143
SMARCB1	Q12824	6598	8	4	-1.9628	0.25653	50
SMARCC2	Q8TAQ2	6601	13	4	-1.68624	0.310735	30.7692
SMARCE1	Q969G3	6605	16	9	-2.41591	0.187387	56.25
SMG1	Q96Q15	23049	12	3	-2.75175	0.148471	25
SNRPC	P09234	6631	4	2	-5.69561	0.0192953	50
SNRPD2	P62316	6633	2	1	-4.74651	0.0372526	50
SOX5	P35711	6660	3	2	-1.93796	0.260985	66.6667
SPEN	Q96T58	23013	4	3	-2.98636	0.126188	75
SPPL2A	Q8TCT8	84888	4	2	-1.72028	0.303489	50
SRCAP	Q6ZRS2	10847	13	3	-2.31444	0.201041	23.0769
SRRM1	Q8IYB3	10250	4	2	-3.20656	0.108325	50
SSB	P05455	6741	5	3	-5.10454	0.0290658	60
ST8SIA6	P61647	338596	5	3	-1.07924	0.473277	60
TAF2	Q6P1X5	6873	5	3	-2.02612	0.245514	60
TBPL1	P62380	9519	6	3	-1.97417	0.254516	50
TCEB3C	Q8NG57	162699	7	3	-1.18981	0.43836	42.8571
TGIF2-C20ORF24		100527943	4	2	-2.14014	0.226857	50
THOC3	Q96J01	84321	7	3	-3.3851	0.0957157	42.8571
TIMM50	Q3ZCQ8	92609	8	4	-1.96585	0.255988	50
TLN1	Q9Y490	7094	4	3	-3.56801	0.0843185	75
TMCO7	Q9C0B7	79613	2	1	-1.63774	0.321359	50
TMED2	Q15363	10959	7	3	-1.68168	0.31172	42.8571
TMEM188	Q8N9A8	255919	2	1	-1.31317	0.402435	50
TMEM200A	Q86VY9	114801	5	3	-1.49277	0.355331	60
TMEM48	Q9BTX1	55706	4	2	-5.21637	0.0268978	50
TNPO1	Q92973	3842	7	4	-1.49463	0.354871	57.1429
TOMM40	O96008	10452	5	3	-3.80531	0.0715297	60
TOP1	P11387	7150	8	3	-3.12858	0.114342	37.5
TRA2B	P62995	6434	4	2	-3.93748	0.0652678	50
TUFM	P49411	7284	5	4	-3.49056	0.0889687	80
UBA5	Q9GZZ9	79876	7	3	-2.04543	0.24225	42.8571
UBAP2L	Q14157	9898	4	2	-1.04934	0.48319	50
UBE2H	P62256	7328	9	3	-2.1615	0.223524	33.3333
URB1	O60287	9875	1	1	-4.54104	0.0429548	100
USP1	O94782	7398	8	3	-1.64082	0.320675	37.5
USP37	Q86T82	57695	7	3	-1.08149	0.472542	42.8571
USP39	Q53GS9	10713	9	3	-5.08186	0.0295262	33.3333
VBP1	P61758	7411	9	3	-2.03257	0.244419	33.3333
VCP	P55072	7415	2	1	-1.31993	0.400555	50
WDR59	Q6PJI9	79726	7	3	-1.71707	0.304166	42.8571
WDR82	Q6UXN9	80335	16	3	-1.70085	0.307604	18.75
WHSC1	O96028	7468	16	5	-1.89202	0.269429	31.25
XAB2	Q9HCS7	56949	3	2	-3.76328	0.0736444	66.6667
XRN1	Q8IZH2	54464	4	3	-1.06846	0.476827	75
XRN2	Q9H0D6	22803	6	3	-2.84348	0.139325	50
YARS	P54577	8565	8	3	-1.67218	0.313779	37.5
YARS2	Q9Y2Z4	51067	10	3	-1.65118	0.31838	30
ZFP36L2	P47974	678	6	3	-1.37103	0.386615	50
ZFR	Q96KR1	51663	4	2	-1.05915	0.479914	50
ZMAT2	Q96NC0	153527	3	2	-2.32068	0.200174	66.6667
ZMIZ1	Q9ULJ6	57178	5	3	-1.52373	0.347786	60
ZMYND11	Q15326	10771	9	3	-1.36533	0.388147	33.3333
ZMYND8	Q9ULU4	23613	17	3	-1.07214	0.475613	17.6471
ZNF154	Q13106	7710	4	2	-1.09313	0.468743	50
ZNF498	Q6NSZ9	221785	2	1	-1.66308	0.315764	50
ZNF679	Q8IYX0	168417	4	2	-1.3843	0.383075	50
ZNF687	Q8N1G0	57592	5	3	-1.30718	0.40411	60
ZNF736	B4DX44	728927	2	1	-1.48237	0.3579	50
ZNF778	Q96MU6	197320	4	2	-1.97712	0.253996	50
ZNF84	P51523	7637	4	2	-1.26277	0.416744	50
ZNF865	P0CJ78	100507290	4	2	-1.38949	0.3817	50
ZNF879	B4DU55	345462	4	2	-3.15732	0.112086	50
ZRSR2	Q15696	8233	8	4	-1.22845	0.426775	50
ZYG11A	Q6WRX3	440590	4	2	-1.05691	0.480659	50

## Sheet: Fig 3C GW PhenDC3 -DMSO
GENE SYMBOL	UniprotKB	ENTREZ ID	shRNAs in t0	Depleted shRNAs	Median LogFC	Median FC	Depleted shRNAs/shRNAs in t0 (%)
AATK	Q6ZMQ8	9625	15	3	-1.42466	0.372508	20
ABCB1	P08183	5243	8	3	-1.3259	0.398901	37.5
ABCG8	Q9H221	64241	10	3	-1.17633	0.442474	30
ACAD9	Q9H845	28976	7	3	-2.67213	0.156895	42.8571
ACTR6	Q9GZN1	64431	4	2	-1.31729	0.401289	50
ACVR2B	Q13705	93	12	3	-2.09434	0.234175	25
ADAR	P55265	103	7	5	-3.89412	0.0672593	71.4286
ADH6	P28332	130	10	3	-1.15456	0.449204	30
ADSS	P30520	159	9	5	-2.33907	0.197638	55.5556
AFAP1L1	Q8TED9	134265	6	3	-1.70637	0.30643	50
AHCYL1	O43865	10768	5	3	-4.51425	0.0437598	60
AHCYL2	Q96HN2	23382	7	3	-1.16117	0.447149	42.8571
AHSA1	O95433	10598	7	4	-3.24838	0.10523	57.1429
AIFM1	O95831	9131	8	6	-1.94692	0.25937	75
AIM2	O14862	9447	4	2	-1.38125	0.383886	50
ALK	Q9UM73	238	10	3	-4.72554	0.0377983	30
ANAPC4	Q9UJX5	29945	7	3	-5.18311	0.027525	42.8571
ANKRD27	Q96NW4	84079	8	3	-1.1884	0.438788	37.5
ANLN	Q9NQW6	54443	6	4	-2.50532	0.176126	66.6667
ARGLU1	Q9NWB6	55082	4	3	-2.17163	0.22196	75
ARHGAP28	Q9P2N2	79822	4	2	-2.15081	0.225186	50
ARHGAP4	P98171	393	7	3	-1.85333	0.276753	42.8571
ARIH1	Q9Y4X5	25820	6	4	-2.58745	0.16638	66.6667
ARNT	P27540	405	5	4	-3.72252	0.0757547	80
ASNS	P08243	440	6	3	-4.46187	0.0453779	50
ATAD3A	Q9NVI7	55210	11	3	-3.45812	0.0909919	27.2727
ATAD3B	Q5T9A4	83858	6	4	-4.13619	0.0568699	66.6667
ATG2A	Q2TAZ0	23130	3	2	-2.09616	0.23388	66.6667
ATP1A3	P13637	478	8	3	-1.80833	0.285522	37.5
ATP5F1	P24539	515	8	3	-2.90725	0.1333	37.5
ATP5O	P48047	539	7	4	-2.39107	0.190641	57.1429
[truncated: 523 more rows]

## Sheet: Fig 4A GW KEGG
GOID	GOTerm	Ontology Source	Term PValue	Term PValue Corrected with Bonferroni	Group PValue	Group PValue Corrected with Bonferroni	GOLevels	GOGroups	% Associated Genes	Nr. Genes	Associated Genes Found
[truncated: 5 more rows]

[truncated: 11 more sheets: Fig 4B GW GO terms, Fig 4C Protein_Domains, Fig 6B A375 Focused_PDS, Fig 6B A375 Focused_PhenDC3, Fig 6D GW PhenDC3_KEGG, Fig6E Focused GW PDS_KEGG, Fig 6 DGIDb terms, Fig 7A KEGG_GO_HT1080, Fig7B PhenDC3 all screens, Fig7C PDS all screens, Fig7F PhenDC3 and PDS]
