# Supplementary material for: Genetic interactions of G-quadruplexes in humans
Source: eLife. 2019 Jul 9;8:e46793. doi: 10.7554/eLife.46793 (PMC6615864; doi:10.7554/eLife.46793)
Supplement: Supplementary file 2. — List of shRNAs/genes from venn diagrams and table statistics for GO analyses from Figure 6—figure supplement 1 and Figure 7—figure supplement 1. Each data tab is labelled with its corresponding originating figure. [file elife-46793-supp2.xlsx]

## Sheet: Fig6Sup1C_DMSO_shRNAs
gene	shRNA	logFC	FDR
AATK	AATK__sherwood_1u__8__ULTRA-3422446	-1.09433	0.0315468
ACSL6	ACSL6__sherwood_1u__6__ULTRA-3434236	-0.668376	0.0167339
ACSS3	ACSS3__sherwood_1u__8__ULTRA-3434270	-0.58999	0.0393349
ACTR6	ACTR6__sensor__2__ULTRA-3364118	-0.911809	0.000999406
ADAMTS15	ADAMTS15__2__2__ULTRA-3226375	-0.725509	0.0244336
ADH5	ADH5__sherwood_1u__4__ULTRA-3422763	-0.945293	0.0296233
ADSS	ADSS__5__4__ULTRA-3222690	-0.700844	0.0357236
AIM2	AIM2__sherwood__1__1__ULTRA-3415327	-0.930684	0.000277448
ALDH8A1	ALDH8A1__6__4__ULTRA-3364715	-0.471539	0.032257
ANLN	ANLN__2__2__ULTRA-3341519	-2.31302	0.0125662
ANLN	ANLN__sherwood__1__1__ULTRA-3341517	-0.92684	0.0246154
AP3B1	AP3B1__sensor__2__ULTRA-3407786	-1.337	4.01781e-07
ARHGAP1	ARHGAP1__5__3__ULTRA-3321430	-1.25405	0.00740838
ATRX	ATRX__sensor__2__ULTRA-3342994	-0.889157	0.000578594
BEND2	BEND2__sherwood__1__1__ULTRA-3214174	-0.71638	0.0225716
BEND6	BEND6__sensor__2__ULTRA-3244856	-0.856197	0.0383871
BRCA2	BRCA2__4__4__ULTRA-3373301	-0.786107	0.0363065
C15orf29	C15orf29__sensor__2__ULTRA-3395823	-0.816874	0.000723626
C16orf72	C16orf72__4__4__ULTRA-3279318	-0.590246	0.0251724
CA5B	CA5B__sensor__1__ULTRA-3199759	-1.61703	0.0101195
CASP8AP2	CASP8AP2__2__2__ULTRA-3418751	-0.982968	9.91099e-05
CASP8AP2	CASP8AP2__sherwood_1u__1__1__ULTRA-3418749	-2.09943	4.50209e-07
CBWD1	CBWD1__3__3__ULTRA-3348150	-0.613174	0.028961
CBWD3	CBWD3__3__3__ULTRA-3326588	-0.533802	0.0456883
CCAR1	CCAR1__1__1__ULTRA-3347535	-1.29537	3.26138e-08
CCAR1	CCAR1__sherwood_1u__3__3__ULTRA-3347539	-1.78371	0.0151368
CCNH	CCNH__sensor__2__ULTRA-3410669	-0.719756	0.0339231
CDC6	CDC6__4__3__ULTRA-3418131	-0.833009	0.0294663
CDH26	CDH26__2__2__ULTRA-3358495	-0.695013	0.0308819
CHCHD3	CHCHD3__sensor__1__ULTRA-3344002	-1.01479	0.0180725
CHEK1	CHEK1__sensor__1__ULTRA-3199131	-1.00546	3.2546e-08
CNIH	CNIH__sensor__2__ULTRA-3191760	-0.629002	0.0171405
CNIH	CNIH__sherwood__3__3__RRUH-160797	-0.738692	0.0292707
COX18	COX18__2__2__ULTRA-3275593	-0.892864	0.00798363
CSN2	CSN2__sherwood__1__1__ULTRA-3217094	-0.888633	0.000648471
CSTF1	CSTF1__1__1__ULTRA-3218550	-1.4867	0.0294663
CT45A2	CT45A2__1__1__ULTRA-3385690	-1.03067	0.00164238
CT45A4	CT45A4__1__1__ULTRA-3326285	-0.988246	0.00179685
CT45A6	CT45A6__1__1__ULTRA-3340535	-0.972712	0.00187409
CTSL2	CTSL2__sensor__1__ULTRA-3220187	-1.21338	0.00138508
DBF4	DBF4__5__4__ULTRA-3197554	-1.23029	0.0332088
DBF4	DBF4__sensor__1__ULTRA-3197552	-1.49291	3.84931e-05
DBF4	DBF4__sensor__2__ULTRA-3197553	-1.20077	0.0251724
DBX2	DBX2__sensor__1__ULTRA-3325936	-0.926268	0.00798363
DDX17	DDX17__sherwood_1u__5__ULTRA-3424704	-1.01113	0.0370077
DDX5	DDX5__1__1__ULTRA-3224584	-1.37975	0.024065
DDX6	DDX6__sensor__1__ULTRA-3224633	-1.2722	0.0113162
DEK	DEK__sherwood__4__4__ULTRA-3394178	-0.82763	0.000500575
DLG1	DLG1__sherwood_1u__4__ULTRA-3229062	-0.99165	0.00049576
DNA2	DNA2__sherwood_1u__4__4__RRUH-142506	-0.8129	0.0133732
DNAJC2	DNAJC2__sensor__1__ULTRA-3270939	-1.24307	0.0101982
DRG1	DRG1__sensor__1__ULTRA-3327659	-0.756911	0.00692629
DSN1	DSN1__sensor__2__ULTRA-3396748	-2.88354	0.000810488
DYRK1A	DYRK1A__5__4__ULTRA-3231500	-0.652055	0.0284114
DYRK1A	DYRK1A__sherwood_1u__3__3__RRUH-149166	-0.902861	0.00128327
EAPP	EAPP__3__3__ULTRA-3347988	-0.80334	0.00781616
EFCAB7	EFCAB7__sherwood_1u__2__2__RRUH-165008	-1.30213	1.8482e-06
EFCAB9	EFCAB9__1__1__ULTRA-3275620	-0.799569	0.0242485
EFCAB9	EFCAB9__sherwood_1u__2__2__RRUH-164605	-0.647534	0.0227755
EIF4H	EIF4H__2__2__ULTRA-3388704	-0.999808	6.14799e-05
ELP4	ELP4__2__2__ULTRA-3269198	-1.01326	0.0131545
EMG1	EMG1__sherwood_1u__7__ULTRA-3425176	-1.05816	0.0292707
EXOC5	EXOC5__4__4__ULTRA-3195196	-0.778357	0.0474403
F2RL2	F2RL2__sherwood_1u__4__ULTRA-3241458	-0.53755	0.0339332
FAM117B	FAM117B__4__4__ULTRA-3219922	-0.698101	0.00440145
FAM120B	FAM120B__sherwood__1__1__RRUH-159263	-1.51155	2.82197e-07
FAM184A	FAM184A__sensor__2__ULTRA-3395219	-0.528243	0.0373621
FASTKD2	FASTKD2__sherwood__1__1__ULTRA-3248852	-1.02823	6.34514e-05
FASTKD2	FASTKD2__sherwood__4__4__ULTRA-3248851	-0.902112	0.00025614
FBXW11	FBXW11__sensor__1__ULTRA-3252622	-1.52381	8.36687e-06
FGD4	FGD4__4__3__ULTRA-3206811	-0.619015	0.0225165
GABRA4	GABRA4__sensor__2__ULTRA-3264744	-0.738862	0.0381228
GABRA6	GABRA6__2__1__ULTRA-3264838	-1.27437	6.46526e-11
GATSL3	GATSL3__sensor__1__ULTRA-3367040	-0.9708	0.0233064
GNB2L1	GNB2L1__sherwood_1u__3__3__RRUH-137477	-1.83988	0.0360285
GOLM1	GOLM1__4__3__ULTRA-3336039	-0.772952	0.00664256
GRIA1	GRIA1__sherwood__3__3__ULTRA-3278259	-0.776925	0.00128424
HDAC4	HDAC4__sherwood__1__1__ULTRA-3417100	-1.26851	0.00986366
HNRNPA1	HNRNPA1__2__2__ULTRA-3302578	-0.873228	1.57322e-05
HNRNPA2B1	HNRNPA2B1__1__1__ULTRA-3302591	-1.42877	0.00798363
HNRNPF	HNRNPF__sensor__2__ULTRA-3302616	-0.983775	0.00232283
HOXB4	HOXB4__1__1__ULTRA-3304069	-0.842006	0.0088022
HOXC4	HOXC4__sensor__1__ULTRA-3304114	-0.631372	0.00423767
HTATSF1	HTATSF1__sherwood_1u__2__2__RRUH-142610	-1.18929	0.0182438
HVCN1	HVCN1__sherwood_1u__1__ULTRA-3426948	-0.562985	0.034861
IGF1R	IGF1R__sensor__2__ULTRA-3308044	-1.35831	0.0332665
ITGA9	ITGA9__sensor__1__ULTRA-3316574	-0.997115	0.00627583
KIAA1009	KIAA1009__sensor__1__ULTRA-3248580	-0.747754	0.0366836
KPNA4	KPNA4__sensor__1__ULTRA-3319077	-1.1748	0.0056246
LARP1	LARP1__3__2__ULTRA-3253340	-1.1871	0.000454202
LARP1	LARP1__4__3__ULTRA-3253338	-1.21679	0.0133732
LARP4B	LARP4B__sensor__2__ULTRA-3251672	-0.955694	0.0237827
LPGAT1	LPGAT1__sensor__1__ULTRA-3418261	-1.18546	0.00284905
LTN1	LTN1__1__1__ULTRA-3267373	-1.19531	0.00624225
LTN1	LTN1__2__2__ULTRA-3267374	-0.687503	0.0488765
LY96	LY96__sensor__2__ULTRA-3255465	-0.646157	0.034861
MASTL	MASTL__sherwood__2__2__ULTRA-3406598	-0.836802	0.034861
MDM2	MDM2__sherwood__2__2__RRUH-144520	-1.36635	0.010867
MDM2	MDM2__sherwood_1u__6__ULTRA-3324353	-1.25656	0.00302199
MORF4L1	MORF4L1__1__1__ULTRA-3197625	-0.839265	0.0167339
MRPL47	MRPL47__3__3__ULTRA-3352550	-1.12116	0.000190929
MSH4	MSH4__sensor__2__ULTRA-3326492	-1.26955	0.0284496
MTERFD3	MTERFD3__1__1__ULTRA-3397601	-0.814155	0.0360495
MTL5	MTL5__sensor__1__ULTRA-3416285	-0.824775	0.00568101
MTMR9	MTMR9__sherwood_1u__4__4__RRUH-137765	-0.763197	0.0284114
MTPAP	MTPAP__sherwood_1u__1__1__ULTRA-3345055	-1.15985	0.0279215
NAT8	NAT8__sherwood_1u__8__ULTRA-3428779	-0.609703	0.0233064
NCKAP1	NCKAP1__sensor__2__ULTRA-3196290	-2.94157	2.34563e-11
NCKAP1	NCKAP1__sherwood_1u__4__4__ULTRA-3196295	-6.001	0.00823407
NOD1	NOD1__sherwood_1u__2__2__RRUH-157075	-0.9096	0.00209843
OR10A4	OR10A4__1__1__ULTRA-3274344	-0.578619	0.0284114
OR10A4	OR10A4__2__2__ULTRA-3274342	-0.80496	0.000113699
OR13C3	OR13C3__6__4__ULTRA-3214100	-0.946436	0.00209843
OR5AK2	OR5AK2__1__1__ULTRA-3320870	-1.0058	0.0339332
OR5T1	OR5T1__2__2__ULTRA-3320848	-0.61859	0.0427172
OR5W2	OR5W2__1__1__ULTRA-3320831	-0.653865	0.0101702
OSTC	OSTC__1__1__ULTRA-3356110	-0.98012	0.000524955
OSTC	OSTC__2__2__ULTRA-3356111	-1.18346	4.60976e-09
PALB2	PALB2__sherwood__1__1__ULTRA-3395658	-0.749539	0.0132634
PARP1	PARP1__dsir__1__ULTRA-3216283	-0.544564	0.0322321
PDK4	PDK4__sherwood_1u__5__ULTRA-3429610	-0.962463	3.88896e-05
PDPK1	PDPK1__4__4__ULTRA-3337723	-1.43965	0.0190731
PDZD2	PDZD2__1__1__ULTRA-3250234	-1.06944	0.034352
PGRMC2	PGRMC2__1__1__ULTRA-3193526	-0.702203	0.0270808
PHACTR4	PHACTR4__sensor__1__ULTRA-3367903	-0.678	0.0339332
PIK3C2A	PIK3C2A__sherwood__3__3__ULTRA-3338989	-0.877584	0.0100102
PKD2	PKD2__3__3__ULTRA-3339164	-0.664247	0.00345213
PNPLA8	PNPLA8__sensor__1__ULTRA-3333833	-0.701555	0.0352996
POLQ	POLQ__2__2__ULTRA-3195723	-1.16178	2.88484e-05
POLR1A	POLR1A__5__3__ULTRA-3266330	-1.39153	0.00232055
PRB4	PRB4__1__1__ULTRA-3346410	-1.52701	0.0182438
PRKCI	PRKCI__sherwood_1u__6__ULTRA-3430203	-0.98642	0.00986366
PRKRIR	PRKRIR__1__1__ULTRA-3349128	-0.993608	0.0322321
PRKRIR	PRKRIR__sherwood_1u__7__ULTRA-3430238	-1.05855	4.01781e-07
PRMT3	PRMT3__sherwood_1u__4__ULTRA-3191874	-0.631361	0.00640532
PSAT1	PSAT1__sensor__1__ULTRA-3288996	-0.75845	0.00422618
PTBP1	PTBP1__sensor__1__ULTRA-3353056	-0.97641	0.035676
PTGES3	PTGES3__4__4__ULTRA-3195776	-0.731467	0.0167339
PTGFRN	PTGFRN__1__1__ULTRA-3353383	-0.740903	0.0407629
PTPN1	PTPN1__1__1__ULTRA-3354914	-1.33888	1.32487e-07
PUM2	PUM2__1__1__ULTRA-3253351	-0.641814	0.0222083
RAB14	RAB14__sensor__1__ULTRA-3337141	-0.705335	0.0384378
RAE1	RAE1__sensor__1__ULTRA-3406135	-1.63293	0.00483029
RALGPS2	RALGPS2__sherwood_1u__3__ULTRA-3344824	-0.614356	0.00345213
RNF217	RNF217__sherwood__5__ULTRA-3221231	-0.581955	0.0189344
RNPS1	RNPS1__sherwood__2__2__ULTRA-3197485	-0.642713	0.0456883
RPE	RPE__sensor__1__ULTRA-3359198	-0.764075	0.000240795
RPL29	RPL29__4__3__ULTRA-3359427	-1.63296	4.01781e-07
RPL29	RPL29__sensor__1__ULTRA-3359425	-1.49543	0.00119191
RPL39	RPL39__sensor__2__ULTRA-3359477	-2.49595	0.0242551
RRN3	RRN3__3__1__ULTRA-3343005	-1.28019	0.00124322
RTTN	RTTN__sensor__1__ULTRA-3266477	-1.27157	0.00469891
SAE1	SAE1__sherwood_1u__2__ULTRA-3430748	-1.08613	0.0401816
SCYL2	SCYL2__sensor__1__ULTRA-3347216	-0.733448	0.0292707
SDCCAG8	SDCCAG8__sensor__2__ULTRA-3196494	-1.10231	0.000150183
SGK3	SGK3__sherwood__2__2__ULTRA-3255616	-0.579006	0.0133732
SGK3	SGK3__sherwood_1u__6__ULTRA-3430995	-0.721673	0.0255619
SGK494	SGK494__5__4__ULTRA-3208352	-0.926019	0.0107785
SHOC2	SHOC2__sensor__1__ULTRA-3397876	-1.02116	0.002093
SIN3A	SIN3A__sensor__2__ULTRA-3266844	-4.26604	0.0182214
SLC29A1	SLC29A1__3__2__ULTRA-3236711	-0.831158	0.0481812
SLC4A7	SLC4A7__3__3__ULTRA-3415580	-1.16156	0.000896159
SLC4A7	SLC4A7__sherwood_1u__4__4__RRUH-141109	-1.39537	0.0470726
SLC4A7	SLC4A7__sherwood_1u__5__ULTRA-3432224	-0.899887	0.00179953
SLMAP	SLMAP__sensor__2__ULTRA-3393170	-1.06536	3.99794e-05
SMARCC2	SMARCC2__sensor__2__ULTRA-3368095	-1.25844	0.000578594
SMG1	SMG1__3__2__ULTRA-3250319	-1.69991	5.29333e-05
SMG1	SMG1__sherwood_1u__6__ULTRA-3432565	-2.03358	0.00383854
SMG1	SMG1__sherwood_1u__7__ULTRA-3432566	-2.42138	4.29576e-05
SMG1	SMG1__sherwood_1u__8__ULTRA-3432567	-1.58807	7.70516e-06
SNRPB2	SNRPB2__1__1__ULTRA-3368990	-0.733972	0.0368918
SNRPB2	SNRPB2__5__4__ULTRA-3368992	-1.21192	0.00097456
SNRPB2	SNRPB2__sherwood_1u__2__2__RRUH-143033	-1.12687	0.000104723
SNRPB2	SNRPB2__sherwood_1u__3__3__ULTRA-3368991	-0.805071	0.0167339
SOCS5	SOCS5__sherwood__1__1__RRUH-155558	-0.819957	0.0202618
SREK1	SREK1__3__3__ULTRA-3215439	-2.44744	0.000524955
SRRM1	SRRM1__4__4__ULTRA-3192314	-1.91764	0.0015701
SUGT1	SUGT1__sensor__2__ULTRA-3197373	-1.31819	0.00239388
SUGT1	SUGT1__sherwood_1u__5__3__ULTRA-3197378	-1.78176	0.00504212
SYNCRIP	SYNCRIP__1__1__ULTRA-3194094	-1.67243	0.000147412
TAF4	TAF4__1__1__ULTRA-3376973	-0.928557	0.0341167
TAS2R60	TAS2R60__4__4__ULTRA-3306122	-0.761016	0.0125662
TBCE	TBCE__1__1__ULTRA-3378412	-0.793856	0.0139009
TBCE	TBCE__sherwood__1__1__ULTRA-3378415	-2.03382	2.05988e-06
TBX18	TBX18__2__2__ULTRA-3411422	-0.932522	0.00010393
TCEA1	TCEA1__sherwood__4__ULTRA-3379058	-0.7666	0.000400644
TCERG1	TCERG1__sherwood_1u__6__ULTRA-3197431	-1.70156	1.38551e-05
TCFL5	TCFL5__sensor__1__ULTRA-3195806	-1.26086	0.000260332
THOC3	THOC3__3__3__ULTRA-3404413	-1.62682	0.00169854
THOC3	THOC3__sherwood__2__2__ULTRA-3404418	-2.37248	0.034352
TIMM50	TIMM50__3__3__ULTRA-3413041	-1.09697	1.37633e-06
TIPIN	TIPIN__sensor__1__ULTRA-3344184	-1.1184	0.034861
TIPIN	TIPIN__sherwood__1__1__RRUH-153907	-0.740425	0.0229036
TLN1	TLN1__4__3__ULTRA-3381993	-1.63159	0.0200403
TMED2	TMED2__4__4__ULTRA-3197790	-1.24039	9.02503e-06
TMEM200A	TMEM200A__4__4__ULTRA-3202111	-0.771894	0.0350816
TNPO1	TNPO1__sherwood_1u__5__ULTRA-3433112	-0.903239	3.99794e-05
TNPO1	TNPO1__sherwood_1u__7__ULTRA-3433114	-0.94322	0.00304667
TPK1	TPK1__sherwood_1u__7__ULTRA-3433138	-0.891655	0.000337414
TRAPPC8	TRAPPC8__sensor__1__ULTRA-3248963	-1.12125	0.000180774
TTC13	TTC13__sherwood_1u__4__ULTRA-3394981	-0.894888	0.000147823
TTF1	TTF1__sensor__2__ULTRA-3385072	-1.02857	0.0300296
TUBGCP3	TUBGCP3__sensor__2__ULTRA-3193542	-1.66758	0.000256162
TXNL4A	TXNL4A__sensor__2__ULTRA-3197348	-1.69225	0.0174915
ULK4	ULK4__2__2__ULTRA-3344302	-0.639452	0.0366836
USP1	USP1__sherwood_1u__6__ULTRA-3433656	-0.847934	0.00740524
USP1	USP1__sherwood_1u__8__ULTRA-3433658	-1.27642	0.00297458
USP7	USP7__sherwood_1u__7__ULTRA-3433851	-1.22724	0.00025614
VPS52	VPS52__sensor__1__ULTRA-3360800	-0.73493	0.0484703
VPS54	VPS54__sherwood_1u__2__2__RRUH-164945	-0.66841	0.0254192
WDR36	WDR36__sensor__1__ULTRA-3212623	-1.3636	0.0241313
WRN	WRN__5__4__ULTRA-3389075	-0.678126	0.0212721
XRN2	XRN2__2__2__ULTRA-3248460	-1.34955	0.0481843
YBX1	YBX1__2__1__ULTRA-3328489	-0.719515	0.0314507
YBX1	YBX1__sensor__1__ULTRA-3328491	-1.30012	0.0337269
ZEB2	ZEB2__1__1__ULTRA-3417609	-1.24627	0.00986366
ZMPSTE24	ZMPSTE24__sherwood_1u__4__4__ULTRA-3192460	-0.905409	0.000828169
ZNF217	ZNF217__sensor__1__ULTRA-3392295	-0.703728	0.0233064
ZNF778	ZNF778__4__4__ULTRA-3234948	-0.708712	0.0337269
ZNF804A	ZNF804A__3__3__ULTRA-3412233	-0.772617	0.0175246
ZRSR2	ZRSR2__3__2__ULTRA-3400626	-1.0393	0.000245629

## Sheet: Fig6Sup1C_PhenDC3_shRNAs
gene	shRNA	logFC	FDR
AATK	AATK__sherwood_1u__8__ULTRA-3422446	-1.1486	0.00409674
ABCB1	ABCB1__3__2__ULTRA-3338559	-2.11719	1.66093e-06
ABCB1	ABCB1__4__3__ULTRA-3338561	-1.91733	5.69049e-05
ABCB1	ABCB1__5__4__ULTRA-3338560	-1.53574	0.000609888
ABCB1	ABCB1__sherwood_1u__6__ULTRA-3422499	-2.17069	2.24636e-13
ABCB1	ABCB1__sherwood_1u__7__ULTRA-3422500	-1.30005	0.00294895
ABCB1	ABCB1__sherwood_1u__8__ULTRA-3422501	-0.835085	0.0172703
ABCB7	ABCB7__sensor__2__ULTRA-3249954	-2.32708	0.00116264
ABCB7	ABCB7__sherwood__1__1__ULTRA-3249958	-3.07723	2.59419e-05
ABCB7	ABCB7__shERWOOD__1U__Sensor__1__ULTRA-3483304	-10.2599	1.2771e-06
ABCB7	ABCB7__sherwood_1u__5__ULTRA-3422522	-1.63033	0.00142523
ABCB7	ABCB7__sherwood_1u__7__ULTRA-3422524	-5.1505	0.0117896
ABCB7	ABCB7__sherwood_1u__8__ULTRA-3422525	-1.05107	0.00727175
ABCG8	ABCG8__2__2__ULTRA-3363229	-0.553191	0.0146692
ABHD12B	ABHD12B__2__2__ULTRA-3217216	-1.42504	4.54594e-09
ACAD9	ACAD9__1__1__ULTRA-3278904	-1.58235	1.4655e-06
ACAD9	ACAD9__sensor__1__ULTRA-3278905	-2.70176	9.1647e-05
ACO2	ACO2__1__1__ULTRA-3334762	-1.89352	0.0391005
ACO2	ACO2__sherwood_1u__5__ULTRA-3434126	-2.40929	0.0060503
ACOXL	ACOXL__4__3__ULTRA-3345838	-0.946785	0.0300468
ACOXL	ACOXL__sensor__1__ULTRA-3345841	-0.886523	0.0013617
ACOXL	ACOXL__sherwood_1u__7__ULTRA-3434209	-1.41208	0.0254928
ACSS3	ACSS3__sherwood_1u__7__ULTRA-3434269	-1.60499	0.00718327
ACTR6	ACTR6__4__4__ULTRA-3364114	-1.69282	1.29488e-14
ACVR2B	ACVR2B__5__3__ULTRA-3414495	-2.50368	4.03882e-10
ADAR	ADAR__1__1__ULTRA-3193312	-2.8026	2.66401e-05
ADAR	ADAR__2__2__ULTRA-3193310	-3.6301	2.36416e-06
ADAR	ADAR__sensor__1__ULTRA-3193309	-3.71272	1.15612e-08
ADAR	ADAR__sherwood_1u__5__ULTRA-3434458	-4.29067	2.16338e-08
ADAR	ADAR__sherwood_1u__6__ULTRA-3434459	-2.30015	0.041928
ADAR	ADAR__sherwood_1u__8__ULTRA-3434461	-3.50589	0.00156659
ADD1	ADD1__3__3__ULTRA-3205892	-0.810184	0.0166637
ADD1	ADD1__sensor__2__ULTRA-3205891	-0.703075	0.00772744
ADH1A	ADH1A__sensor__1__ULTRA-3208446	-0.578427	0.0175015
ADH1C	ADH1C__3__3__ULTRA-3209451	-1.53748	0.000958265
ADH5	ADH5__sherwood_1u__4__ULTRA-3422763	-0.843521	0.0147481
ADSS	ADSS__1__1__ULTRA-3222695	-0.902201	9.36419e-05
ADSS	ADSS__4__3__ULTRA-3222691	-1.26649	0.0364763
ADSS	ADSS__5__4__ULTRA-3222690	-1.70676	1.69276e-11
ADSS	ADSS__sensor__2__ULTRA-3222694	-3.42851	2.79481e-05
ADSS	ADSS__sherwood_1u__3__ULTRA-3434540	-0.927404	0.00477301
ADSS	ADSS__sherwood_1u__7__ULTRA-3434542	-2.41037	3.99596e-11
AFAP1L1	AFAP1L1__sensor__1__ULTRA-3212538	-0.907119	0.0238819
AGTPBP1	AGTPBP1__sherwood_1u__7__ULTRA-3434605	-0.747123	0.00171374
AHCY	AHCY__2__2__ULTRA-3232941	-1.86301	0.00068864
AHCY	AHCY__sensor__2__ULTRA-3232938	-1.74592	0.00522546
AHCYL1	AHCYL1__2__2__ULTRA-3196111	-1.21092	6.4594e-07
AHCYL1	AHCYL1__sherwood__4__4__RRUH-162013	-2.0838	2.47259e-07
AHCYL1	AHCYL1__sherwood__4__4__ULTRA-3196112	-2.15857	7.31698e-07
AHCYL1	AHCYL1__sherwood_1u__5__ULTRA-3434614	-2.47093	4.58268e-07
AHCYL2	AHCYL2__sensor__1__ULTRA-3253456	-1.39967	6.65854e-07
AHCYL2	AHCYL2__sherwood_1u__4__ULTRA-3434618	-2.18629	0.0353679
AHCYL2	AHCYL2__sherwood_1u__8__ULTRA-3434621	-1.23696	3.36548e-06
AHSA1	AHSA1__1__1__ULTRA-3194871	-1.79554	2.77948e-07
AHSA1	AHSA1__4__3__ULTRA-3194873	-1.88871	1.94075e-10
AHSA1	AHSA1__5__4__ULTRA-3194869	-2.30665	0.00219759
AHSA1	AHSA1__sensor__2__ULTRA-3194870	-2.69426	2.90894e-08
AIFM1	AIFM1__2__2__ULTRA-3411764	-1.1497	0.000104557
AIFM1	AIFM1__3__3__ULTRA-3411765	-1.11817	4.2601e-05
AIFM1	AIFM1__sensor__1__ULTRA-3411762	-1.84447	0.000292967
AIFM1	AIFM1__sensor__2__ULTRA-3411761	-2.04401	0.0185239
AIFM1	AIFM1__sherwood_1u__7__ULTRA-3434628	-1.06601	0.000841328
AIM2	AIM2__sensor__1__ULTRA-3415332	-0.680245	0.043151
AIM2	AIM2__sherwood__1__1__ULTRA-3415327	-0.969244	1.23138e-05
ALDH8A1	ALDH8A1__6__4__ULTRA-3364715	-0.533271	0.0018849
ALK	ALK__sherwood__2__2__ULTRA-3256564	-1.07845	0.0379596
ALK	ALK__sherwood__3__3__ULTRA-3256562	-0.459987	0.00896092
ALK	ALK__sherwood_1u__8__ULTRA-3422999	-2.39515	0.000236669
ALKBH6	ALKBH6__sensor__2__ULTRA-3406762	-0.585526	0.0313614
AMOTL1	AMOTL1__sensor__1__ULTRA-3221470	-1.15694	0.0443387
AMT	AMT__shERWOOD__1U__Sensor__1__ULTRA-3482173	-1.78508	0.011674
ANAPC4	ANAPC4__7__3__ULTRA-3288761	-3.10209	0.00555193
ANKRD11	ANKRD11__1__1__ULTRA-3280281	-1.38669	0.00896061
ANKRD11	ANKRD11__sherwood_1u__2__ULTRA-3280282	-2.53139	0.0159207
ANKRD12	ANKRD12__sensor__1__ULTRA-3252331	-0.538715	0.00968161
ANKRD12	ANKRD12__sherwood_1u__2__ULTRA-3252332	-1.16569	6.47048e-08
ANKRD27	ANKRD27__sensor__2__ULTRA-3403475	-0.672214	0.0222995
ANLN	ANLN__2__2__ULTRA-3341519	-3.9372	5.67792e-07
ANLN	ANLN__3__3__ULTRA-3341515	-0.747351	0.000793307
ANLN	ANLN__4__4__ULTRA-3341516	-1.3119	0.0127467
ANLN	ANLN__sensor__1__ULTRA-3341514	-1.74971	0.00208218
ANLN	ANLN__sherwood__1__1__ULTRA-3341517	-1.48664	3.42371e-06
ANLN	ANLN__sherwood_1u__1__1__RRUH-150744	-2.02848	0.000184911
ANO4	ANO4__2__2__ULTRA-3206866	-0.964454	0.0024708
ANO4	ANO4__sherwood_1u__6__ULTRA-3423065	-0.531049	0.0221717
API5	API5__2__2__ULTRA-3407507	-1.35902	0.0172908
API5	API5__4__4__ULTRA-3407506	-1.81931	1.16523e-08
API5	API5__sensor__1__ULTRA-3407508	-1.22038	0.000102498
ARF4	ARF4__4__3__ULTRA-3317780	-0.94683	0.0285411
ARF4	ARF4__sherwood_1u__2__2__RRUH-164939	-1.36466	0.0493309
ARGLU1	ARGLU1__sensor__2__ULTRA-3344728	-1.65343	0.0152825
ARGLU1	ARGLU1__sherwood__3__3__ULTRA-3344732	-2.05555	0.0003569
ARHGAP4	ARHGAP4__2__2__ULTRA-3321526	-1.44051	0.0184131
ARHGAP4	ARHGAP4__sensor__1__ULTRA-3321528	-1.0102	0.00643959
ARHGDIB	ARHGDIB__sensor__2__ULTRA-3321740	-1.36525	0.00959909
ARHGDIG	ARHGDIG__sensor__1__ULTRA-3321790	-1.34236	0.0152903
ARIH1	ARIH1__1__1__ULTRA-3266045	-1.63321	0.000837195
ARIH1	ARIH1__sensor__1__ULTRA-3266049	-2.50588	0.000224743
ARIH1	ARIH1__sherwood_1u__5__ULTRA-3434916	-2.76344	1.21963e-05
ARIH1	ARIH1__sherwood_1u__6__ULTRA-3434917	-1.56462	1.54183e-10
ARIH1	ARIH1__sherwood_1u__7__ULTRA-3434918	-1.0458	0.00831666
ARNT	ARNT__2__2__ULTRA-3323078	-1.80501	0.00985297
ARNT	ARNT__3__3__ULTRA-3323076	-1.92582	0.000427051
ARNT	ARNT__sensor__1__ULTRA-3323075	-1.66046	0.0149228
ARPP21	ARPP21__sensor__2__ULTRA-3196216	-0.345656	0.0388625
ASB12	ASB12__sensor__1__ULTRA-3216162	-1.77586	0.000925652
ASB5	ASB5__sherwood__1__1__ULTRA-3214554	-0.667329	0.0243659
ASNS	ASNS__sensor__1__ULTRA-3326145	-2.91502	0.0163963
ASNS	ASNS__sherwood_1u__5__ULTRA-3423225	-2.92014	3.10586e-05
ASNS	ASNS__sherwood_1u__6__ULTRA-3423226	-3.6235	0.00840937
ASXL2	ASXL2__1__1__ULTRA-3345626	-1.16072	0.00568438
ATAD3A	ATAD3A__2__2__ULTRA-3345399	-1.54873	0.0198828
ATAD3B	ATAD3B__sensor__2__ULTRA-3402723	-2.3016	0.010337
ATG2A	ATG2A__1__1__ULTRA-3251143	-1.28198	0.016983
ATG2A	ATG2A__6__3__ULTRA-3251141	-2.95661	1.84071e-05
ATM	ATM__sherwood_1u__4__4__ULTRA-3327647	-1.22923	5.41114e-06
ATP13A4	ATP13A4__sensor__1__ULTRA-3403995	-1.51971	0.000359958
ATP1A3	ATP1A3__sherwood_1u__3__ULTRA-3435124	-1.60066	8.72457e-05
ATP5F1	ATP5F1__2__2__ULTRA-3337310	-1.72611	9.41048e-06
ATP5F1	ATP5F1__3__3__ULTRA-3337314	-1.43301	0.0177378
ATP5F1	ATP5F1__sensor__1__ULTRA-3337313	-0.991343	0.0183078
ATP5F1	ATP5F1__sherwood_1u__4__4__ULTRA-3337312	-2.19684	0.017551
ATP5O	ATP5O__1__1__ULTRA-3340292	-2.32387	3.59665e-09
ATP5O	ATP5O__2__2__ULTRA-3340296	-2.1557	3.32066e-05
ATP5O	ATP5O__3__3__ULTRA-3340295	-2.10147	8.37714e-05
ATP5O	ATP5O__sherwood_1u__6__ULTRA-3435244	-1.03069	0.0169572
ATP6V0D2	ATP6V0D2__4__3__ULTRA-3260436	-1.23805	0.0168448
ATP6V0D2	ATP6V0D2__sensor__1__ULTRA-3260439	-0.556571	0.0283276
ATP6V1G3	ATP6V1G3__sherwood__2__2__ULTRA-3209536	-0.428775	0.0480785
ATP6V1G3	ATP6V1G3__sherwood_1u__2__ULTRA-3435321	-0.766357	0.0101812
ATRX	ATRX__dsir__1__ULTRA-3342996	-0.82876	0.00809821
ATRX	ATRX__sensor__2__ULTRA-3342994	-1.56732	6.74981e-13
ATRX	ATRX__sherwood__2__2__ULTRA-3342999	-1.09882	0.0186983
ATRX	ATRX__sherwood_1u__4__ULTRA-3342997	-1.12338	0.000980491
ATRX	ATRX__sherwood_1u__7__ULTRA-3423289	-1.34846	4.76649e-06
AURKB	AURKB__3__3__ULTRA-3412585	-1.96328	1.23426e-05
BAHD1	BAHD1__2__1__ULTRA-3249134	-0.789992	0.00346389
BAHD1	BAHD1__4__3__ULTRA-3249136	-2.00644	0.00258572
BAP1	BAP1__sensor__2__ULTRA-3400852	-2.90327	4.0197e-05
BAP1	BAP1__sherwood_1u__8__ULTRA-3423358	-2.00766	0.0101764
BBS7	BBS7__4__4__ULTRA-3345411	-0.777645	0.000100783
BCL10	BCL10__4__4__ULTRA-3409716	-1.0555	1.64462e-05
BCL2L14	BCL2L14__sherwood__1__1__RRUH-160395	-1.68426	0.00332942
BCL2L14	BCL2L14__sherwood__1__1__ULTRA-3394720	-1.67293	0.00274192
BCL2L14	BCL2L14__sherwood_1u__1__1__RRUH-101824	-3.57893	9.70905e-05
BCLAF1	BCLAF1__2__2__ULTRA-3417174	-1.88442	7.3391e-08
BCLAF1	BCLAF1__3__3__ULTRA-3417172	-0.921004	0.000544899
BCLAF1	BCLAF1__sherwood_1u__2__2__RRUH-164878	-0.75905	0.00134466
BEND2	BEND2__sherwood__1__1__ULTRA-3214174	-0.853621	0.000503647
BEND6	BEND6__sensor__2__ULTRA-3244856	-1.14035	0.000353859
BHLHE41	BHLHE41__1__1__ULTRA-3394693	-2.26774	1.29684e-05
BHLHE41	BHLHE41__5__3__ULTRA-3394690	-1.13803	0.0322928
BLM	BLM__sensor__1__ULTRA-3363059	-1.44628	0.009511
BLM	BLM__shERWOOD__1U__Sensor__1__ULTRA-3483347	-1.29399	0.0280661
BMS1	BMS1__5__3__ULTRA-3417308	-1.80984	0.00816221
BOP1	BOP1__sherwood_1u__7__ULTRA-3423464	-3.15496	0.0350848
BRCA1	BRCA1__3__3__ULTRA-3372483	-1.75766	0.00384742
BRCA1	BRCA1__4__4__ULTRA-3372480	-4.41579	0.000240751
BRCA1	BRCA1__sensor__2__ULTRA-3372479	-3.55965	0.00144299
BRCA2	BRCA2__3__3__ULTRA-3373305	-2.86622	9.03038e-11
BRCA2	BRCA2__4__4__ULTRA-3373301	-1.35758	2.19901e-06
BRCA2	BRCA2__sensor__1__ULTRA-3373302	-2.4941	1.64465e-09
BRIP1	BRIP1__sherwood_1u__7__ULTRA-3435556	-0.693264	0.0166637
BUB3	BUB3__3__3__ULTRA-3412326	-3.60603	0.000251185
BUB3	BUB3__sensor__1__ULTRA-3412324	-4.06849	6.9132e-05
C10orf128	C10orf128__sensor__2__ULTRA-3226039	-2.77376	3.39496e-05
C10orf2	C10orf2__3__3__ULTRA-3350830	-3.88489	2.68137e-13
C11orf10	C11orf10__sherwood_1u__1__1__RRUH-137497	-2.34048	0.0264563
C14orf1	C14orf1__2__2__ULTRA-3199365	-1.90447	0.0149142
C14orf1	C14orf1__3__3__ULTRA-3199364	-0.658134	0.0114111
C14orf1	C14orf1__sensor__2__ULTRA-3199367	-1.94455	0.000180116
C14orf1	C14orf1__sherwood__3__3__ULTRA-3199368	-1.16577	0.000136973
C14orf1	C14orf1__sherwood_1u__2__2__RRUH-164181	-1.38426	8.81938e-07
C14orf166	C14orf166__1__1__ULTRA-3337454	-2.09945	1.49371e-08
C14orf166	C14orf166__2__2__ULTRA-3337453	-1.5558	0.0150275
C14orf166	C14orf166__4__4__ULTRA-3337452	-1.11547	0.0137862
C14orf166	C14orf166__sensor__2__ULTRA-3337450	-0.860584	0.0335269
C15orf29	C15orf29__sensor__2__ULTRA-3395823	-1.14951	1.6484e-08
C16orf72	C16orf72__3__3__ULTRA-3279315	-1.58498	1.49434e-05
C16orf72	C16orf72__4__4__ULTRA-3279318	-1.35751	1.21717e-11
C16orf72	C16orf72__sensor__1__ULTRA-3279316	-1.87885	2.93956e-12
C16orf72	C16orf72__sensor__2__ULTRA-3279320	-2.08908	7.90247e-05
C16orf72	C16orf72__sherwood__4__4__RRUH-163346	-1.76692	0.00496417
C16orf80	C16orf80__sensor__2__ULTRA-3280072	-1.4063	0.00666772
C16orf80	C16orf80__sherwood_1u__2__2__RRUH-165857	-0.631229	0.0135009
C1orf174	C1orf174__sensor__1__ULTRA-3306495	-1.6103	4.10522e-06
C21orf2	C21orf2__6__3__ULTRA-3389942	-3.03422	0.00225341
C21orf2	C21orf2__sensor__2__ULTRA-3389941	-2.16526	0.0263721
C21orf2	C21orf2__sherwood__2__2__RRUH-140424	-1.87972	0.000803612
C3orf17	C3orf17__3__3__ULTRA-3266272	-1.8084	0.0160328
C3orf17	C3orf17__sensor__1__ULTRA-3266271	-1.51228	0.00125534
C8orf59	C8orf59__3__1__ULTRA-3322374	-2.28367	8.47516e-05
C8orf59	C8orf59__5__3__ULTRA-3322369	-2.68803	4.79588e-08
C8orf59	C8orf59__6__4__ULTRA-3322373	-1.21771	0.00403657
C8orf59	C8orf59__sensor__1__ULTRA-3322371	-1.33137	0.00538085
C8orf59	C8orf59__sherwood_1u__4__4__RRUH-140745	-2.07482	0.00515165
CA5B	CA5B__sensor__1__ULTRA-3199759	-2.94499	1.27521e-08
CACNG3	CACNG3__sherwood_1u__6__ULTRA-3423660	-2.55941	4.14936e-09
CAMSAP1L1	CAMSAP1L1__sherwood__2__2__RRUH-102519	-1.58657	0.030859
CAND1	CAND1__2__2__ULTRA-3347968	-1.51677	1.1366e-07
CAND1	CAND1__3__3__ULTRA-3347969	-3.38905	1.5655e-23
CAND1	CAND1__6__4__ULTRA-3347970	-1.5648	6.99557e-09
CAND1	CAND1__sensor__1__ULTRA-3347965	-2.06697	2.47185e-08
CAND1	CAND1__sensor__2__ULTRA-3347966	-2.34803	3.71663e-19
CAND1	CAND1__sherwood_1u__1__1__RRUH-102522	-1.3505	5.78876e-05
CARS	CARS__3__2__ULTRA-3401029	-1.73765	0.00625909
CARS	CARS__4__3__ULTRA-3401032	-1.75596	0.0236886
CASP8AP2	CASP8AP2__2__2__ULTRA-3418751	-1.8598	2.82948e-17
CASP8AP2	CASP8AP2__sensor__1__ULTRA-3418748	-0.983229	0.0209993
CASP8AP2	CASP8AP2__sensor__2__ULTRA-3418752	-1.24271	0.0012448
CASP8AP2	CASP8AP2__sherwood_1u__1__1__ULTRA-3418749	-3.05147	2.3863e-15
CBFB	CBFB__2__2__ULTRA-3408404	-1.16964	0.0234983
CBLB	CBLB__sherwood_1u__2__2__RRUH-151447	-1.17491	0.00871541
CBWD1	CBWD1__3__3__ULTRA-3348150	-0.570612	0.0103765
CBWD1	CBWD1__4__4__ULTRA-3348146	-1.72269	3.01653e-06
CBWD2	CBWD2__3__3__ULTRA-3219809	-0.510428	0.0134938
CBWD2	CBWD2__4__4__ULTRA-3219806	-1.6925	3.36889e-06
CBWD2	CBWD2__sherwood__2__2__RRUH-156334	-1.13587	0.00787067
CBWD3	CBWD3__3__3__ULTRA-3326588	-0.493231	0.0185897
CBWD3	CBWD3__4__4__ULTRA-3326585	-1.66059	7.73674e-06
CBWD3	CBWD3__sherwood__2__2__RRUH-156343	-1.07565	0.0113028
CBWD6	CBWD6__sherwood__2__2__ULTRA-3363942	-1.17432	0.0100457
CBWD6	CBWD6__sherwood_1u__5__ULTRA-3424741	-1.90184	8.29764e-07
CCAR1	CCAR1__1__1__ULTRA-3347535	-3.53197	1.86067e-55
CCAR1	CCAR1__4__4__ULTRA-3347538	-2.486	3.08359e-13
CCAR1	CCAR1__sensor__2__ULTRA-3347540	-3.23415	1.11367e-15
CCAR1	CCAR1__sherwood_1u__3__3__ULTRA-3347539	-2.89117	1.69552e-06
CCAR1	CCAR1__sherwood_1u__4__4__ULTRA-3347537	-3.57777	0.000113602
CCDC113	CCDC113__4__3__ULTRA-3279663	-0.492249	0.0304444
CCDC113	CCDC113__5__4__ULTRA-3279664	-1.15234	2.07094e-05
CCDC22	CCDC22__1__1__ULTRA-3278626	-1.70883	0.00295637
CCDC22	CCDC22__sensor__1__ULTRA-3278622	-1.83776	5.31159e-06
CCDC6	CCDC6__1__1__ULTRA-3397659	-3.16777	0.000434216
CCDC6	CCDC6__4__3__ULTRA-3397657	-2.61984	0.000113272
CCDC6	CCDC6__sherwood__2__2__ULTRA-3397654	-1.22989	0.0166989
CCDC93	CCDC93__1__1__ULTRA-3341963	-1.61484	2.39779e-09
CCDC93	CCDC93__4__3__ULTRA-3341965	-2.01759	0.00258375
CCDC93	CCDC93__5__4__ULTRA-3341962	-1.37004	0.00109001
CCDC93	CCDC93__sensor__1__ULTRA-3341966	-1.48883	2.58768e-06
CCDC93	CCDC93__sherwood__2__2__ULTRA-3341964	-0.904789	0.0277402
CCNC	CCNC__4__4__ULTRA-3409766	-1.0252	1.62716e-05
CCNC	CCNC__sensor__1__ULTRA-3409768	-2.4558	1.24311e-16
CCNE1	CCNE1__2__2__ULTRA-3410299	-2.02292	1.63574e-16
CCNE1	CCNE1__sensor__2__ULTRA-3410295	-1.8083	6.85612e-08
CCNE1	CCNE1__sherwood_1u__6__ULTRA-3423824	-0.531838	0.035847
CCNH	CCNH__sensor__2__ULTRA-3410669	-0.737473	0.0054873
CCNT1	CCNT1__5__3__ULTRA-3410918	-1.39426	0.0144136
CCNT1	CCNT1__6__4__ULTRA-3410922	-1.31493	0.000395763
CCNT1	CCNT1__sensor__1__ULTRA-3410920	-2.54182	5.14614e-05
CCNT1	CCNT1__sherwood__1__1__RRUH-137534	-2.02213	0.000168239
CCR6	CCR6__sherwood_1u__5__ULTRA-3423850	-1.57981	0.0277303
CDC42SE1	CDC42SE1__3__2__ULTRA-3351531	-2.64981	1.87568e-06
CDC6	CDC6__4__3__ULTRA-3418131	-1.02198	0.000625547
CDC6	CDC6__5__4__ULTRA-3418136	-1.5021	3.79879e-07
CDC7	CDC7__2__1__ULTRA-3400862	-1.43416	2.65557e-12
CDC7	CDC7__6__4__ULTRA-3400860	-0.893152	0.00163697
CDC7	CDC7__sherwood_1u__7__ULTRA-3423910	-0.794409	0.00708077
CDH26	CDH26__1__1__ULTRA-3358497	-1.1723	0.0429793
CDH26	CDH26__2__2__ULTRA-3358495	-0.676129	0.00774896
CDK12	CDK12__1__1__ULTRA-3337867	-0.736504	0.0060503
CDK12	CDK12__3__3__ULTRA-3337869	-1.89649	0.040167
CDK12	CDK12__sensor__2__ULTRA-3337865	-2.11325	8.00765e-06
CDK12	CDK12__sherwood_1u__6__ULTRA-3423929	-3.55895	0.00153017
CDK13	CDK13__sherwood__4__4__ULTRA-3408195	-1.16721	7.81007e-06
CDK13	CDK13__sherwood_1u__2__ULTRA-3408198	-0.964819	0.0467475
CDK13	CDK13__sherwood_1u__7__ULTRA-3423934	-1.33351	0.0210006
CDK8	CDK8__1__1__ULTRA-3192307	-1.03028	0.00120698
CDK8	CDK8__sensor__1__ULTRA-3192303	-0.959374	0.0184041
CDK8	CDK8__sensor__2__ULTRA-3192305	-0.623068	0.00404361
CDK9	CDK9__sherwood_1u__2__2__ULTRA-3192374	-1.46195	1.16523e-08
CELA2B	CELA2B__sensor__2__ULTRA-3334934	-0.550781	0.00196338
CENPN	CENPN__1__1__ULTRA-3347994	-1.58143	0.00502207
CENPN	CENPN__sensor__1__ULTRA-3347990	-0.809943	0.00920294
CERK	CERK__sensor__1__ULTRA-3365450	-1.1708	3.74342e-06
CERS2	CERS2__5__4__ULTRA-3288854	-1.46334	0.0172905
CFDP1	CFDP1__sensor__1__ULTRA-3193561	-1.77328	2.88503e-06
CHAF1B	CHAF1B__sherwood_1u__5__ULTRA-3424098	-4.72974	9.50236e-05
CHAF1B	CHAF1B__sherwood_1u__6__ULTRA-3424099	-2.41298	0.000309754
CHCHD3	CHCHD3__1__1__ULTRA-3344004	-1.52968	0.00168819
CHCHD3	CHCHD3__5__4__ULTRA-3344003	-1.23101	0.0440566
CHD4	CHD4__6__3__ULTRA-3198940	-4.27845	2.55092e-05
CHD4	CHD4__sherwood__9__RRUH-151938	-1.00606	0.0338091
CHD4	CHD4__sherwood_1u__2__ULTRA-3424122	-4.35152	0.00880279
CHD4	CHD4__sherwood_1u__4__ULTRA-3424123	-2.19011	0.0385316
CHD8	CHD8__1__1__ULTRA-3354766	-1.57207	4.03117e-08
CHEK1	CHEK1__2__2__ULTRA-3199136	-2.92786	7.65399e-09
CHEK1	CHEK1__sensor__1__ULTRA-3199131	-1.22448	1.24036e-13
CHEK1	CHEK1__sherwood_1u__7__ULTRA-3424152	-1.52468	0.0064653
CHEK1	CHEK1__sherwood_1u__8__ULTRA-3424153	-1.45853	0.000320526
CHMP2A	CHMP2A__3__2__ULTRA-3272214	-3.24698	0.00755798
CHMP2A	CHMP2A__sherwood_1u__3__3__RRUH-137818	-3.82873	0.00755854
CHRNA6	CHRNA6__3__2__ULTRA-3409884	-0.926836	0.000622469
CHRNA6	CHRNA6__sherwood__2__2__ULTRA-3409885	-1.04958	9.58255e-05
CHTF18	CHTF18__4__3__ULTRA-3361775	-2.45846	7.16446e-05
CKM	CKM__shERWOOD__1U__Sensor__1__ULTRA-3482296	-1.04292	0.021973
CLSTN2	CLSTN2__sensor__1__ULTRA-3362380	-0.926118	0.0188025
CLSTN3	CLSTN3__sensor__1__ULTRA-3417011	-1.57684	0.00274192
CLTC	CLTC__4__4__ULTRA-3206757	-3.41595	0.00126739
CLTC	CLTC__sherwood_1u__2__2__RRUH-103519	-3.01068	0.0345979
CLUL1	CLUL1__2__2__ULTRA-3271522	-0.825896	0.00259366
CNBP	CNBP__sensor__1__ULTRA-3389857	-2.43363	0.000183674
CNBP	CNBP__sherwood__4__4__ULTRA-3389856	-3.73425	2.38288e-08
CNBP	CNBP__sherwood_1u__3__ULTRA-3389858	-4.10784	3.81424e-10
CNIH	CNIH__sherwood__3__3__RRUH-160797	-0.635494	0.0187099
COLEC12	COLEC12__sensor__2__ULTRA-3398790	-1.51562	0.000711658
COMMD3-BMI1	COMMD3-BMI1__sherwood__4__4__ULTRA-3190727	-1.09809	0.000176472
COMMD3-BMI1	COMMD3-BMI1__sherwood_1u__1__1__RRUH-159898	-0.85691	0.000195186
COX11	COX11__2__2__ULTRA-3212965	-0.863019	0.000218227
COX11	COX11__3__3__ULTRA-3212968	-0.703894	0.00153846
COX11	COX11__sherwood_1u__2__2__RRUH-157501	-1.07593	4.89076e-06
COX18	COX18__2__2__ULTRA-3275593	-1.71155	2.41773e-10
COX18	COX18__sensor__2__ULTRA-3275594	-0.805252	0.00392457
COX4I1	COX4I1__1__1__ULTRA-3212152	-0.94715	0.0189948
COX4I1	COX4I1__3__3__ULTRA-3212151	-1.78055	1.91166e-05
COX4I1	COX4I1__4__4__ULTRA-3212154	-1.90232	3.91917e-13
COX4I1	COX4I1__sherwood__4__4__RRUH-163363	-1.55983	0.0397891
CREB3L3	CREB3L3__sensor__1__ULTRA-3405888	-3.53649	0.0310725
CRLS1	CRLS1__1__1__ULTRA-3342883	-1.55568	0.000200261
CRLS1	CRLS1__4__4__ULTRA-3342882	-0.927459	2.55252e-06
CRLS1	CRLS1__sherwood_1u__6__ULTRA-3436072	-1.04552	0.00259863
CROCC	CROCC__sensor__1__ULTRA-3416662	-1.2634	0.000203403
CRTAC1	CRTAC1__sherwood__3__3__RRUH-161268	-1.48947	0.00332942
CSN2	CSN2__sensor__2__ULTRA-3217093	-0.984134	0.000215561
CSN2	CSN2__sherwood__1__1__ULTRA-3217094	-1.03898	2.79624e-06
CSNK1A1	CSNK1A1__sensor__2__ULTRA-3217160	-3.15387	8.98937e-05
CSNK1A1	CSNK1A1__sherwood_1u__2__2__ULTRA-3217164	-1.04268	0.0231692
CSNK1A1	CSNK1A1__sherwood_1u__4__ULTRA-3424500	-2.73549	0.00384613
CSNK1A1	CSNK1A1__sherwood_1u__5__ULTRA-3217162	-0.852685	0.00384894
CSNK1A1	CSNK1A1__sherwood_1u__7__ULTRA-3424502	-2.49527	0.00104672
CSTF1	CSTF1__1__1__ULTRA-3218550	-2.09227	0.000100783
CT45A2	CT45A2__1__1__ULTRA-3385690	-1.84437	1.34424e-11
CT45A2	CT45A2__3__3__ULTRA-3385688	-0.705264	0.0125496
CT45A4	CT45A4__1__1__ULTRA-3326285	-1.79451	8.86297e-12
CT45A4	CT45A4__3__3__ULTRA-3326283	-0.77577	0.00537209
CT45A6	CT45A6__1__1__ULTRA-3340535	-1.84822	1.13573e-12
CT45A6	CT45A6__4__4__ULTRA-3340533	-0.773628	0.00394472
CTSL2	CTSL2__sherwood_1u__6__RRUH-144772	-2.85401	4.23141e-06
CUL1	CUL1__2__2__ULTRA-3405294	-3.20627	8.79165e-05
CUL1	CUL1__3__3__ULTRA-3405295	-4.90122	4.23876e-06
CUL1	CUL1__5__4__ULTRA-3405292	-2.22649	0.0260202
CUL1	CUL1__sensor__1__ULTRA-3405290	-4.64373	0.000767805
CUL1	CUL1__sherwood__3__3__RRUH-141925	-0.742434	0.0316903
CUL1	CUL1__sherwood_1u__1__1__ULTRA-3405291	-2.36511	3.52568e-05
CUL3	CUL3__2__2__ULTRA-3405220	-1.1473	1.18665e-05
CUL3	CUL3__sherwood__3__3__RRUH-150702	-2.11488	1.53523e-16
CUL3	CUL3__sherwood_1u__1__1__ULTRA-3405224	-1.50791	2.09937e-08
CYC1	CYC1__1__1__ULTRA-3221047	-2.97774	0.00739155
CYC1	CYC1__4__4__ULTRA-3221048	-1.25863	0.00343952
DACH1	DACH1__2__2__ULTRA-3222789	-1.24401	0.0121869
DBF4	DBF4__1__1__ULTRA-3197556	-1.6151	0.000304993
DBF4	DBF4__4__3__ULTRA-3197557	-1.05212	0.000317202
DBF4	DBF4__5__4__ULTRA-3197554	-2.75173	1.49929e-09
DBF4	DBF4__sensor__1__ULTRA-3197552	-3.4405	5.70684e-25
DCAF12	DCAF12__sensor__2__ULTRA-3266217	-1.75998	0.0424131
DCP2	DCP2__sensor__1__ULTRA-3225226	-0.791188	0.000372342
DDX10	DDX10__4__3__ULTRA-3224846	-4.21652	0.000588622
DDX17	DDX17__sherwood_1u__5__ULTRA-3424704	-0.966786	0.011566
DDX3X	DDX3X__1__1__ULTRA-3224544	-3.07372	8.00765e-06
DDX3X	DDX3X__sensor__1__ULTRA-3224541	-3.22498	1.00709e-05
DDX3X	DDX3X__sherwood_1u__3__ULTRA-3424776	-2.06505	0.0334554
DDX42	DDX42__2__1__ULTRA-3200434	-1.57205	0.00328077
DDX42	DDX42__3__2__ULTRA-3200435	-1.18022	0.00151763
DDX42	DDX42__sensor__2__ULTRA-3200430	-3.83697	5.40304e-19
DDX42	DDX42__sherwood_1u__1__ULTRA-3424792	-3.45515	0.00266729
DDX42	DDX42__sherwood_1u__4__ULTRA-3424793	-2.13605	0.0277511
DDX42	DDX42__sherwood_1u__7__ULTRA-3424794	-3.21756	2.78408e-09
DDX42	DDX42__sherwood_1u__8__ULTRA-3424795	-1.92374	0.00867176
DDX5	DDX5__1__1__ULTRA-3224584	-1.93103	6.12111e-05
DDX5	DDX5__2__2__ULTRA-3224585	-2.25403	0.00207058
DDX5	DDX5__sherwood_1u__5__ULTRA-3424812	-2.32974	0.0018541
DDX6	DDX6__5__4__ULTRA-3224636	-1.01379	0.0018448
DDX6	DDX6__sensor__1__ULTRA-3224633	-2.25106	2.56419e-08
DDX6	DDX6__sensor__2__ULTRA-3224634	-3.15077	2.18166e-06
DDX6	DDX6__sherwood__1__1__RRUH-104320	-4.19922	0.00680135
DDX6	DDX6__sherwood__2__2__ULTRA-3224635	-4.10167	0.00644349
DDX6	DDX6__sherwood_1u__6__ULTRA-3424853	-1.14045	0.0226894
DEK	DEK__2__1__ULTRA-3394182	-0.870035	0.0148409
DEK	DEK__6__4__ULTRA-3394181	-1.45759	0.000545253
DEK	DEK__sensor__1__ULTRA-3394179	-0.967096	0.00506828
DEK	DEK__sensor__2__ULTRA-3394177	-0.897495	0.0254928
DEK	DEK__sherwood__4__4__ULTRA-3394178	-1.77386	7.71545e-19
DEK	DEK__sherwood_1u__2__2__RRUH-140816	-0.801186	0.0447716
DHX36	DHX36__sensor__1__ULTRA-3226137	-5.12118	1.83459e-05
DHX36	DHX36__sensor__2__ULTRA-3226132	-4.14705	2.74605e-07
DHX36	DHX36__sherwood_1u__3__ULTRA-3226135	-4.18304	3.70682e-14
DHX36	DHX36__sherwood_1u__4__ULTRA-3226134	-4.09147	1.40589e-22
DHX36	DHX36__sherwood_1u__5__ULTRA-3424948	-5.11646	9.54113e-08
DHX36	DHX36__sherwood_1u__7__ULTRA-3424950	-5.27568	3.50491e-09
DHX36	DHX36__sherwood_1u__8__ULTRA-3424951	-4.52056	1.30114e-14
DHX38	DHX38__1__1__ULTRA-3417255	-3.18066	0.021852
DHX38	DHX38__4__4__ULTRA-3417254	-1.27616	5.68263e-05
DHX38	DHX38__sherwood_1u__5__ULTRA-3424956	-2.23766	0.0304909
DHX38	DHX38__sherwood_1u__6__ULTRA-3424957	-1.77724	0.0261974
DHX38	DHX38__sherwood_1u__8__ULTRA-3424959	-2.70229	0.000966385
DHX9	DHX9__sensor__2__ULTRA-3224780	-1.63807	0.0208443
DHX9	DHX9__sherwood_1u__5__ULTRA-3424971	-2.64226	0.0304357
DHX9	DHX9__sherwood_1u__7__ULTRA-3424973	-3.17264	0.00137805
DIDO1	DIDO1__sensor__2__ULTRA-3198876	-2.20554	0.00182432
DIDO1	DIDO1__sherwood_1u__1__ULTRA-3424975	-1.56063	0.00555044
DIDO1	DIDO1__sherwood_1u__3__ULTRA-3198881	-2.22186	4.53715e-05
DIDO1	DIDO1__sherwood_1u__7__ULTRA-3424977	-3.00863	2.07428e-06
DIDO1	DIDO1__sherwood_1u__8__ULTRA-3424978	-3.64018	0.00245635
DKC1	DKC1__sensor__2__ULTRA-3228984	-1.787	0.0436173
DKC1	DKC1__sherwood__2__2__ULTRA-3228985	-3.27445	0.0452118
DMRTA1	DMRTA1__sensor__2__ULTRA-3361889	-1.8865	0.00104704
DMXL1	DMXL1__sherwood__3__3__RRUH-104536	-1.34525	0.00166135
DNA2	DNA2__sherwood_1u__4__4__RRUH-142506	-1.8778	3.31927e-13
DNAJA3	DNAJA3__4__4__ULTRA-3411386	-1.87613	0.00296237
DNAJA3	DNAJA3__sensor__2__ULTRA-3411390	-5.19211	5.22884e-11
DNAJA3	DNAJA3__sherwood_1u__1__ULTRA-3411389	-2.59567	0.0347092
DNAJA3	DNAJA3__sherwood_1u__2__ULTRA-3411391	-1.76874	3.47199e-06
DNAJC2	DNAJC2__5__4__ULTRA-3270938	-1.01883	0.000960055
DNAJC2	DNAJC2__sensor__1__ULTRA-3270939	-1.77159	5.30521e-06
DPY19L2	DPY19L2__3__3__ULTRA-3274436	-2.4116	0.000811672
DRAP1	DRAP1__7__3__ULTRA-3194830	-0.722861	0.041928
DRG1	DRG1__sensor__1__ULTRA-3327659	-0.786388	0.000633628
DSN1	DSN1__6__4__ULTRA-3396751	-1.83572	0.0481867
DSN1	DSN1__sensor__2__ULTRA-3396748	-2.99451	4.7435e-05
DSN1	DSN1__sherwood__4__4__RRUH-152760	-0.709695	0.0440566
DYRK1A	DYRK1A__5__4__ULTRA-3231500	-0.833591	0.000315905
DYRK1A	DYRK1A__sherwood__4__4__RRUH-149167	-1.7593	7.16646e-06
DYRK1A	DYRK1A__sherwood_1u__3__3__RRUH-149166	-2.45505	2.81604e-25
EAF2	EAF2__3__3__ULTRA-3348001	-1.5001	0.00111438
EAPP	EAPP__1__1__ULTRA-3347983	-2.33936	1.35474e-07
EAPP	EAPP__3__3__ULTRA-3347988	-1.19929	7.53951e-07
EAPP	EAPP__sensor__1__ULTRA-3347984	-1.9948	0.00670524
EAPP	EAPP__sensor__2__ULTRA-3347986	-1.30818	0.0140989
ECE1	ECE1__shERWOOD__1U__Sensor__2__ULTRA-3483334	-0.895263	0.000528724
EEF1A1	EEF1A1__4__2__ULTRA-3232845	-4.71586	0.00219759
EEF1A1	EEF1A1__sherwood_1u__4__4__RRUH-104851	-2.53228	8.83222e-05
EFCAB7	EFCAB7__sherwood_1u__2__2__RRUH-165008	-2.57437	3.03614e-25
EFCAB9	EFCAB9__sherwood_1u__2__2__RRUH-164605	-0.772837	0.000503864
EHMT2	EHMT2__sherwood_1u__6__ULTRA-3436481	-2.58485	0.00383671
EIF2AK4	EIF2AK4__sensor__2__ULTRA-3325975	-4.31907	2.192e-09
EIF2AK4	EIF2AK4__sherwood_1u__7__ULTRA-3425148	-1.93651	0.000674522
EIF2AK4	EIF2AK4__sherwood_1u__8__ULTRA-3425149	-2.01332	6.70953e-05
EIF3H	EIF3H__5__4__ULTRA-3408456	-2.74327	0.00996618
EIF3H	EIF3H__sensor__1__ULTRA-3408457	-3.51665	0.0144856
EIF3H	EIF3H__sherwood__2__2__ULTRA-3408455	-4.02343	7.43934e-07
EIF4A2	EIF4A2__3__3__ULTRA-3235035	-0.746117	0.00618805
EIF4A3	EIF4A3__5__4__ULTRA-3417180	-3.55822	0.0205141
EIF4E	EIF4E__sensor__1__ULTRA-3235084	-1.85585	0.0115446
EIF4E	EIF4E__sensor__2__ULTRA-3235082	-2.57051	8.56194e-05
EIF4H	EIF4H__2__2__ULTRA-3388704	-0.733253	0.0010745
EIF5AL1	EIF5AL1__4__4__ULTRA-3216356	-4.88028	0.00657876
ELAC2	ELAC2__1__1__ULTRA-3358746	-3.05635	0.000242587
ELAC2	ELAC2__2__2__ULTRA-3358745	-2.38832	3.4132e-34
ELAC2	ELAC2__sensor__1__ULTRA-3358748	-0.622701	0.026346
ELF2	ELF2__2__2__ULTRA-3235431	-0.913289	0.008175
ELF2	ELF2__sherwood_1u__4__4__RRUH-142920	-1.18557	0.000539347
ELMO3	ELMO3__3__3__ULTRA-3395821	-1.19385	0.00662943
ELP4	ELP4__sherwood__2__2__ULTRA-3269202	-1.81849	0.0018849
EMG1	EMG1__1__1__ULTRA-3193618	-1.7861	0.0444557
EMG1	EMG1__sensor__2__ULTRA-3193615	-0.994769	0.0416595
EMG1	EMG1__sherwood_1u__6__ULTRA-3425175	-2.58659	0.0200988
EMG1	EMG1__sherwood_1u__7__ULTRA-3425176	-1.31739	0.000508478
ERCC6	ERCC6__sherwood_1u__2__2__RRUH-146208	-0.785242	0.0145057
ESRP1	ESRP1__sensor__2__ULTRA-3343599	-0.974289	0.0189948
EWSR1	EWSR1__1__1__ULTRA-3240497	-1.3273	0.0377874
EWSR1	EWSR1__4__4__ULTRA-3240501	-2.96558	9.184e-05
EWSR1	EWSR1__sensor__1__ULTRA-3240498	-2.77042	4.04291e-06
EWSR1	EWSR1__sherwood__3__3__ULTRA-3240500	-1.69069	0.00429781
EWSR1	EWSR1__sherwood_1u__1__1__RRUH-138446	-1.62953	0.0122804
EWSR1	EWSR1__sherwood_1u__3__3__RRUH-157469	-2.37872	2.79931e-07
EXOC5	EXOC5__1__1__ULTRA-3195197	-1.98154	0.010443
EXOSC2	EXOSC2__3__2__ULTRA-3253688	-1.9197	3.537e-08
EXOSC2	EXOSC2__4__3__ULTRA-3253686	-0.864077	0.000350474
EXOSC2	EXOSC2__sensor__1__ULTRA-3253685	-3.16287	1.8332e-07
FAM117B	FAM117B__1__1__ULTRA-3219925	-2.41432	5.42518e-09
FAM117B	FAM117B__4__4__ULTRA-3219922	-1.15696	5.7635e-09
FAM117B	FAM117B__sensor__2__ULTRA-3219926	-1.39748	0.000199788
FAM117B	FAM117B__sherwood_1u__3__3__RRUH-141986	-3.20362	1.64635e-05
FAM120B	FAM120B__sherwood__1__1__RRUH-159263	-1.60536	1.69553e-09
FAM160B1	FAM160B1__1__1__ULTRA-3354869	-1.75435	9.87678e-14
FAM170A	FAM170A__2__1__ULTRA-3306700	-1.13356	0.00627714
FAM174B	FAM174B__5__4__ULTRA-3322069	-1.52939	1.04073e-05
FAM174B	FAM174B__sensor__2__ULTRA-3322073	-1.3178	0.0038915
FAM184A	FAM184A__1__1__ULTRA-3395215	-0.725894	0.00490676
FAM184A	FAM184A__sensor__2__ULTRA-3395219	-0.895932	3.37038e-06
FAM186A	FAM186A__sherwood__3__3__ULTRA-3206626	-0.934686	0.000427051
FAM35A	FAM35A__4__3__ULTRA-3342073	-1.08407	0.000622469
FAM48A	FAM48A__sensor__2__ULTRA-3346720	-1.13602	0.00404361
FAM57B	FAM57B__1__1__ULTRA-3402315	-1.74583	0.00691314
FASTKD2	FASTKD2__sensor__1__ULTRA-3248848	-0.877492	0.0181913
FASTKD2	FASTKD2__sensor__2__ULTRA-3248847	-1.20056	0.00613988
FASTKD2	FASTKD2__sherwood__1__1__ULTRA-3248852	-2.64389	3.93109e-31
FASTKD2	FASTKD2__sherwood__3__3__RRUH-142062	-1.33166	0.000473283
FASTKD2	FASTKD2__sherwood__4__4__ULTRA-3248851	-1.52048	5.35056e-13
FASTKD2	FASTKD2__sherwood_1u__3__3__RRUH-105587	-1.56604	1.31814e-08
FBRS	FBRS__sherwood_1u__1__ULTRA-3363470	-1.20064	0.0283276
FBXL14	FBXL14__5__4__ULTRA-3217050	-1.25798	1.43485e-07
FBXO42	FBXO42__sensor__1__ULTRA-3341566	-1.65766	0.000127871
FBXO42	FBXO42__sensor__2__ULTRA-3341565	-1.63994	0.00269658
FBXW11	FBXW11__sensor__1__ULTRA-3252622	-1.26534	3.7438e-05
FCF1	FCF1__3__2__ULTRA-3335109	-6.19954	1.09477e-05
FCF1	FCF1__4__3__ULTRA-3335111	-3.6891	0.00485839
FCF1	FCF1__sensor__2__ULTRA-3335108	-4.15988	0.000666533
FGD4	FGD4__4__3__ULTRA-3206811	-0.641235	0.00277261
FGD4	FGD4__sherwood_1u__3__3__RRUH-105714	-2.0736	5.48432e-08
FGFR3	FGFR3__sherwood_1u__8__ULTRA-3247358	-0.891427	0.00141712
FILIP1L	FILIP1L__sensor__2__ULTRA-3199949	-1.55059	1.60314e-12
FIP1L1	FIP1L1__sensor__2__ULTRA-3399343	-2.82491	0.00160228
FOXL2	FOXL2__sherwood_1u__4__3__RRUH-105902	-2.16373	0.0224401
FUS	FUS__1__1__ULTRA-3262580	-4.1571	0.00451858
FUS	FUS__5__4__ULTRA-3262581	-2.05663	0.000686009
FUS	FUS__sherwood_1u__4__4__RRUH-105986	-3.15271	0.0166644
FXR2	FXR2__sensor__2__ULTRA-3415674	-0.875325	0.043929
FXR2	FXR2__sherwood_1u__4__4__ULTRA-3415672	-0.839865	0.000215561
FZD10	FZD10__sensor__1__ULTRA-3199618	-1.71287	0.0110697
GABRA4	GABRA4__sherwood_1u__8__ULTRA-3425677	-0.686241	0.000757227
GABRA5	GABRA5__sensor__1__ULTRA-3264788	-1.24415	0.000310799
GABRA6	GABRA6__2__1__ULTRA-3264838	-1.35965	7.00848e-14
GABRA6	GABRA6__7__4__ULTRA-3264841	-1.31012	0.009776
GABRA6	GABRA6__sherwood_1u__15__RRUH-145266	-0.968271	0.00991536
GALNT5	GALNT5__sensor__1__ULTRA-3199704	-2.30973	3.0811e-08
GAR1	GAR1__sherwood_1u__3__3__ULTRA-3341461	-2.8466	1.74357e-11
GAR1	GAR1__sherwood_1u__6__ULTRA-3425783	-4.87909	3.31311e-05
GAR1	GAR1__sherwood_1u__8__ULTRA-3425784	-3.78805	1.60177e-07
GARNL3	GARNL3__sherwood__3__3__ULTRA-3404056	-0.587035	0.0132596
GARS	GARS__1__1__ULTRA-3267822	-1.77691	6.45414e-05
GARS	GARS__2__2__ULTRA-3267823	-2.46958	0.000862303
GATSL3	GATSL3__sensor__1__ULTRA-3367040	-2.08971	4.64564e-10
GNB2L1	GNB2L1__3__3__ULTRA-3193300	-3.16182	2.82083e-05
GNB2L1	GNB2L1__sensor__1__ULTRA-3193299	-8.37943	3.85565e-06
GNB2L1	GNB2L1__sherwood_1u__3__3__RRUH-137477	-2.5752	0.000224313
GOLGA3	GOLGA3__3__3__ULTRA-3273652	-1.9048	0.000154848
GOLM1	GOLM1__4__3__ULTRA-3336039	-1.18971	2.08429e-07
GOLM1	GOLM1__sensor__1__ULTRA-3336042	-1.54153	4.04358e-11
GOT2	GOT2__2__1__ULTRA-3273756	-0.87358	0.0108548
GOT2	GOT2__3__2__ULTRA-3273751	-1.63382	0.0211456
GOT2	GOT2__4__3__ULTRA-3273752	-0.945831	0.00294449
GOT2	GOT2__sherwood_1u__6__ULTRA-3425975	-1.27327	5.81295e-08
GPR183	GPR183__3__3__ULTRA-3232096	-0.811458	0.00292773
GPR45	GPR45__4__4__ULTRA-3199909	-1.54273	0.0436713
GRIA1	GRIA1__1__1__ULTRA-3278256	-1.33428	1.31098e-05
GRIA1	GRIA1__sherwood_1u__6__ULTRA-3426435	-1.33734	0.00149915
GRSF1	GRSF1__1__1__ULTRA-3281873	-1.52992	5.36431e-07
GRSF1	GRSF1__4__3__ULTRA-3281874	-2.33256	2.20398e-08
GRSF1	GRSF1__sensor__1__ULTRA-3281875	-2.19811	4.38255e-06
GRSF1	GRSF1__sensor__2__ULTRA-3281871	-1.4108	0.00731328
GRSF1	GRSF1__sherwood__4__4__ULTRA-3281876	-1.6388	5.91778e-07
GRSF1	GRSF1__sherwood_1u__3__3__RRUH-142846	-3.01693	2.77244e-07
H2AFZ	H2AFZ__6__4__ULTRA-3290847	-2.39375	2.35252e-09
H2AFZ	H2AFZ__sensor__2__ULTRA-3290846	-0.698288	0.00221239
H2AFZ	H2AFZ__sherwood_1u__8__ULTRA-3426622	-1.08886	6.4594e-07
HARS	HARS__6__4__ULTRA-3291997	-1.91492	0.00114751
HAS2	HAS2__sensor__1__ULTRA-3292208	-1.33756	0.00232088
HAUS3	HAUS3__2__2__ULTRA-3394829	-2.42956	0.0448287
HAUS3	HAUS3__3__3__ULTRA-3394827	-3.70492	0.0181214
HAUS3	HAUS3__4__4__ULTRA-3394828	-2.14557	0.00959482
HAUS3	HAUS3__sherwood_1u__3__3__RRUH-152463	-2.35918	2.77678e-07
HBA1	HBA1__3__3__ULTRA-3292354	-1.42863	0.0266276
HBA2	HBA2__3__3__ULTRA-3292436	-1.51775	0.0352936
HCFC1	HCFC1__sensor__1__ULTRA-3293627	-4.26654	0.000907811
HCFC1	HCFC1__sherwood_1u__7__ULTRA-3426655	-3.20197	0.00237093
HDAC11	HDAC11__3__1__ULTRA-3396379	-0.725902	0.00561815
HDAC11	HDAC11__sherwood__10__ULTRA-3396374	-0.42286	0.0383138
HDAC11	HDAC11__sherwood_1u__8__ULTRA-3426696	-1.69867	0.000332481
HDAC4	HDAC4__sherwood__1__1__ULTRA-3417100	-1.4111	0.000393324
HDHD2	HDHD2__sherwood_1u__2__ULTRA-3426734	-0.717034	0.0197136
HDHD2	HDHD2__sherwood_1u__3__ULTRA-3426735	-2.63094	0.000107818
HERC2	HERC2__4__4__ULTRA-3409731	-1.63998	0.000642412
HERC2	HERC2__sensor__1__ULTRA-3409730	-0.969846	0.0133125
HERPUD1	HERPUD1__sherwood__3__3__RRUH-163636	-0.957637	0.0340019
HIGD1C	HIGD1C__5__4__ULTRA-3359285	-0.507165	0.0184131
HINT3	HINT3__sensor__1__ULTRA-3212854	-0.482193	0.0397898
HINT3	HINT3__sensor__2__ULTRA-3212853	-1.52016	0.00894961
HIST1H2BN	HIST1H2BN__2__2__ULTRA-3401069	-2.37721	0.0201588
HIST1H2BN	HIST1H2BN__sherwood__3__3__ULTRA-3401072	-1.31116	0.0308791
HJURP	HJURP__6__4__ULTRA-3346210	-1.00484	0.0463296
HMX2	HMX2__1__1__ULTRA-3302076	-0.846578	0.0323808
HNRNPA1	HNRNPA1__1__1__ULTRA-3302581	-1.77141	0.00173428
HNRNPA1	HNRNPA1__2__2__ULTRA-3302578	-1.41612	1.48303e-15
HNRNPA1	HNRNPA1__sensor__1__ULTRA-3302580	-0.610495	0.000347911
HNRNPC	HNRNPC__2__1__ULTRA-3302604	-5.77142	0.00362737
HNRNPC	HNRNPC__sherwood_1u__2__2__RRUH-138058	-3.72933	0.0401329
HNRNPM	HNRNPM__1__1__ULTRA-3327323	-3.57783	0.00900393
HNRNPM	HNRNPM__3__3__ULTRA-3327324	-2.89691	0.00110721
HNRNPM	HNRNPM__sensor__2__ULTRA-3327321	-5.45097	4.98349e-07
HNRNPU	HNRNPU__4__3__ULTRA-3302931	-3.38666	0.00572938
HNRNPU	HNRNPU__sensor__1__ULTRA-3302929	-2.28764	0.0467475
HNRNPU	HNRNPU__sherwood__3__3__RRUH-162020	-2.03912	0.0379596
HOXB4	HOXB4__1__1__ULTRA-3304069	-0.743434	0.00501347
HOXC4	HOXC4__sensor__1__ULTRA-3304114	-1.37096	1.45184e-14
HSF1	HSF1__1__1__ULTRA-3304917	-1.91411	0.00035323
HSF1	HSF1__2__2__ULTRA-3304913	-0.838576	0.00663074
HSF1	HSF1__4__4__ULTRA-3304914	-2.10735	2.43364e-10
HSF1	HSF1__sensor__1__ULTRA-3304912	-0.900726	1.86339e-05
HSP90AB1	HSP90AB1__sensor__1__ULTRA-3305519	-1.73219	3.31927e-13
HSP90AB1	HSP90AB1__sensor__2__ULTRA-3305521	-1.39102	0.0123449
HSP90AB1	HSP90AB1__sherwood_1u__1__ULTRA-3305517	-0.849459	0.00086798
HSP90AB1	HSP90AB1__sherwood_1u__5__ULTRA-3305522	-0.79461	0.0279907
HSPA14	HSPA14__1__1__ULTRA-3335618	-0.799994	0.000203616
HSPA14	HSPA14__2__2__ULTRA-3335619	-1.01806	4.24634e-05
HSPA14	HSPA14__3__3__ULTRA-3335622	-1.14564	0.00265605
HSPA14	HSPA14__sensor__2__ULTRA-3335623	-1.30156	0.0022355
HSPA14	HSPA14__sherwood__2__2__RRUH-107489	-1.74365	0.0136202
HSPA14	HSPA14__sherwood__3__3__ULTRA-3335621	-2.57793	1.82939e-09
HSPA4	HSPA4__2__2__ULTRA-3305294	-1.52439	2.04089e-06
HSPA4	HSPA4__3__3__ULTRA-3305298	-0.751316	0.0210441
HSPA4	HSPA4__sensor__1__ULTRA-3305295	-0.753595	0.000409511
HSPA4	HSPA4__sherwood_1u__2__2__RRUH-143181	-1.50106	1.52217e-09
HTATSF1	HTATSF1__3__1__ULTRA-3272592	-3.06305	2.64584e-07
HTATSF1	HTATSF1__7__4__ULTRA-3272594	-4.68666	4.38081e-15
HTATSF1	HTATSF1__sherwood_1u__2__2__RRUH-142610	-2.88631	1.08531e-12
HTR6	HTR6__sensor__2__ULTRA-3305784	-1.63191	9.04937e-07
HVCN1	HVCN1__sherwood_1u__1__ULTRA-3426948	-0.499082	0.018323
HVCN1	HVCN1__sherwood_1u__7__ULTRA-3426950	-0.884565	0.00179477
IDH3A	IDH3A__2__2__ULTRA-3307072	-2.76012	3.74342e-06
IDH3A	IDH3A__sensor__1__ULTRA-3307070	-1.77749	0.0256899
IFI16	IFI16__5__2__ULTRA-3307224	-0.63924	0.00058435
IFNG	IFNG__2__2__ULTRA-3307718	-0.543433	0.00777358
IFNG	IFNG__sensor__2__ULTRA-3307717	-2.62807	0.00381458
IGF1R	IGF1R__sensor__1__ULTRA-3308043	-2.52177	0.0314934
IGF1R	IGF1R__sensor__2__ULTRA-3308044	-2.2523	5.89952e-06
IGFBP6	IGFBP6__3__3__ULTRA-3308210	-1.441	0.00508482
IGFBP6	IGFBP6__sensor__2__ULTRA-3308212	-1.49827	0.049844
IMP4	IMP4__2__2__ULTRA-3413245	-3.18814	0.00710759
IMP4	IMP4__4__4__ULTRA-3413243	-2.69842	0.00180007
IMP4	IMP4__sherwood__1__1__ULTRA-3413244	-2.51231	0.00131779
INSL4	INSL4__6__4__ULTRA-3314926	-2.05178	0.00212437
INSL4	INSL4__sensor__1__ULTRA-3314923	-2.33184	8.67514e-09
IRAK2	IRAK2__sensor__1__ULTRA-3315645	-2.81253	0.0316778
IRAK2	IRAK2__sensor__2__ULTRA-3315641	-1.66749	0.0242388
ISCU	ISCU__2__2__ULTRA-3254292	-4.41076	0.00429805
ISCU	ISCU__sherwood_1u__4__4__RRUH-107897	-4.18593	0.00508396
ISX	ISX__1__1__ULTRA-3411933	-1.04581	0.00436415
ITGA9	ITGA9__3__2__ULTRA-3316576	-1.92345	2.25612e-05
ITGA9	ITGA9__4__3__ULTRA-3316573	-1.52827	2.15167e-11
ITGA9	ITGA9__sensor__1__ULTRA-3316574	-0.652329	0.0352936
ITGB1	ITGB1__3__2__ULTRA-3316645	-1.31789	0.000149881
ITGB1	ITGB1__sensor__1__ULTRA-3316643	-0.98479	0.000199061
ITIH5	ITIH5__2__2__ULTRA-3398152	-1.18182	0.0132484
ITPA	ITPA__sherwood_1u__6__ULTRA-3437999	-1.96309	0.000932824
ITPR2	ITPR2__sherwood_1u__1__ULTRA-3316786	-0.813795	0.000302762
ITPR2	ITPR2__sherwood_1u__8__ULTRA-3427121	-0.829722	0.00242069
JAKMIP2	JAKMIP2__sherwood_1u__3__3__ULTRA-3417553	-1.96084	4.03528e-14
JARID2	JARID2__sensor__2__ULTRA-3316830	-0.711833	0.0278212
JARID2	JARID2__sherwood__10__RRUH-150392	-0.623852	0.021852
JARID2	JARID2__sherwood__7__RRUH-107987	-0.647989	0.0221271
JARID2	JARID2__sherwood_1u__7__ULTRA-3427139	-1.0795	0.0020983
JUNB	JUNB__4__3__ULTRA-3316842	-1.65289	1.94387e-05
JUNB	JUNB__shERWOOD__1U__Sensor__1__ULTRA-3483129	-1.60619	0.0447874
JUNB	JUNB__sherwood_1u__3__3__RRUH-142999	-1.34709	2.35885e-05
KAT2B	KAT2B__sensor__2__ULTRA-3409358	-0.756005	0.000350474
KAT5	KAT5__dsir__1__ULTRA-3194292	-1.40824	0.000348926
KAT5	KAT5__sherwood_1u__7__ULTRA-3427175	-0.800442	3.01084e-05
KDM5D	KDM5D__dsir__2__ULTRA-3400735	-1.03947	0.0145357
KDM5D	KDM5D__sherwood_1u__1__1__ULTRA-3400734	-0.646737	0.0416282
KEAP1	KEAP1__2__1__ULTRA-3417443	-1.49595	6.35665e-06
KEAP1	KEAP1__3__2__ULTRA-3417440	-0.997551	1.60063e-07
KEAP1	KEAP1__5__4__ULTRA-3417439	-1.81171	7.84245e-14
KEAP1	KEAP1__sensor__1__ULTRA-3417438	-1.56647	0.00170858
KHDRBS1	KHDRBS1__sherwood__1__1__RRUH-152532	-1.87842	0.00157571
KIAA0907	KIAA0907__sensor__1__ULTRA-3249104	-0.722401	0.0147558
KIAA1524	KIAA1524__3__2__ULTRA-3354666	-1.34982	2.84067e-10
KIAA1524	KIAA1524__5__3__ULTRA-3354667	-5.52468	2.79481e-05
KIAA1524	KIAA1524__sensor__1__ULTRA-3354668	-4.10134	5.76689e-06
KIAA1524	KIAA1524__sensor__2__ULTRA-3354670	-3.61127	0.000525857
KIAA1524	KIAA1524__sherwood__4__4__RRUH-162387	-1.79207	7.13515e-07
KIAA1524	KIAA1524__sherwood_1u__3__3__ULTRA-3354665	-1.62986	0.0444557
KIF14	KIF14__sherwood__4__4__RRUH-163635	-2.12582	0.0299032
KIF23	KIF23__7__4__ULTRA-3415566	-1.02559	0.00787784
KIT	KIT__sherwood_1u__8__ULTRA-3427689	-1.26988	1.26395e-06
KPNA4	KPNA4__5__4__ULTRA-3319081	-0.633895	0.0164725
KPNA4	KPNA4__sensor__1__ULTRA-3319077	-2.05721	3.12966e-09
KPNA4	KPNA4__sensor__2__ULTRA-3319076	-0.875891	0.00751281
KPNA4	KPNA4__sherwood_1u__4__4__ULTRA-3319080	-0.62337	0.00824934
LAMB1	LAMB1__sherwood_1u__7__RRUH-144430	-0.875487	3.39496e-05
LARP4B	LARP4B__1__1__ULTRA-3251675	-1.30604	1.60822e-05
LATS1	LATS1__1__1__ULTRA-3411591	-0.608189	0.0175757
LATS2	LATS2__sherwood_1u__3__ULTRA-3427722	-1.06493	0.00215675
LCE3A	LCE3A__sherwood_1u__1__1__RRUH-138582	-1.79924	0.0123449
LDHAL6B	LDHAL6B__sherwood_1u__7__ULTRA-3427748	-0.570399	0.0168113
LETM1	LETM1__1__1__ULTRA-3321620	-2.05179	1.66011e-11
LETM1	LETM1__sensor__2__ULTRA-3321618	-0.948787	0.00678325
LMO7	LMO7__1__1__ULTRA-3322198	-1.30859	0.00156581
LPGAT1	LPGAT1__sensor__1__ULTRA-3418261	-1.92306	5.42518e-09
LRRC41	LRRC41__2__2__ULTRA-3194065	-1.33048	0.000113556
LRRC41	LRRC41__3__3__ULTRA-3194062	-1.00186	0.00129578
LRRN3	LRRN3__1__1__ULTRA-3342877	-0.632381	0.00339484
LRRN3	LRRN3__sherwood__4__4__ULTRA-3342874	-0.740865	0.00538085
LTN1	LTN1__1__1__ULTRA-3267373	-1.54718	1.37644e-05
LUC7L3	LUC7L3__1__1__ULTRA-3337834	-0.9391	0.00149092
LUC7L3	LUC7L3__4__4__ULTRA-3337830	-1.56527	0.00447547
LUC7L3	LUC7L3__sherwood__3__3__ULTRA-3337833	-2.48348	0.000193863
LY96	LY96__sensor__2__ULTRA-3255465	-0.666411	0.00546457
LYPLAL1	LYPLAL1__1__1__ULTRA-3209474	-0.72357	0.00710759
LYPLAL1	LYPLAL1__sherwood_1u__8__ULTRA-3438316	-0.808809	6.55113e-06
MAP2K1	MAP2K1__sensor__2__ULTRA-3348798	-3.05538	0.0429761
MAP2K1	MAP2K1__sherwood_1u__7__ULTRA-3427962	-3.7868	0.00907474
MAP3K4	MAP3K4__sherwood__1__1__ULTRA-3324453	-1.05567	0.0112567
MAP3K4	MAP3K4__sherwood_1u__8__ULTRA-3428024	-2.67501	3.62319e-07
MAPK1	MAPK1__sherwood_1u__8__ULTRA-3428065	-3.88155	0.0174098
MASTL	MASTL__sensor__1__ULTRA-3406595	-0.875646	0.00297774
MASTL	MASTL__sensor__2__ULTRA-3406593	-1.34016	0.00205881
MASTL	MASTL__sherwood__2__2__ULTRA-3406598	-1.85861	1.02409e-09
MASTL	MASTL__sherwood_1u__6__ULTRA-3428165	-2.10049	0.0235798
MBD2	MBD2__sherwood_1u__5__ULTRA-3428187	-0.962495	0.0383084
MBD2	MBD2__sherwood_1u__6__ULTRA-3428188	-1.57018	5.97328e-08
MBD2	MBD2__sherwood_1u__7__ULTRA-3428189	-0.821556	0.0272383
MBD6	MBD6__2__2__ULTRA-3202023	-2.25998	0.00429795
MBD6	MBD6__sherwood_1u__3__ULTRA-3202022	-1.08897	0.00789973
MBD6	MBD6__sherwood_1u__6__ULTRA-3428219	-1.52453	0.0242239
MC4R	MC4R__2__2__ULTRA-3324216	-0.695517	0.00508482
MCM10	MCM10__4__2__ULTRA-3346297	-4.37344	2.15414e-11
MCM10	MCM10__sensor__2__ULTRA-3346298	-1.15039	0.00644349
MCM2	MCM2__sensor__2__ULTRA-3324264	-2.61113	2.68894e-06
MCOLN1	MCOLN1__sensor__1__ULTRA-3352853	-2.11011	9.64125e-05
MCOLN1	MCOLN1__sherwood_1u__6__ULTRA-3428256	-0.912587	0.0347786
MCRS1	MCRS1__3__3__ULTRA-3193710	-0.831543	0.00618995
MCRS1	MCRS1__4__4__ULTRA-3193711	-0.862579	0.00625909
MDC1	MDC1__2__2__ULTRA-3416422	-2.53427	5.07469e-06
MDM2	MDM2__sherwood__2__2__RRUH-144520	-1.24586	0.00441972
MDM2	MDM2__sherwood__3__3__RRUH-144750	-1.3869	0.000587069
MDM2	MDM2__sherwood_1u__2__2__ULTRA-3324354	-1.72961	0.00266195
MDM2	MDM2__sherwood_1u__3__ULTRA-3324349	-0.775508	0.0475384
MDM2	MDM2__sherwood_1u__6__ULTRA-3324353	-0.894473	0.0132491
MED13	MED13__3__3__ULTRA-3418589	-0.718037	0.00829139
MED13	MED13__sherwood__1__1__ULTRA-3418588	-1.41596	1.41325e-08
MED23	MED23__sensor__1__ULTRA-3415279	-0.82945	0.0376971
MED24	MED24__2__1__ULTRA-3417768	-2.02109	1.08875e-06
MED24	MED24__7__4__ULTRA-3417767	-1.89939	0.000351185
MED24	MED24__sensor__1__ULTRA-3417766	-1.95184	0.030834
MED24	MED24__sherwood_1u__4__4__RRUH-139130	-1.52584	0.000752416
MED8	MED8__3__3__ULTRA-3200210	-0.965616	0.00329706
METAP1	METAP1__sensor__1__ULTRA-3251560	-0.866097	0.032209
METAP1	METAP1__sensor__2__ULTRA-3251561	-1.92049	9.64594e-05
METAP1	METAP1__sherwood_1u__3__3__ULTRA-3251564	-1.53049	0.000578861
METAP1	METAP1__sherwood_1u__8__ULTRA-3438448	-2.03878	0.0046302
METTL14	METTL14__1__1__ULTRA-3354981	-1.36724	7.42756e-08
METTL14	METTL14__3__3__ULTRA-3354979	-0.963278	0.00208863
METTL14	METTL14__4__4__ULTRA-3354980	-1.84268	0.0057066
METTL17	METTL17__sensor__1__ULTRA-3365283	-2.37495	1.84109e-19
METTL17	METTL17__sensor__2__ULTRA-3365285	-2.2182	0.000105197
MFAP1	MFAP1__3__2__ULTRA-3324521	-3.02282	5.85166e-05
MFAP1	MFAP1__sensor__2__ULTRA-3324522	-1.32135	0.00755715
MFAP1	MFAP1__sherwood_1u__2__2__RRUH-165846	-2.27949	1.99175e-05
MFNG	MFNG__sensor__2__ULTRA-3324557	-1.86878	0.0022484
MFNG	MFNG__sherwood_1u__7__ULTRA-3438459	-1.5848	0.00461057
MGAT2	MGAT2__2__2__ULTRA-3324575	-1.01855	0.000407885
MGAT2	MGAT2__sherwood_1u__5__ULTRA-3438468	-1.21871	1.14506e-05
MICA	MICA__3__2__ULTRA-3190511	-0.902696	0.000338207
MLL4	MLL4__sensor__1__ULTRA-3417089	-1.41933	0.00610546
MLL4	MLL4__sensor__2__ULTRA-3417088	-1.34021	0.00327146
MMP2	MMP2__shERWOOD__1U__Sensor__2__ULTRA-3482981	-1.64721	0.0388625
MMP26	MMP26__1__1__ULTRA-3350633	-2.30752	0.00165538
MMP26	MMP26__sherwood_1u__5__ULTRA-3438589	-2.27014	1.0299e-12
MORF4L1	MORF4L1__sherwood_1u__5__ULTRA-3428489	-1.03505	0.0206894
MPHOSPH6	MPHOSPH6__1__1__ULTRA-3191910	-2.55718	0.0465327
MPHOSPH6	MPHOSPH6__6__3__ULTRA-3191909	-1.67877	0.00166586
MPHOSPH6	MPHOSPH6__8__4__ULTRA-3191907	-2.95462	0.000622728
MPV17L	MPV17L__sensor__2__ULTRA-3264280	-1.92597	0.02046
MRPL11	MRPL11__1__1__ULTRA-3366094	-3.02154	1.87741e-11
MRPL11	MRPL11__2__2__ULTRA-3366093	-1.84168	1.59799e-10
MRPL11	MRPL11__sensor__2__ULTRA-3366095	-2.26992	0.00187847
MRPL12	MRPL12__6__4__ULTRA-3359517	-2.36593	3.33466e-05
MRPL12	MRPL12__sensor__1__ULTRA-3359518	-2.16259	0.00660063
MRPL18	MRPL18__1__1__ULTRA-3279698	-1.99095	2.77451e-12
MRPL18	MRPL18__2__2__ULTRA-3279695	-2.14238	4.52302e-05
MRPL2	MRPL2__3__2__ULTRA-3335055	-1.44738	0.000404526
MRPL2	MRPL2__sensor__1__ULTRA-3335056	-1.30361	0.0267473
MRPL23	MRPL23__5__3__ULTRA-3359387	-2.03391	1.74427e-18
MRPL23	MRPL23__6__4__ULTRA-3359382	-1.76643	0.00104296
MRPL23	MRPL23__sherwood__4__4__RRUH-163520	-2.13043	0.0235798
MRPL23	MRPL23__sherwood__4__4__ULTRA-3359386	-2.15127	0.049128
MRPL3	MRPL3__3__2__ULTRA-3199685	-2.09646	0.000774982
MRPL3	MRPL3__5__4__ULTRA-3199687	-3.13099	3.87976e-08
MRPL3	MRPL3__sensor__2__ULTRA-3199686	-1.52912	6.5453e-16
MRPL3	MRPL3__sherwood_1u__2__2__ULTRA-3199688	-2.20483	0.000847808
MRPL30	MRPL30__3__1__ULTRA-3335947	-1.423	0.00135886
MRPL30	MRPL30__sensor__1__ULTRA-3335948	-2.50266	2.6361e-09
MRPL30	MRPL30__sensor__2__ULTRA-3335949	-1.96016	7.87433e-22
MRPL35	MRPL35__1__1__ULTRA-3336268	-2.79914	9.7255e-07
MRPL35	MRPL35__2__2__ULTRA-3336267	-3.51434	2.7261e-08
MRPL35	MRPL35__3__3__ULTRA-3336263	-2.65256	4.05619e-09
MRPL35	MRPL35__4__4__ULTRA-3336265	-1.87052	3.05242e-12
MRPL35	MRPL35__sensor__1__ULTRA-3336264	-3.51729	7.8744e-15
MRPL37	MRPL37__1__1__ULTRA-3335908	-2.47915	2.32774e-05
MRPL37	MRPL37__3__3__ULTRA-3335911	-3.16761	1.77729e-05
MRPL37	MRPL37__sherwood__2__2__RRUH-141337	-2.32077	0.000344932
MRPL38	MRPL38__2__2__ULTRA-3366046	-2.99749	2.17216e-22
MRPL38	MRPL38__4__4__ULTRA-3366049	-1.74299	3.39597e-08
MRPL47	MRPL47__1__1__ULTRA-3352551	-2.6524	0.00022066
MRPL47	MRPL47__2__2__ULTRA-3352552	-2.08572	0.000449005
MRPL47	MRPL47__3__3__ULTRA-3352550	-1.82911	2.00281e-12
MRPL47	MRPL47__4__4__ULTRA-3352548	-2.09154	4.12283e-07
MRPL47	MRPL47__sensor__1__ULTRA-3352549	-2.5101	2.1963e-06
MRPL54	MRPL54__4__4__ULTRA-3203603	-1.97235	4.39513e-06
MRPL54	MRPL54__sensor__2__ULTRA-3203606	-1.23674	0.0238958
MRPS10	MRPS10__3__3__ULTRA-3345189	-2.34405	6.98063e-10
MRPS10	MRPS10__sensor__1__ULTRA-3345190	-1.84414	3.0653e-05
MRPS10	MRPS10__sensor__2__ULTRA-3345192	-2.52987	4.38239e-05
MRPS10	MRPS10__sherwood_1u__4__4__RRUH-109713	-1.0068	0.0385316
MRPS15	MRPS15__2__2__ULTRA-3365999	-2.09525	5.79533e-10
MRPS15	MRPS15__3__3__ULTRA-3366002	-2.59522	1.28057e-12
MRPS15	MRPS15__4__4__ULTRA-3366003	-1.32491	0.0155202
MRPS15	MRPS15__sensor__1__ULTRA-3366000	-3.62694	5.84223e-09
MRPS5	MRPS5__1__1__ULTRA-3366024	-3.2305	3.0802e-17
MRPS5	MRPS5__2__2__ULTRA-3366026	-2.34482	0.00577189
MRPS5	MRPS5__5__4__ULTRA-3366023	-2.23929	5.49128e-09
MRPS5	MRPS5__sensor__1__ULTRA-3366025	-3.7167	1.05622e-06
MRPS9	MRPS9__2__2__ULTRA-3366014	-1.64479	4.73446e-15
MRPS9	MRPS9__sensor__2__ULTRA-3366012	-3.54086	2.43285e-07
MRPS9	MRPS9__sherwood__3__3__ULTRA-3366011	-5.01117	6.89174e-08
MS4A14	MS4A14__sherwood_1u__1__1__RRUH-161875	-1.21618	1.08773e-06
MSH4	MSH4__sensor__2__ULTRA-3326492	-1.44118	0.00157457
MTA2	MTA2__2__2__ULTRA-3412658	-1.4192	7.33385e-07
MTA2	MTA2__sherwood_1u__8__ULTRA-3428553	-2.37828	2.30988e-06
MTA3	MTA3__sensor__1__ULTRA-3353955	-1.38197	2.57711e-07
MTBP	MTBP__1__1__ULTRA-3271448	-2.72462	0.0247818
MTBP	MTBP__2__2__ULTRA-3271449	-5.11742	1.75785e-07
MTBP	MTBP__3__3__ULTRA-3271452	-3.99827	8.77144e-10
MTBP	MTBP__sensor__1__ULTRA-3271450	-2.3077	1.14256e-07
MTBP	MTBP__sensor__2__ULTRA-3271451	-3.80383	4.23247e-05
MTBP	MTBP__sherwood_1u__1__1__RRUH-109796	-0.723688	0.000180553
MTBP	MTBP__sherwood_1u__3__3__RRUH-152572	-3.68123	2.64352e-06
MTERFD3	MTERFD3__1__1__ULTRA-3397601	-0.647537	0.0374
MTL5	MTL5__sensor__1__ULTRA-3416285	-1.01116	3.2648e-05
MTPAP	MTPAP__2__2__ULTRA-3345059	-1.36818	2.87742e-05
MTPAP	MTPAP__4__4__ULTRA-3345054	-1.39761	4.82043e-07
MTPAP	MTPAP__sensor__1__ULTRA-3345056	-2.32005	0.00206184
MTPAP	MTPAP__sensor__2__ULTRA-3345058	-0.734641	0.0016772
MTPAP	MTPAP__sherwood__2__2__RRUH-156358	-1.40519	0.0031061
MTPAP	MTPAP__sherwood_1u__1__1__ULTRA-3345055	-3.28563	7.91492e-15
MUC4	MUC4__sensor__2__ULTRA-3326917	-1.66404	0.000138484
MYBBP1A	MYBBP1A__sherwood__3__3__RRUH-156436	-4.73369	0.00104183
MYC	MYC__sensor__1__ULTRA-3327024	-2.40353	4.27094e-05
MYC	MYC__sherwood_1u__2__ULTRA-3428596	-1.94193	0.00310014
MYC	MYC__sherwood_1u__6__ULTRA-3428597	-4.1188	0.000274799
MYC	MYC__sherwood_1u__7__ULTRA-3428598	-6.22311	9.07906e-07
MYCBP2	MYCBP2__sensor__2__ULTRA-3250631	-1.60031	5.374e-05
NAP1L1	NAP1L1__sherwood__4__3__RRUH-149007	-1.6065	0.0368555
NARS	NARS__3__3__ULTRA-3327358	-1.74435	4.8621e-10
NARS	NARS__sherwood__2__2__RRUH-146555	-2.92165	0.0340888
NARS	NARS__sherwood_1u__4__ULTRA-3327361	-1.63952	0.03843
NARS2	NARS2__1__1__ULTRA-3395675	-2.90326	0.0144646
NARS2	NARS2__3__3__ULTRA-3395677	-2.4949	6.54189e-06
NARS2	NARS2__sensor__1__ULTRA-3395676	-2.2252	0.0127814
NARS2	NARS2__sensor__2__ULTRA-3395678	-2.20451	0.00610546
NARS2	NARS2__sherwood__3__3__ULTRA-3395673	-1.52836	0.0065066
NARS2	NARS2__sherwood_1u__2__2__RRUH-157492	-3.02511	0.000530683
NAT8	NAT8__sensor__1__ULTRA-3410650	-1.24046	0.000958265
NBN	NBN__2__2__ULTRA-3327394	-1.36699	7.66515e-06
NBN	NBN__sherwood__2__2__ULTRA-3327397	-0.907706	0.0021886
NCAPG	NCAPG__1__1__ULTRA-3362743	-1.70291	0.0230685
NCAPG	NCAPG__sensor__2__ULTRA-3362739	-1.45369	0.00010557
NCAPH	NCAPH__1__1__ULTRA-3253637	-2.36869	0.00766236
NCAPH	NCAPH__sensor__1__ULTRA-3253634	-3.40615	0.0297997
NCAPH	NCAPH__sherwood__3__3__RRUH-110031	-2.07546	0.0239178
NCBP2	NCBP2__4__3__ULTRA-3249318	-1.20165	0.00655373
NCBP2	NCBP2__5__4__ULTRA-3249320	-1.04474	3.36889e-06
NCKAP1	NCKAP1__3__3__ULTRA-3196293	-1.14446	0.0431166
NCKAP1	NCKAP1__sensor__1__ULTRA-3196291	-1.46123	0.00401283
NCKAP1	NCKAP1__sensor__2__ULTRA-3196290	-2.47478	1.04205e-09
NCKAP1	NCKAP1__sherwood_1u__4__4__ULTRA-3196295	-4.94671	0.00537509
NDFIP2	NDFIP2__3__1__ULTRA-3342526	-0.537781	0.024064
NDUFA5	NDUFA5__3__3__ULTRA-3327482	-1.40798	2.19901e-06
NDUFA5	NDUFA5__sensor__2__ULTRA-3327478	-2.08529	0.00242069
NDUFA5	NDUFA5__sherwood__4__4__ULTRA-3327483	-1.56896	2.30898e-05
NDUFB5	NDUFB5__2__2__ULTRA-3327551	-2.0845	2.2894e-05
NDUFB5	NDUFB5__4__4__ULTRA-3327552	-1.50741	0.0328698
NDUFB5	NDUFB5__sensor__2__ULTRA-3327548	-1.54981	0.00855861
NDUFB6	NDUFB6__1__1__ULTRA-3327555	-2.0174	2.47124e-11
NDUFB6	NDUFB6__3__3__ULTRA-3327557	-1.45798	0.000212524
NDUFS1	NDUFS1__2__2__ULTRA-3327594	-2.48373	0.0116993
NDUFS1	NDUFS1__4__4__ULTRA-3327597	-1.52364	0.00106635
NDUFS5	NDUFS5__sherwood__2__2__ULTRA-3327627	-1.54335	0.00173428
NDUFS7	NDUFS7__5__4__ULTRA-3316963	-1.19627	0.0273531
NEDD8	NEDD8__5__3__ULTRA-3327679	-2.47551	6.68046e-08
NEDD8	NEDD8__sensor__1__ULTRA-3327680	-3.44689	4.84663e-12
NEDD8	NEDD8__sherwood_1u__4__ULTRA-3438791	-1.06504	0.00100028
NEDD8	NEDD8__sherwood_1u__6__ULTRA-3438792	-2.53338	1.02409e-09
NELL1	NELL1__4__4__ULTRA-3327778	-1.33759	9.24533e-07
NELL1	NELL1__sherwood_1u__2__2__RRUH-140707	-0.475656	0.0466097
NFRKB	NFRKB__sensor__2__ULTRA-3327999	-1.21749	0.00827198
NFYC	NFYC__4__4__ULTRA-3328036	-1.5693	0.00013994
NHP2	NHP2__3__3__ULTRA-3347054	-2.33892	0.0198997
NMT1	NMT1__sensor__1__ULTRA-3328186	-1.64344	0.00058435
NMT1	NMT1__shERWOOD__1U__Sensor__1__ULTRA-3483065	-1.8393	7.32777e-08
NMT1	NMT1__sherwood_1u__8__ULTRA-3438887	-1.60484	0.0032813
NOD1	NOD1__5__4__ULTRA-3193233	-1.24089	6.81866e-06
NOD1	NOD1__sherwood_1u__2__2__RRUH-157075	-0.760122	0.00249137
NPC1	NPC1__sensor__2__ULTRA-3328322	-1.38091	0.000511986
NPM1	NPM1__sherwood__4__4__RRUH-139901	-2.54551	0.00176819
NSF	NSF__1__1__ULTRA-3328496	-2.6584	2.13471e-10
NSUN5	NSUN5__1__1__ULTRA-3347270	-0.75353	0.0257817
NUBP2	NUBP2__sherwood_1u__4__4__RRUH-110547	-3.48091	0.00357596
NUBPL	NUBPL__1__1__ULTRA-3397410	-0.974567	1.04561e-05
NUBPL	NUBPL__4__3__ULTRA-3397408	-1.27845	0.0228015
NUBPL	NUBPL__sensor__2__ULTRA-3397407	-1.23994	0.00473098
NUBPL	NUBPL__sherwood_1u__3__3__RRUH-138082	-2.35632	6.12264e-09
NUPL1	NUPL1__4__4__ULTRA-3417446	-3.58882	0.0112597
NUPL1	NUPL1__sensor__1__ULTRA-3417448	-2.01113	0.00682268
NXF1	NXF1__2__2__ULTRA-3193993	-1.91206	0.0158977
NXF2	NXF2__2__2__ULTRA-3348667	-0.664525	0.00375239
OBSL1	OBSL1__2__2__ULTRA-3253314	-0.965459	0.0145256
ODC1	ODC1__1__1__ULTRA-3329314	-0.861479	0.000126733
OGDH	OGDH__4__4__ULTRA-3329346	-1.64747	0.0403578
OGDH	OGDH__sensor__1__ULTRA-3329345	-2.23178	0.0442557
OGFR	OGFR__3__3__ULTRA-3198594	-0.792898	0.0493951
OGFR	OGFR__sherwood__1__1__RRUH-152759	-2.33293	0.001036
OGFR	OGFR__sherwood__3__3__ULTRA-3198591	-1.10253	0.0094591
OLIG2	OLIG2__sensor__1__ULTRA-3192039	-1.83927	0.000638778
OR10A4	OR10A4__2__2__ULTRA-3274342	-0.56275	0.00264319
OR10H1	OR10H1__3__3__ULTRA-3269017	-0.830738	0.000636479
OR10H5	OR10H5__sherwood_1u__5__ULTRA-3426313	-0.701089	0.00326965
OR10T2	OR10T2__6__4__ULTRA-3210179	-2.02491	4.02156e-09
OR13C4	OR13C4__4__3__ULTRA-3214103	-0.43681	0.0190795
OR1D2	OR1D2__1__1__ULTRA-3330801	-1.3902	9.83103e-05
OR2H2	OR2H2__3__3__ULTRA-3394659	-1.90808	0.00140782
OR2S2	OR2S2__6__2__ULTRA-3350850	-1.61915	2.48109e-12
OR2W1	OR2W1__1__1__ULTRA-3269622	-1.35296	0.000338988
OR4N5	OR4N5__3__2__ULTRA-3320991	-0.493227	0.0201196
OR4X1	OR4X1__sherwood_1u__3__ULTRA-3320819	-2.17166	0.0047384
OR5AK2	OR5AK2__1__1__ULTRA-3320870	-1.93956	1.09266e-07
OR5AK2	OR5AK2__3__3__ULTRA-3320872	-0.793661	0.00166586
OR5AK2	OR5AK2__sherwood_1u__2__ULTRA-3320871	-1.23734	0.0360085
OR5B17	OR5B17__sherwood_1u__1__ULTRA-3244171	-0.936478	5.08177e-06
OR5B2	OR5B2__2__2__ULTRA-3320874	-0.961053	4.23964e-05
OR5L2	OR5L2__5__3__ULTRA-3268296	-2.05829	0.000185545
OR5L2	OR5L2__7__4__ULTRA-3268294	-2.14004	7.02253e-09
OR5W2	OR5W2__1__1__ULTRA-3320831	-0.747867	0.000263387
OR6A2	OR6A2__5__3__ULTRA-3408087	-1.08462	0.00521766
OR6X1	OR6X1__sherwood_1u__4__ULTRA-3320919	-1.50246	0.000262411
OR9G4	OR9G4__2__2__ULTRA-3274263	-0.481621	0.0407625
ORC1	ORC1__sensor__1__ULTRA-3331421	-1.84817	0.0103033
ORC1	ORC1__sensor__2__ULTRA-3331418	-1.69528	0.0045685
OSGEP	OSGEP__sherwood_1u__6__ULTRA-3439117	-1.86486	0.00203911
OSTC	OSTC__1__1__ULTRA-3356110	-0.800551	0.00113617
OSTC	OSTC__sherwood_1u__8__ULTRA-3439127	-0.547004	0.0180895
OXR1	OXR1__sensor__2__ULTRA-3344691	-0.900938	0.00139116
PABPN1	PABPN1__1__1__ULTRA-3398811	-4.56831	0.00274131
PABPN1	PABPN1__sherwood__3__3__ULTRA-3398806	-3.67051	0.0198557
PAICS	PAICS__2__2__ULTRA-3194950	-2.84134	0.0335269
PAICS	PAICS__sensor__1__ULTRA-3194949	-2.32423	3.17999e-05
PAICS	PAICS__shERWOOD__1U__Sensor__2__ULTRA-3483492	-2.59411	1.19606e-06
PAICS	PAICS__sherwood_1u__8__ULTRA-3429258	-2.66394	0.00842946
PALB2	PALB2__sensor__2__ULTRA-3395656	-0.954145	0.0111629
PALB2	PALB2__sherwood__1__1__ULTRA-3395658	-1.27645	7.49109e-08
PALB2	PALB2__sherwood__3__3__ULTRA-3395657	-1.00311	2.65207e-05
PALB2	PALB2__sherwood_1u__2__2__RRUH-164873	-4.89021	0.000181357
PARP1	PARP1__dsir__1__ULTRA-3216283	-1.01963	1.25789e-07
PCNA	PCNA__3__2__ULTRA-3335332	-3.64145	0.00393046
PCNA	PCNA__5__4__ULTRA-3335333	-2.08012	0.0359367
PCNA	PCNA__sherwood__2__2__RRUH-153967	-4.20682	0.0139578
PCNA	PCNA__sherwood__2__2__ULTRA-3335331	-3.96365	0.0413628
PDCL2	PDCL2__sensor__1__ULTRA-3212189	-1.39757	8.97444e-05
PDE3B	PDE3B__sensor__1__ULTRA-3336618	-0.517235	0.0213232
PDE3B	PDE3B__sherwood_1u__1__ULTRA-3429501	-2.04212	0.000175804
PDK4	PDK4__sherwood_1u__5__ULTRA-3429610	-1.23808	1.53521e-09
PDPK1	PDPK1__4__4__ULTRA-3337723	-1.57149	0.00126844
PDPK1	PDPK1__sherwood__1__1__ULTRA-3337724	-1.60542	0.00585007
PDPK1	PDPK1__sherwood_1u__12__ULTRA-3337721	-1.08612	3.39597e-08
PDPK1	PDPK1__sherwood_1u__4__4__RRUH-111164	-2.08834	0.0118951
PDPR	PDPR__2__2__ULTRA-3344655	-1.83702	0.00475124
PDPR	PDPR__sherwood_1u__5__ULTRA-3439300	-1.14733	0.0342212
PDZD2	PDZD2__1__1__ULTRA-3250234	-1.68285	1.63066e-05
PDZD2	PDZD2__4__4__ULTRA-3250237	-0.739929	0.0314209
PDZD8	PDZD8__1__1__ULTRA-3205876	-1.14438	0.00420222
PDZD8	PDZD8__2__2__ULTRA-3205878	-1.5007	1.08389e-13
PDZD8	PDZD8__sensor__1__ULTRA-3205877	-0.766118	0.0387323
PET112	PET112__3__3__ULTRA-3338105	-1.92058	0.0045153
PET112	PET112__sensor__1__ULTRA-3338108	-3.83042	3.70291e-07
PGAP1	PGAP1__sherwood_1u__5__ULTRA-3439336	-1.16745	0.0146169
PGAP1	PGAP1__sherwood_1u__8__ULTRA-3439339	-1.52664	5.89125e-12
PGM2L1	PGM2L1__sherwood__2__2__ULTRA-3274283	-2.75204	0.000675469
PHACTR4	PHACTR4__sensor__1__ULTRA-3367903	-1.16221	1.8466e-06
PHB	PHB__sensor__1__ULTRA-3338581	-1.91135	0.0180895
PHB	PHB__sherwood_1u__2__2__RRUH-139110	-2.57583	0.00280413
PHKA1	PHKA1__5__4__ULTRA-3338662	-0.518647	0.0414652
PHYH	PHYH__sherwood_1u__5__ULTRA-3429807	-1.31385	0.00610546
PHYH	PHYH__sherwood_1u__7__ULTRA-3429809	-0.663607	0.0362043
PI4K2B	PI4K2B__4__4__ULTRA-3345924	-0.816541	0.00440129
PI4K2B	PI4K2B__sherwood__1__1__ULTRA-3345921	-0.528469	0.0195647
PI4K2B	PI4K2B__sherwood_1u__6__ULTRA-3429816	-1.01911	4.1489e-05
PIK3C2A	PIK3C2A__sherwood__1__1__ULTRA-3338988	-1.13344	4.65775e-06
PIK3C2A	PIK3C2A__sherwood__3__3__ULTRA-3338989	-1.06339	0.000102498
PIK3C2A	PIK3C2A__sherwood_1u__15__RRUH-146475	-1.46387	8.90851e-07
PIK3C2A	PIK3C2A__sherwood_1u__9__ULTRA-3338987	-2.24209	0.000618102
PITX1	PITX1__sensor__1__ULTRA-3339136	-1.01713	0.0464366
PKD2	PKD2__3__3__ULTRA-3339164	-0.637097	0.000810709
PKMYT1	PKMYT1__sensor__2__ULTRA-3411359	-1.13219	0.0252264
PMPCB	PMPCB__2__2__ULTRA-3415668	-2.84226	1.48513e-07
PMPCB	PMPCB__shERWOOD__1U__Sensor__2__ULTRA-3439597	-3.44779	0.000741491
PMPCB	PMPCB__sherwood_1u__4__4__ULTRA-3415664	-1.81295	0.00249955
PMPCB	PMPCB__sherwood_1u__6__ULTRA-3439691	-1.90911	0.0253824
PNISR	PNISR__2__2__ULTRA-3266900	-3.43963	7.83054e-20
PNISR	PNISR__sensor__1__ULTRA-3266901	-2.08463	1.22136e-11
PNISR	PNISR__sherwood_1u__1__1__RRUH-161830	-2.80752	4.62347e-07
PNISR	PNISR__sherwood_1u__3__3__RRUH-111572	-0.781504	0.00931411
PNN	PNN__4__3__ULTRA-3340442	-0.916223	0.00760847
PNN	PNN__sensor__1__ULTRA-3340440	-2.34451	1.6947e-05
PNN	PNN__sensor__2__ULTRA-3340439	-4.56141	0.00230707
PNPLA8	PNPLA8__1__1__ULTRA-3333834	-0.532375	0.00658707
PNPLA8	PNPLA8__3__3__ULTRA-3333836	-1.86147	6.35427e-07
POLA2	POLA2__3__3__ULTRA-3255499	-1.69694	0.00522546
POLD2	POLD2__3__3__ULTRA-3340869	-1.14769	0.000907811
POLD2	POLD2__sensor__2__ULTRA-3340870	-2.73972	0.000153189
POLD2	POLD2__sherwood__4__4__RRUH-152653	-2.53551	0.00680135
POLG	POLG__1__1__ULTRA-3340968	-1.17638	0.000127876
POLG	POLG__3__3__ULTRA-3340970	-1.27688	0.0025837
POLG	POLG__sensor__1__ULTRA-3340965	-3.2926	1.94106e-06
POLI	POLI__1__1__ULTRA-3199602	-1.27078	0.000214809
POLQ	POLQ__2__2__ULTRA-3195723	-1.45731	2.68053e-09
POLQ	POLQ__sensor__1__ULTRA-3195721	-1.64845	0.00132504
POLR1A	POLR1A__5__3__ULTRA-3266330	-1.50465	8.20343e-05
POLR1A	POLR1A__sensor__2__ULTRA-3266332	-2.92613	0.00343341
POLR1A	POLR1A__sherwood__3__3__ULTRA-3266331	-1.83633	2.55092e-05
POLRMT	POLRMT__1__1__ULTRA-3341447	-5.46185	2.19901e-06
POLRMT	POLRMT__2__2__ULTRA-3341445	-0.663513	0.0234981
POLRMT	POLRMT__sensor__1__ULTRA-3341443	-2.28181	0.0222348
PPIP5K2	PPIP5K2__1__1__ULTRA-3252382	-0.500083	0.0396466
PPM1D	PPM1D__7__4__ULTRA-3406639	-0.664679	0.00961011
PPP1CB	PPP1CB__sherwood__4__4__ULTRA-3344425	-1.44334	0.000251927
PPP1R8	PPP1R8__1__1__ULTRA-3344919	-1.14186	0.00515483
PPP1R8	PPP1R8__2__2__ULTRA-3344918	-3.08075	0.0119331
PPP1R8	PPP1R8__4__4__ULTRA-3344921	-2.3321	0.0277899
PPP1R8	PPP1R8__sensor__1__ULTRA-3344920	-3.97338	1.76773e-06
PRB4	PRB4__1__1__ULTRA-3346410	-3.16277	1.78257e-09
PRB4	PRB4__4__4__ULTRA-3346415	-1.29774	0.000521659
PRDM11	PRDM11__5__3__ULTRA-3352006	-1.29984	0.00265744
PRDM14	PRDM14__sensor__2__ULTRA-3361975	-2.30925	0.000350759
PRDM14	PRDM14__sherwood_1u__8__ULTRA-3430119	-1.30477	0.0402118
PRG3	PRG3__sensor__2__ULTRA-3193245	-3.50896	1.16523e-08
PRKACG	PRKACG__1__1__ULTRA-3347243	-1.08588	0.034861
PRKCD	PRKCD__sherwood_1u__8__ULTRA-3430189	-1.56008	2.36714e-05
PRKCH	PRKCH__sherwood_1u__7__ULTRA-3430200	-0.85069	0.0280133
PRKD1	PRKD1__1__1__ULTRA-3348169	-1.3906	6.70611e-06
PRKRIR	PRKRIR__1__1__ULTRA-3349128	-1.35801	0.000158744
PRKRIR	PRKRIR__sherwood__2__2__ULTRA-3349129	-0.628929	0.00716863
PRKRIR	PRKRIR__sherwood__4__4__ULTRA-3349131	-1.41969	0.000141382
PRKRIR	PRKRIR__sherwood_1u__6__ULTRA-3430237	-1.11097	0.0364122
PRKRIR	PRKRIR__sherwood_1u__7__ULTRA-3430238	-1.43325	2.78957e-14
PRMT8	PRMT8__dsir__2__ULTRA-3349942	-1.57386	5.94786e-05
PRPF39	PRPF39__1__1__ULTRA-3344457	-1.54021	3.56082e-10
PRPF39	PRPF39__sensor__2__ULTRA-3344454	-2.51297	0.017251
PRPF39	PRPF39__sherwood_1u__2__ULTRA-3344455	-2.10358	4.21762e-05
PRRX2	PRRX2__2__2__ULTRA-3336763	-1.24895	0.0367679
PSAT1	PSAT1__1__1__ULTRA-3288997	-2.37848	0.00234915
PSAT1	PSAT1__sensor__1__ULTRA-3288996	-0.856075	9.41184e-05
PSKH1	PSKH1__5__3__ULTRA-3351346	-0.908917	0.0010726
PSKH1	PSKH1__sherwood_1u__3__ULTRA-3430344	-0.724339	0.0333961
PSMC4	PSMC4__3__2__ULTRA-3352238	-1.33095	0.00272288
PSMC4	PSMC4__sensor__2__ULTRA-3352241	-4.88643	2.31773e-05
PSMC4	PSMC4__sherwood__4__4__RRUH-152243	-2.01992	0.000272747
PTBP1	PTBP1__1__1__ULTRA-3353058	-2.23802	4.74619e-05
PTBP1	PTBP1__sensor__1__ULTRA-3353056	-2.85037	5.57527e-15
PTBP1	PTBP1__sherwood__1__1__RRUH-159238	-2.06915	0.000688364
PTGES3	PTGES3__4__4__ULTRA-3195776	-1.24564	1.65389e-07
PTGES3	PTGES3__sensor__2__ULTRA-3195779	-2.58852	1.16523e-08
PTGES3	PTGES3__sherwood__3__3__ULTRA-3195778	-1.40384	0.00360586
PTGES3	PTGES3__sherwood_1u__7__ULTRA-3440086	-2.41162	0.0144088
PTGFRN	PTGFRN__1__1__ULTRA-3353383	-1.26025	5.02912e-06
PTK7	PTK7__shERWOOD__1U__Sensor__1__ULTRA-3482951	-0.836104	0.000843114
PTK7	PTK7__sherwood_1u__7__ULTRA-3430432	-0.740359	0.00646633
PTP4A1	PTP4A1__5__4__ULTRA-3392652	-1.69992	0.00011328
PTP4A1	PTP4A1__shERWOOD__1U__Sensor__1__ULTRA-3483096	-0.737355	0.000249151
PTP4A1	PTP4A1__shERWOOD__1U__Sensor__2__ULTRA-3482460	-0.956495	6.24788e-05
PTPN1	PTPN1__1__1__ULTRA-3354914	-0.561796	0.0204937
PTPN1	PTPN1__sensor__2__ULTRA-3354918	-3.45922	2.22115e-06
PUM1	PUM1__3__3__ULTRA-3416675	-1.04857	9.7012e-06
PUM2	PUM2__sensor__1__ULTRA-3253353	-0.647492	0.013063
PUM2	PUM2__sherwood__4__4__RRUH-164173	-1.67374	0.0189703
PUM2	PUM2__sherwood_1u__3__ULTRA-3253349	-0.573557	0.00076694
PXDNL	PXDNL__sensor__2__ULTRA-3213683	-0.809263	0.00274192
PXDNL	PXDNL__sherwood_1u__8__ULTRA-3440114	-1.70212	0.000164199
QDPR	QDPR__2__2__ULTRA-3356252	-1.82045	0.0150533
QDPR	QDPR__sensor__1__ULTRA-3356253	-1.71968	0.0339332
RAB14	RAB14__sensor__2__ULTRA-3337140	-2.79891	1.63725e-05
RAB27B	RAB27B__3__3__ULTRA-3356341	-0.913469	0.00274192
RAB27B	RAB27B__sherwood_1u__1__ULTRA-3356343	-0.791297	0.00186467
RACGAP1	RACGAP1__sherwood_1u__4__ULTRA-3280311	-1.10377	0.0231692
RAD17	RAD17__1__1__ULTRA-3356511	-2.57921	9.03038e-11
RAD17	RAD17__2__2__ULTRA-3356512	-2.71391	0.00482864
RAD17	RAD17__3__3__ULTRA-3356515	-3.96066	2.2125e-05
RAD17	RAD17__5__4__ULTRA-3356513	-1.16049	0.00450145
RAD17	RAD17__sensor__1__ULTRA-3356516	-4.22821	0.00205412
RAD17	RAD17__sensor__2__ULTRA-3356514	-4.81354	0.00505744
RAD9A	RAD9A__5__4__ULTRA-3356489	-1.07482	0.0264563
RAE1	RAE1__2__2__ULTRA-3406133	-0.755066	0.00301634
RAE1	RAE1__sensor__1__ULTRA-3406135	-1.71394	0.000369547
RAE1	RAE1__sherwood_1u__1__ULTRA-3406136	-1.35317	0.0435224
RAF1	RAF1__2__2__ULTRA-3356719	-2.68615	9.67997e-11
RAF1	RAF1__shERWOOD__1U__Sensor__2__ULTRA-3483056	-1.29267	0.00045371
RANBP2	RANBP2__sensor__1__ULTRA-3357028	-2.94484	0.00906549
RANBP2	RANBP2__sensor__2__ULTRA-3357027	-2.90224	0.00140282
RB1CC1	RB1CC1__5__4__ULTRA-3417467	-1.47052	5.86061e-08
RB1CC1	RB1CC1__sherwood__2__2__RRUH-140436	-1.47465	5.08311e-08
RB1CC1	RB1CC1__sherwood_1u__2__2__RRUH-153866	-2.04202	1.81185e-09
RBFOX2	RBFOX2__4__4__ULTRA-3254827	-0.629524	0.0119655
RBM43	RBM43__3__2__ULTRA-3317279	-1.28587	0.007137
RBM5	RBM5__4__4__ULTRA-3191790	-1.20958	0.0496675
RBX1	RBX1__1__1__ULTRA-3418651	-2.83129	0.00496417
RBX1	RBX1__2__2__ULTRA-3418655	-2.47946	0.0262702
RBX1	RBX1__sensor__1__ULTRA-3418654	-2.60751	0.0203382
RECQL	RECQL__sherwood_1u__4__ULTRA-3440194	-0.810736	0.00741658
RECQL4	RECQL4__sensor__2__ULTRA-3414520	-1.27876	0.000850455
REV1	REV1__1__1__ULTRA-3336779	-0.677005	0.0050211
REV1	REV1__sherwood__4__4__RRUH-162873	-1.99205	8.49189e-05
RFC2	RFC2__3__3__ULTRA-3357928	-1.75529	0.0464671
RFC2	RFC2__sensor__2__ULTRA-3357929	-1.90336	0.00561815
RFC2	RFC2__sherwood_1u__7__ULTRA-3440220	-4.18983	3.00223e-11
RFC4	RFC4__1__1__ULTRA-3357937	-2.68472	0.00831666
RFC4	RFC4__3__2__ULTRA-3357942	-1.99054	0.00126581
RFC4	RFC4__sherwood_1u__6__ULTRA-3440223	-1.65514	0.0406656
RG9MTD3	RG9MTD3__sherwood__1__1__RRUH-115858	-0.826644	0.00522584
RGPD5	RGPD5__3__3__ULTRA-3403932	-2.94361	0.000843436
RGPD5	RGPD5__sensor__2__ULTRA-3403930	-2.98894	1.39906e-05
RGPD5	RGPD5__sherwood_1u__1__1__ULTRA-3403927	-2.36026	0.0228386
RGPD6	RGPD6__3__3__ULTRA-3385982	-3.23058	0.000480643
RGPD6	RGPD6__sensor__2__ULTRA-3385980	-2.94423	3.94357e-05
RGPD6	RGPD6__sherwood_1u__1__1__ULTRA-3385977	-2.28951	0.0300807
RHEBL1	RHEBL1__sensor__1__ULTRA-3206704	-1.89731	1.32805e-05
RIN1	RIN1__3__3__ULTRA-3416164	-1.12754	0.0291014
RIPPLY1	RIPPLY1__4__2__ULTRA-3412579	-1.07966	0.00610273
RMND5A	RMND5A__1__1__ULTRA-3365518	-0.973983	0.000884103
RMND5A	RMND5A__4__3__ULTRA-3365523	-0.954928	0.00372313
RMND5A	RMND5A__6__4__ULTRA-3365521	-0.988038	0.03384
RNASEH1	RNASEH1__3__3__ULTRA-3260828	-1.23381	0.00959558
RNASEH1	RNASEH1__sensor__2__ULTRA-3260831	-3.02119	0.00557741
RNASEH1	RNASEH1__sherwood_1u__6__ULTRA-3440260	-2.0198	0.0010745
RNF138	RNF138__5__4__ULTRA-3336740	-0.86432	0.0198364
RNF141	RNF141__1__1__ULTRA-3334464	-1.18719	0.00802935
RNF141	RNF141__sensor__1__ULTRA-3334460	-0.874324	0.0321046
RNF182	RNF182__1__1__ULTRA-3245099	-1.79639	0.015675
RNF182	RNF182__3__3__ULTRA-3245098	-1.31654	0.00910664
RNF2	RNF2__sensor__1__ULTRA-3358543	-0.91801	0.00192967
RNF20	RNF20__3__3__ULTRA-3349616	-1.0607	0.00717266
RNF20	RNF20__sherwood_1u__5__ULTRA-3430582	-1.21643	0.00292765
RNF20	RNF20__sherwood_1u__8__ULTRA-3430584	-0.643191	0.00197194
RNF214	RNF214__3__3__ULTRA-3265503	-0.796551	8.01102e-06
RNF217	RNF217__sherwood__5__ULTRA-3221231	-0.794226	3.87759e-05
RNF34	RNF34__5__2__ULTRA-3397271	-2.76453	2.37941e-10
RNPS1	RNPS1__sensor__2__ULTRA-3197484	-2.64106	2.38021e-05
RNPS1	RNPS1__sherwood__2__2__ULTRA-3197485	-0.616166	0.0142157
RNPS1	RNPS1__sherwood__3__3__ULTRA-3197489	-2.06102	0.00339291
ROCK2	ROCK2__2__2__ULTRA-3415480	-1.25491	1.66853e-09
ROCK2	ROCK2__sherwood_1u__13__ULTRA-3415478	-0.601419	0.0015148
RPA1	RPA1__sherwood__3__3__ULTRA-3359171	-1.50604	0.000193339
RPA1	RPA1__sherwood_1u__3__3__ULTRA-3359172	-4.61895	5.24287e-05
RPA3	RPA3__sherwood_1u__1__ULTRA-3430607	-4.36518	0.000196853
RPE	RPE__sensor__1__ULTRA-3359198	-0.796819	9.5198e-06
RPL23	RPL23__sherwood_1u__1__1__ULTRA-3413704	-3.7229	0.00251594
RPL29	RPL29__2__2__ULTRA-3359426	-1.13871	0.00782678
RPL29	RPL29__4__3__ULTRA-3359427	-2.00749	7.87362e-12
RPL29	RPL29__sensor__1__ULTRA-3359425	-2.42058	7.19801e-10
RPL36	RPL36__sensor__2__ULTRA-3266278	-2.2855	0.0495895
RPL37A	RPL37A__1__1__ULTRA-3359463	-6.00956	0.00321575
RPL39	RPL39__1__1__ULTRA-3359476	-1.90298	0.0178267
RPL7	RPL7__2__2__ULTRA-3359240	-2.87023	0.015001
RPL9	RPL9__2__2__ULTRA-3359301	-2.62845	0.0388625
RPLP1	RPLP1__7__4__ULTRA-3359498	-1.43194	0.0437418
RPLP1	RPLP1__sensor__1__ULTRA-3359499	-4.0707	0.0496469
RPS11	RPS11__4__4__ULTRA-3359832	-3.14311	0.0377874
RPS13	RPS13__sensor__1__ULTRA-3359866	-9.75008	4.11371e-05
RPSA	RPSA__sherwood_1u__1__1__ULTRA-3321345	-2.39751	0.00422267
RPTOR	RPTOR__4__4__ULTRA-3354036	-1.24993	0.000445633
RPTOR	RPTOR__sensor__1__ULTRA-3354037	-1.70387	0.0492327
RRN3	RRN3__3__1__ULTRA-3343005	-1.54771	3.64901e-06
RRN3	RRN3__5__3__ULTRA-3343003	-1.41601	0.00563745
RRP15	RRP15__1__1__ULTRA-3334861	-1.65576	0.00211498
RRP15	RRP15__sherwood_1u__2__2__RRUH-113041	-0.925537	0.00441972
RTEL1	RTEL1__1__1__ULTRA-3337845	-3.1024	5.02465e-05
RTEL1	RTEL1__4__3__ULTRA-3337841	-1.91217	0.0354579
RTEL1	RTEL1__sensor__2__ULTRA-3337843	-2.02293	0.003563
RTTN	RTTN__5__2__ULTRA-3266474	-1.91232	0.0204512
RTTN	RTTN__6__3__ULTRA-3266478	-2.12229	0.0492829
RTTN	RTTN__sensor__1__ULTRA-3266477	-0.813557	0.0340888
RUNDC3B	RUNDC3B__1__1__ULTRA-3221403	-1.39673	0.000283335
RYBP	RYBP__1__1__ULTRA-3253865	-1.63687	0.00403716
RYBP	RYBP__2__2__ULTRA-3253862	-2.20422	1.85568e-05
RYBP	RYBP__sensor__1__ULTRA-3253860	-1.27694	0.00537509
RYBP	RYBP__sensor__2__ULTRA-3253864	-1.27733	0.0135894
S100PBP	S100PBP__4__3__ULTRA-3365377	-0.566266	0.0327974
SAE1	SAE1__3__2__ULTRA-3190815	-2.6122	0.0197249
SAE1	SAE1__sherwood_1u__2__ULTRA-3430748	-2.23948	4.66503e-08
SAE1	SAE1__sherwood_1u__5__ULTRA-3430749	-0.916783	0.00355481
SAE1	SAE1__sherwood_1u__7__ULTRA-3430750	-2.90905	0.0139438
SAR1B	SAR1B__4__2__ULTRA-3335380	-1.17847	0.00232996
SARS	SARS__sensor__2__ULTRA-3360875	-3.44517	0.0115724
SCAF8	SCAF8__sensor__2__ULTRA-3248567	-0.915499	0.00106293
SCYL2	SCYL2__2__2__ULTRA-3347221	-1.10467	0.0080423
SCYL2	SCYL2__sensor__1__ULTRA-3347216	-0.683424	0.0103043
SF3B3	SF3B3__3__3__ULTRA-3254033	-2.62493	0.014885
SF3B3	SF3B3__4__4__ULTRA-3254032	-2.76414	7.87051e-05
SFSWAP	SFSWAP__8__4__ULTRA-3363589	-1.24111	0.000183355
SFSWAP	SFSWAP__sherwood__1__1__ULTRA-3363588	-3.49262	2.18047e-08
SFSWAP	SFSWAP__sherwood_1u__3__2__RRUH-166015	-2.6622	0.00274192
SFTPA2	SFTPA2__sherwood_1u__1__1__ULTRA-3385813	-0.989858	0.0202077
SGK3	SGK3__sherwood__2__2__ULTRA-3255616	-0.74024	6.5213e-05
SGK3	SGK3__sherwood_1u__1__1__ULTRA-3255620	-1.5451	0.000444837
SGK3	SGK3__sherwood_1u__6__ULTRA-3430995	-0.908624	0.000317926
SGMS1	SGMS1__sherwood__3__3__ULTRA-3266574	-0.846884	0.000907732
SGMS1	SGMS1__sherwood_1u__8__ULTRA-3440377	-1.2719	7.84089e-05
SIN3A	SIN3A__sensor__2__ULTRA-3266844	-6.00878	0.000738328
SIN3A	SIN3A__sherwood_1u__8__ULTRA-3266848	-2.1694	0.0183078
SIN3A	SIN3A__sherwood_1u__8__ULTRA-3431032	-2.37688	0.0116369
SKP2	SKP2__sherwood__2__2__ULTRA-3366175	-0.741529	0.00924657
SKP2	SKP2__sherwood_1u__4__4__RRUH-152244	-3.53202	2.2814e-05
SLAMF7	SLAMF7__sensor__2__ULTRA-3355317	-0.94098	0.00999228
SLC11A2	SLC11A2__1__1__ULTRA-3328424	-2.77426	6.163e-08
SLC15A5	SLC15A5__sherwood__4__4__ULTRA-3385759	-1.23567	1.03018e-08
SLC15A5	SLC15A5__sherwood_1u__6__ULTRA-3431197	-0.558573	0.0314182
SLC22A14	SLC22A14__sensor__1__ULTRA-3414385	-0.889345	0.0423702
SLC25A3	SLC25A3__1__1__ULTRA-3338607	-2.61964	0.000119469
SLC25A3	SLC25A3__4__3__ULTRA-3338608	-3.46914	0.000120651
SLC25A3	SLC25A3__sensor__2__ULTRA-3338609	-4.4401	8.87972e-05
SLC25A3	SLC25A3__sherwood_1u__2__ULTRA-3431536	-2.27295	8.03224e-05
SLC25A3	SLC25A3__sherwood_1u__7__ULTRA-3431538	-2.92574	7.62501e-08
SLC25A3	SLC25A3__sherwood_1u__8__ULTRA-3431539	-0.714906	0.00955905
SLC29A1	SLC29A1__3__2__ULTRA-3236711	-1.27829	6.18402e-05
SLC2A2	SLC2A2__sensor__2__ULTRA-3366602	-1.4266	0.00268539
SLC35A1	SLC35A1__sensor__1__ULTRA-3194572	-0.458617	0.0235155
SLC35A1	SLC35A1__sherwood__3__3__ULTRA-3194570	-0.684887	0.0429761
SLC35A1	SLC35A1__sherwood_1u__8__ULTRA-3431863	-2.70574	7.82194e-06
SLC39A10	SLC39A10__2__2__ULTRA-3352793	-2.24056	7.83419e-06
SLC39A10	SLC39A10__sensor__2__ULTRA-3352791	-3.85473	5.33937e-06
SLC39A10	SLC39A10__sherwood__2__2__ULTRA-3352789	-1.96937	0.00488895
SLC39A10	SLC39A10__sherwood_1u__6__ULTRA-3432048	-1.75868	0.00367751
SLC39A10	SLC39A10__sherwood_1u__8__ULTRA-3432050	-1.95211	0.00154142
SLC40A1	SLC40A1__2__2__ULTRA-3289924	-1.3382	1.01961e-07
SLC40A1	SLC40A1__sensor__1__ULTRA-3289928	-1.14119	0.0012448
SLC40A1	SLC40A1__sherwood_1u__2__2__ULTRA-3289929	-0.623093	0.0196783
SLC40A1	SLC40A1__sherwood_1u__8__ULTRA-3432110	-1.07472	0.0353769
SLC4A7	SLC4A7__3__3__ULTRA-3415580	-2.32544	5.0512e-15
SLC4A7	SLC4A7__sensor__2__ULTRA-3415581	-1.19091	0.00440898
SLC4A7	SLC4A7__sherwood_1u__4__4__RRUH-141109	-2.22839	4.14965e-05
SLC4A7	SLC4A7__sherwood_1u__5__ULTRA-3432224	-2.02291	3.57012e-17
SLC4A7	SLC4A7__sherwood_1u__8__ULTRA-3432227	-0.736788	0.00677392
SLC6A1	SLC6A1__1__1__ULTRA-3367046	-2.36772	3.66186e-14
SLC6A1	SLC6A1__sherwood_1u__7__ULTRA-3432288	-0.737302	0.0224401
SLC7A3	SLC7A3__sherwood_1u__7__ULTRA-3432378	-2.0762	0.000345202
SLCO4A1	SLCO4A1__sherwood_1u__7__ULTRA-3432498	-1.51304	9.81037e-05
SLU7	SLU7__5__4__ULTRA-3194659	-0.922265	0.0388625
SLU7	SLU7__sensor__2__ULTRA-3194656	-1.34712	0.0190795
SLU7	SLU7__sherwood_1u__2__2__RRUH-160270	-1.97849	5.86035e-09
SLU7	SLU7__sherwood_1u__2__ULTRA-3194657	-0.581439	0.00499808
SMAD4	SMAD4__2__2__ULTRA-3323649	-0.643748	0.0202904
SMAD4	SMAD4__3__3__ULTRA-3323648	-0.895495	0.0356709
SMAD4	SMAD4__sensor__1__ULTRA-3323650	-1.36076	0.0303364
SMARCB1	SMARCB1__3__2__ULTRA-3367974	-2.39177	0.034861
SMARCC2	SMARCC2__sensor__2__ULTRA-3368095	-1.70502	5.08311e-08
SMARCC2	SMARCC2__sherwood__5__ULTRA-3368097	-0.71957	1.91166e-05
SMARCD3	SMARCD3__sherwood_1u__5__ULTRA-3432557	-0.497193	0.0369378
SMARCD3	SMARCD3__sherwood_1u__8__ULTRA-3432559	-1.11415	2.19901e-06
SMC1A	SMC1A__5__4__ULTRA-3400662	-1.42853	3.09842e-06
SMC2	SMC2__4__3__ULTRA-3194852	-6.01102	0.0021148
SMC2	SMC2__sherwood__1__1__ULTRA-3194848	-0.783822	0.000528011
SMC2	SMC2__sherwood_1u__3__3__RRUH-152385	-1.76041	0.00196653
SMG1	SMG1__sherwood_1u__7__ULTRA-3432566	-2.03277	9.83103e-05
SMG1	SMG1__sherwood_1u__8__ULTRA-3432567	-0.757739	0.0212535
SMYD5	SMYD5__sensor__2__ULTRA-3192822	-1.30397	0.00361464
SNRPA1	SNRPA1__4__3__ULTRA-3368951	-2.70638	0.0117906
SNRPA1	SNRPA1__sensor__2__ULTRA-3368949	-2.16898	0.00555044
SNRPB2	SNRPB2__1__1__ULTRA-3368990	-0.656295	0.0187099
SNRPB2	SNRPB2__5__4__ULTRA-3368992	-2.92303	3.67486e-20
SNRPB2	SNRPB2__sensor__2__ULTRA-3368995	-2.88943	0.00162707
SNRPB2	SNRPB2__sherwood_1u__2__2__RRUH-143033	-2.34676	4.05977e-20
SNRPB2	SNRPB2__sherwood_1u__3__3__ULTRA-3368991	-1.66036	2.2166e-10
SNRPC	SNRPC__sherwood__1__1__ULTRA-3369043	-10.0253	1.53069e-08
SNRPD2	SNRPD2__2__2__ULTRA-3369092	-3.68276	0.00498017
SNRPD2	SNRPD2__sherwood_1u__2__2__RRUH-164016	-3.26589	0.0165229
SOCS5	SOCS5__sensor__1__ULTRA-3416412	-0.878113	0.0470199
SOCS5	SOCS5__sherwood__1__1__RRUH-155558	-1.72969	2.34347e-10
SOD2	SOD2__3__3__ULTRA-3369593	-1.3278	1.31451e-05
SOD2	SOD2__sherwood_1u__1__1__RRUH-140656	-1.04167	0.0329738
SOD2	SOD2__sherwood_1u__6__ULTRA-3432635	-1.32688	9.15529e-08
SOX5	SOX5__1__1__ULTRA-3370073	-2.64206	0.010443
SOX5	SOX5__3__2__ULTRA-3370071	-2.15601	0.00661914
SPACA7	SPACA7__sensor__2__ULTRA-3207034	-3.74634	2.253e-05
SPACA7	SPACA7__sherwood__1__1__ULTRA-3207032	-1.58275	1.48303e-15
SPEN	SPEN__sensor__1__ULTRA-3250053	-1.65305	0.00120135
SREK1	SREK1__2__2__ULTRA-3215436	-2.12533	0.0263202
SREK1	SREK1__3__3__ULTRA-3215439	-4.751	3.89089e-13
SREK1	SREK1__4__4__ULTRA-3215438	-1.81456	0.000182948
SREK1	SREK1__sensor__1__ULTRA-3215435	-2.81552	0.000488747
SREK1	SREK1__sensor__2__ULTRA-3215440	-3.71069	0.00209898
SRRM1	SRRM1__2__2__ULTRA-3192317	-3.48934	1.66863e-06
SRRM1	SRRM1__3__3__ULTRA-3192313	-3.4976	0.0347255
SRRM1	SRRM1__4__4__ULTRA-3192314	-3.1463	1.69553e-09
SRRM1	SRRM1__sensor__1__ULTRA-3192312	-2.43584	0.0487821
SRSF1	SRSF1__sherwood__2__2__RRUH-155508	-5.3533	0.00350133
SRSF10	SRSF10__1__1__ULTRA-3196144	-2.66985	0.000230265
SRSF10	SRSF10__5__4__ULTRA-3196140	-2.20234	3.95718e-05
SRSF10	SRSF10__sensor__2__ULTRA-3196142	-1.79449	0.0406682
SRSF10	SRSF10__sherwood_1u__3__ULTRA-3421566	-1.8448	0.0431409
SRSF10	SRSF10__sherwood_1u__8__ULTRA-3421568	-1.6874	0.0123159
SRSF2	SRSF2__3__3__ULTRA-3363288	-1.56565	0.0160009
SRSF2	SRSF2__sensor__1__ULTRA-3363289	-3.96364	0.00671177
SRSF9	SRSF9__sensor__1__ULTRA-3408545	-1.05952	5.33016e-05
SSB	SSB__3__2__ULTRA-3372773	-4.08672	6.35543e-06
SSB	SSB__4__3__ULTRA-3372774	-3.12874	0.00141985
SSB	SSB__sensor__2__ULTRA-3372777	-1.60409	0.00399794
SSU72	SSU72__3__3__ULTRA-3280029	-1.51737	0.0194834
SSU72	SSU72__4__4__ULTRA-3280034	-1.96418	0.000394651
SSU72	SSU72__sherwood_1u__3__3__ULTRA-3280033	-1.86689	0.0301532
STAG2	STAG2__sherwood_1u__1__1__ULTRA-3195838	-0.426648	0.0176741
STARD3	STARD3__3__2__ULTRA-3197716	-1.35308	0.000150819
STIP1	STIP1__3__2__ULTRA-3197831	-1.11604	0.0403578
STIP1	STIP1__4__3__ULTRA-3197830	-3.44542	0.011566
STIP1	STIP1__sensor__2__ULTRA-3197828	-2.80429	0.000619626
STK24	STK24__3__1__ULTRA-3404264	-0.802822	3.41663e-05
STT3B	STT3B__sherwood_1u__8__ULTRA-3421707	-0.917475	0.00268301
SUGP1	SUGP1__2__1__ULTRA-3355201	-2.14814	0.00357341
SUGP1	SUGP1__6__3__ULTRA-3355205	-1.73651	0.0374333
SUGP1	SUGP1__7__4__ULTRA-3355206	-1.17833	3.92096e-05
SUGP1	SUGP1__sensor__1__ULTRA-3355204	-1.11854	0.0005999
SUGP1	SUGP1__sherwood__3__3__RRUH-156783	-1.73978	0.00174595
SUGT1	SUGT1__3__3__ULTRA-3197377	-3.71862	1.2623e-05
SUGT1	SUGT1__sensor__1__ULTRA-3197376	-2.11015	0.0409414
SUGT1	SUGT1__sensor__2__ULTRA-3197373	-2.16855	2.42274e-09
SUGT1	SUGT1__sherwood_1u__5__3__ULTRA-3197378	-3.22842	2.32447e-09
SYNCRIP	SYNCRIP__1__1__ULTRA-3194094	-2.22457	8.52173e-09
SYT2	SYT2__sensor__2__ULTRA-3209876	-3.03798	4.1266e-12
SYTL3	SYTL3__1__1__ULTRA-3414773	-1.16276	0.00758831
TAAR2	TAAR2__shERWOOD__1U__Sensor__1__ULTRA-3482248	-1.00287	0.00384613
TARDBP	TARDBP__1__1__ULTRA-3253932	-1.78058	0.0342855
TARDBP	TARDBP__5__4__ULTRA-3253929	-1.76988	0.000344932
TARDBP	TARDBP__sensor__1__ULTRA-3253931	-2.10724	0.00264922
TARDBP	TARDBP__sherwood_1u__3__3__RRUH-114857	-1.9143	0.003563
TAS2R60	TAS2R60__4__4__ULTRA-3306122	-0.94217	0.000105806
TBCE	TBCE__1__1__ULTRA-3378412	-1.56751	6.02448e-10
TBCE	TBCE__sensor__2__ULTRA-3378411	-0.909894	0.00194521
TBCE	TBCE__sherwood__1__1__ULTRA-3378415	-1.37964	0.000382031
TBCE	TBCE__sherwood_1u__5__4__RRUH-142716	-0.63059	0.0179557
TBL2	TBL2__1__1__ULTRA-3269185	-3.32812	2.66317e-05
TBL2	TBL2__sensor__2__ULTRA-3269181	-0.501119	0.0064653
TBPL1	TBPL1__5__3__ULTRA-3415706	-1.50203	0.00272632
TBPL1	TBPL1__sensor__1__ULTRA-3415705	-0.904929	0.0111085
TBPL1	TBPL1__sensor__2__ULTRA-3415703	-1.36592	0.0104442
TBX18	TBX18__2__2__ULTRA-3411422	-0.619379	0.00416873
TCEA1	TCEA1__sherwood__4__ULTRA-3379058	-1.06794	6.63379e-09
TCEB2	TCEB2__2__2__ULTRA-3379248	-2.4003	0.0343187
TCEB2	TCEB2__5__3__ULTRA-3379253	-9.63467	1.17769e-08
TCEB2	TCEB2__6__4__ULTRA-3379252	-5.79808	0.00109306
TCEB2	TCEB2__sensor__2__ULTRA-3379250	-1.86826	0.0107073
TCEB2	TCEB2__sherwood_1u__2__2__RRUH-114981	-1.99657	0.00418306
TCERG1	TCERG1__1__1__ULTRA-3197433	-3.01017	0.017551
TCERG1	TCERG1__3__2__ULTRA-3197432	-4.21688	9.54113e-08
TCERG1	TCERG1__sherwood__2__2__RRUH-155952	-3.55865	3.04616e-12
TCERG1	TCERG1__sherwood_1u__4__4__RRUH-114987	-2.32885	2.30019e-05
TCERG1	TCERG1__sherwood_1u__6__ULTRA-3197431	-3.88755	1.16902e-25
TCFL5	TCFL5__1__1__ULTRA-3195807	-0.893676	4.24376e-05
TCFL5	TCFL5__sensor__1__ULTRA-3195806	-1.4476	1.29252e-06
TERF1	TERF1__sensor__1__ULTRA-3380667	-1.76863	0.00969064
TERF1	TERF1__sensor__2__ULTRA-3380665	-2.30984	0.00841334
TERF2	TERF2__5__4__ULTRA-3380679	-1.19195	0.0178481
TERF2	TERF2__sensor__2__ULTRA-3380677	-2.05179	0.0078259
TERT	TERT__shERWOOD__1U__Sensor__1__ULTRA-3482429	-1.11055	0.0136736
TERT	TERT__sherwood_1u__2__2__ULTRA-3380695	-2.90358	9.46783e-09
TFAM	TFAM__1__1__ULTRA-3380731	-4.21642	4.06698e-14
TFAM	TFAM__2__2__ULTRA-3380730	-2.03938	6.23803e-10
TFAM	TFAM__4__4__ULTRA-3380728	-1.07622	0.00198175
TFAM	TFAM__sensor__2__ULTRA-3380726	-2.45916	3.37943e-11
TFAM	TFAM__sherwood_1u__3__3__RRUH-115112	-2.7264	1.80991e-13
TFIP11	TFIP11__1__1__ULTRA-3257815	-1.8926	0.00113683
TFIP11	TFIP11__5__4__ULTRA-3257812	-1.018	0.017624
TFIP11	TFIP11__sensor__1__ULTRA-3257814	-2.98141	0.0293765
THBS2	THBS2__4__2__ULTRA-3381405	-1.68763	0.00109306
THBS2	THBS2__5__3__ULTRA-3381409	-1.62322	3.41429e-18
THOC3	THOC3__1__1__ULTRA-3404414	-3.69985	0.00223828
THOC3	THOC3__3__3__ULTRA-3404413	-2.19775	4.79182e-07
THOC3	THOC3__5__4__ULTRA-3404416	-2.53938	3.29589e-05
THOC3	THOC3__sensor__1__ULTRA-3404415	-2.37706	0.00807192
THOC3	THOC3__sherwood__2__2__ULTRA-3404418	-3.81573	2.96828e-05
TIAL1	TIAL1__4__4__ULTRA-3381637	-2.10836	7.9652e-05
TIAL1	TIAL1__sensor__1__ULTRA-3381635	-2.12574	1.28008e-10
TIAL1	TIAL1__sensor__2__ULTRA-3381636	-1.37501	0.00328837
TICAM2	TICAM2__4__4__ULTRA-3308715	-0.883113	0.00330933
TIGD5	TIGD5__1__1__ULTRA-3406688	-1.40933	5.72681e-05
TIMELESS	TIMELESS__2__2__ULTRA-3409707	-2.19932	0.00249009
TIMELESS	TIMELESS__4__3__ULTRA-3409710	-3.29599	1.79494e-05
TIMM23	TIMM23__1__1__ULTRA-3189648	-3.82172	1.29366e-05
TIMM23	TIMM23__4__4__ULTRA-3189649	-2.03805	0.000571457
TIMM23	TIMM23__sensor__1__ULTRA-3189646	-2.15398	6.12724e-08
TIMM23	TIMM23__sherwood_1u__1__1__RRUH-141123	-2.61145	0.000850744
TIMM50	TIMM50__2__2__ULTRA-3413039	-2.27878	1.31651e-08
TIMM50	TIMM50__3__3__ULTRA-3413041	-1.43215	1.79417e-12
TIMM50	TIMM50__5__4__ULTRA-3413040	-3.05229	0.00364853
TIMM50	TIMM50__sensor__2__ULTRA-3413036	-1.0136	9.4505e-05
TIPIN	TIPIN__3__2__ULTRA-3344188	-1.12772	0.00131567
TIPIN	TIPIN__sensor__1__ULTRA-3344184	-1.78824	1.30294e-05
TIPIN	TIPIN__sensor__2__ULTRA-3344185	-2.77938	0.00950922
TIPIN	TIPIN__sherwood__1__1__RRUH-153907	-0.546554	0.0383138
TLE6	TLE6__sensor__1__ULTRA-3396051	-1.74875	0.00552277
TM4SF19	TM4SF19__sensor__1__ULTRA-3203211	-1.07953	0.0498226
TM4SF19	TM4SF19__sherwood__2__2__RRUH-156589	-1.46833	0.0450919
TMED2	TMED2__4__4__ULTRA-3197790	-1.07319	1.87222e-05
TMED2	TMED2__sensor__2__ULTRA-3197792	-1.10815	0.0126745
TMEM200A	TMEM200A__4__4__ULTRA-3202111	-1.40835	5.01324e-07
TMEM48	TMEM48__sherwood_1u__1__1__RRUH-142886	-0.990275	0.0180347
TMEM87B	TMEM87B__3__3__ULTRA-3406491	-1.82343	6.0138e-18
TMEM87B	TMEM87B__sensor__1__ULTRA-3406489	-0.631112	0.0189703
TMOD4	TMOD4__2__2__ULTRA-3286907	-0.788225	0.0045406
TMOD4	TMOD4__sensor__2__ULTRA-3286910	-1.30473	0.00555944
TNFRSF19	TNFRSF19__sensor__2__ULTRA-3346477	-1.49198	3.80839e-11
TNIK	TNIK__1__1__ULTRA-3250287	-1.53843	0.0144136
TNPO1	TNPO1__3__3__ULTRA-3319120	-0.931071	0.025572
TNPO1	TNPO1__sensor__1__ULTRA-3319122	-2.78095	2.04957e-11
TNPO1	TNPO1__sensor__2__ULTRA-3319119	-2.42502	8.6072e-06
TNPO1	TNPO1__sherwood_1u__5__ULTRA-3433112	-1.69354	1.21126e-18
TNPO1	TNPO1__sherwood_1u__6__ULTRA-3433113	-1.59365	3.07672e-06
TNPO1	TNPO1__sherwood_1u__7__ULTRA-3433114	-1.23542	2.61184e-06
TOMM22	TOMM22__4__3__ULTRA-3352052	-2.17275	0.00206184
TOMM22	TOMM22__5__4__ULTRA-3352055	-0.942685	0.011145
TOMM40	TOMM40__sherwood_1u__7__ULTRA-3433118	-1.43023	0.00605861
TOP1	TOP1__3__3__ULTRA-3382766	-5.24199	5.39059e-05
TOP1	TOP1__sherwood__5__2__ULTRA-3382771	-3.29526	0.000432449
TOP1	TOP1__sherwood_1u__10__ULTRA-3382767	-1.70711	0.0228841
TOX4	TOX4__1__1__ULTRA-3417878	-0.712992	0.0201881
TOX4	TOX4__sensor__1__ULTRA-3417875	-3.21058	1.00855e-19
TOX4	TOX4__sensor__2__ULTRA-3417877	-2.01236	0.0118223
TOX4	TOX4__sherwood_1u__2__2__RRUH-165127	-2.0737	5.94206e-08
TOX4	TOX4__sherwood_1u__2__ULTRA-3417879	-1.63445	1.01838e-06
TP73	TP73__4__4__ULTRA-3382919	-1.73537	7.678e-06
TPK1	TPK1__sensor__1__ULTRA-3271015	-1.31404	0.030127
TRA2B	TRA2B__1__1__ULTRA-3363638	-3.16638	0.00853672
TRA2B	TRA2B__sherwood_1u__1__1__RRUH-115748	-1.78897	0.00815263
TRAPPC8	TRAPPC8__sensor__1__ULTRA-3248963	-0.800841	0.00262658
TRPV4	TRPV4__3__2__ULTRA-3357642	-1.06194	0.0175156
TSLP	TSLP__1__1__ULTRA-3407839	-1.48152	0.00078666
TSPAN7	TSPAN7__2__2__ULTRA-3382125	-1.28356	3.69427e-05
TSPAN7	TSPAN7__sensor__2__ULTRA-3382124	-1.17701	0.0215716
TSPYL2	TSPYL2__5__3__ULTRA-3362257	-0.696272	0.0230685
TTC13	TTC13__sherwood_1u__4__ULTRA-3394981	-0.80589	0.000100072
TTK	TTK__sensor__1__ULTRA-3385104	-0.945859	0.0181936
TTK	TTK__sensor__2__ULTRA-3385105	-0.935016	0.000289346
TTK	TTK__sherwood_1u__8__ULTRA-3433358	-2.31259	8.53816e-06
TUBGCP3	TUBGCP3__sensor__2__ULTRA-3193542	-1.73111	1.23784e-05
TUBGCP3	TUBGCP3__sherwood_1u__2__2__RRUH-150127	-0.941275	0.00436415
TUFM	TUFM__3__3__ULTRA-3385570	-1.22236	1.85504e-05
TUFM	TUFM__4__4__ULTRA-3385567	-4.1266	8.1009e-07
TUFM	TUFM__sensor__2__ULTRA-3385568	-3.7502	0.00441972
TUFM	TUFM__sherwood__2__2__ULTRA-3385569	-2.62166	0.0127456
TUFM	TUFM__sherwood_1u__4__4__RRUH-116105	-2.73279	0.000263387
TXLNA	TXLNA__sherwood_1u__1__1__RRUH-160038	-2.06043	7.69525e-05
TXN	TXN__sensor__1__ULTRA-3385997	-4.1058	0.00018082
TXN	TXN__sensor__2__ULTRA-3385994	-1.46726	1.23202e-05
TXN	TXN__sherwood__4__4__ULTRA-3385996	-2.45138	0.000204852
TXN	TXN__sherwood_1u__5__ULTRA-3422090	-3.29957	0.0117873
TXN	TXN__sherwood_1u__7__ULTRA-3422092	-2.5276	0.00883459
TXNL4A	TXNL4A__sensor__2__ULTRA-3197348	-2.98009	2.38386e-07
TXNRD1	TXNRD1__1__1__ULTRA-3386022	-1.71753	0.000190755
TXNRD1	TXNRD1__sherwood_1u__3__ULTRA-3433403	-0.964458	0.0019314
TXNRD1	TXNRD1__sherwood_1u__6__ULTRA-3433404	-0.51418	0.0122882
TXNRD1	TXNRD1__sherwood_1u__8__ULTRA-3433406	-1.31192	2.72149e-07
UBA2	UBA2__5__3__ULTRA-3190806	-2.41453	0.000113389
UBA2	UBA2__6__4__ULTRA-3190805	-3.21587	0.00404113
UBA2	UBA2__sherwood__4__4__RRUH-162263	-2.67327	3.70142e-05
UBA2	UBA2__sherwood_1u__1__1__RRUH-141953	-2.24411	0.00324657
UBA3	UBA3__4__3__ULTRA-3410804	-1.64577	1.86715e-10
UBA3	UBA3__sensor__2__ULTRA-3410805	-1.74971	7.47587e-07
UBA3	UBA3__sherwood_1u__3__ULTRA-3433439	-1.91357	1.33783e-07
UBA3	UBA3__sherwood_1u__6__ULTRA-3433440	-1.26425	0.000807339
UBA3	UBA3__sherwood_1u__7__ULTRA-3433441	-3.01262	1.14996e-17
UBA3	UBA3__sherwood_1u__8__ULTRA-3433442	-2.20474	1.91406e-09
UBA5	UBA5__1__1__ULTRA-3396339	-0.807798	0.00746271
UBA5	UBA5__4__4__ULTRA-3396341	-1.60519	0.0324311
UBA5	UBA5__sensor__1__ULTRA-3396340	-1.0524	0.0372018
UBA5	UBA5__sensor__2__ULTRA-3396342	-1.14884	0.00240127
UBA5	UBA5__sherwood__2__2__ULTRA-3396344	-1.12381	0.00235137
UBAC2	UBAC2__sherwood_1u__3__ULTRA-3305829	-1.12283	0.00182039
UBAP2L	UBAP2L__1__1__ULTRA-3418034	-1.39942	0.00292765
UBAP2L	UBAP2L__2__2__ULTRA-3418038	-1.69857	0.0462252
UBE2G1	UBE2G1__sherwood__1__1__ULTRA-3386512	-0.733527	0.0486112
UBE2G1	UBE2G1__sherwood_1u__7__ULTRA-3433500	-0.489764	0.0347092
UBE2H	UBE2H__sensor__1__ULTRA-3386538	-0.908992	0.0163623
UBE2M	UBE2M__sherwood_1u__7__ULTRA-3433533	-2.53392	2.47124e-11
UBE2M	UBE2M__sherwood_1u__8__ULTRA-3433534	-1.04603	0.00441855
UBE2Q1	UBE2Q1__3__3__ULTRA-3346740	-0.966496	0.00256446
UBE2Q1	UBE2Q1__sensor__2__ULTRA-3346742	-1.39438	0.041726
UBE2Q1	UBE2Q1__sherwood_1u__2__ULTRA-3346739	-1.40411	4.6909e-13
UBE2Q1	UBE2Q1__sherwood_1u__5__ULTRA-3433543	-0.919193	0.000913029
UBE2Q1	UBE2Q1__sherwood_1u__6__ULTRA-3433544	-3.13428	2.77451e-12
UBR5	UBR5__1__1__ULTRA-3336452	-0.723804	0.00809987
UBR5	UBR5__4__4__ULTRA-3336449	-0.98959	0.00260104
UBTF	UBTF__8__4__ULTRA-3386737	-2.38409	2.57814e-12
UBTF	UBTF__sensor__1__ULTRA-3386734	-2.35899	3.73335e-08
UBTF	UBTF__sensor__2__ULTRA-3386736	-1.83504	1.49929e-09
UBTF	UBTF__sherwood__1__1__ULTRA-3386735	-2.24245	6.08824e-05
ULK1	ULK1__sherwood_1u__5__ULTRA-3433637	-2.4467	1.62724e-07
UQCR10	UQCR10__2__2__ULTRA-3287184	-1.86859	0.000453956
UQCR10	UQCR10__3__3__ULTRA-3287182	-1.74168	0.0359367
UQCRC2	UQCRC2__3__2__ULTRA-3387282	-3.62198	3.39148e-07
UQCRC2	UQCRC2__5__4__ULTRA-3387281	-2.99625	7.20421e-08
UQCRC2	UQCRC2__sensor__1__ULTRA-3387284	-1.69687	0.00223606
USP1	USP1__2__2__ULTRA-3387383	-2.20965	0.00143188
USP1	USP1__sensor__1__ULTRA-3387379	-1.64133	0.0291571
USP1	USP1__sherwood_1u__8__ULTRA-3433658	-1.74212	1.0734e-06
USP15	USP15__sherwood_1u__5__ULTRA-3433678	-0.663757	0.0497242
USP15	USP15__sherwood_1u__6__ULTRA-3433679	-1.58099	2.26729e-14
USP15	USP15__sherwood_1u__7__ULTRA-3433680	-0.863851	0.00587762
USP37	USP37__4__4__ULTRA-3354833	-0.544354	0.012146
USP37	USP37__sensor__1__ULTRA-3354832	-2.85903	1.2089e-05
USP37	USP37__sensor__2__ULTRA-3354830	-1.5302	0.000406266
USP37	USP37__sherwood__2__2__ULTRA-3354831	-1.85763	7.90587e-06
USP37	USP37__sherwood_1u__1__1__ULTRA-3354834	-1.49744	0.00028848
USP37	USP37__sherwood_1u__6__ULTRA-3433774	-1.91619	8.5133e-08
USP39	USP39__2__2__ULTRA-3195655	-2.06922	0.002507
USP39	USP39__sherwood_1u__5__ULTRA-3433781	-2.8281	0.010889
USP39	USP39__sherwood_1u__7__ULTRA-3433783	-2.76989	0.00890045
USP42	USP42__3__2__ULTRA-3403657	-0.965977	0.00293845
USP42	USP42__sherwood_1u__1__ULTRA-3433793	-1.29954	1.91346e-08
USP7	USP7__sherwood_1u__5__ULTRA-3433849	-0.825374	0.000105806
USP9X	USP9X__7__4__ULTRA-3400641	-1.32286	4.13178e-06
USP9X	USP9X__sensor__1__ULTRA-3400637	-2.06062	8.60255e-07
USP9X	USP9X__sherwood__1__1__ULTRA-3400642	-1.83415	3.17101e-07
USP9X	USP9X__sherwood_1u__4__3__ULTRA-3400638	-1.89988	0.00343341
USP9X	USP9X__sherwood_1u__4__ULTRA-3433857	-1.13808	0.00300561
USP9X	USP9X__sherwood_1u__6__ULTRA-3433859	-2.93742	6.14629e-08
USP9X	USP9X__sherwood_1u__8__ULTRA-3433860	-1.4661	5.70284e-09
USP9Y	USP9Y__sherwood_1u__2__ULTRA-3433861	-2.30182	5.40304e-19
UTP20	UTP20__4__4__ULTRA-3272613	-3.66764	6.22872e-07
UTP20	UTP20__sensor__1__ULTRA-3272614	-2.71566	0.0104693
UTP20	UTP20__sherwood__4__4__ULTRA-3272615	-2.48209	0.000401167
UTRN	UTRN__3__2__ULTRA-3387475	-1.15414	0.00277261
UTS2D	UTS2D__sensor__2__ULTRA-3265610	-1.56921	0.00145351
VAMP8	VAMP8__2__1__ULTRA-3408492	-1.7881	0.00199131
VAPA	VAPA__5__4__ULTRA-3412648	-0.872613	0.0310101
VBP1	VBP1__1__1__ULTRA-3387686	-1.82241	0.0420424
VBP1	VBP1__2__2__ULTRA-3387685	-2.31476	1.75785e-07
VCP	VCP__2__2__ULTRA-3387819	-1.24518	0.0054873
VCP	VCP__3__3__ULTRA-3387814	-5.03716	5.65711e-05
VN1R1	VN1R1__3__3__ULTRA-3352842	-2.23217	4.35704e-06
VN1R1	VN1R1__sensor__2__ULTRA-3352844	-0.782792	0.00985297
VPS52	VPS52__2__2__ULTRA-3360803	-1.20652	0.0183035
VPS53	VPS53__4__3__ULTRA-3345735	-0.558545	0.0152447
WAPAL	WAPAL__sensor__1__ULTRA-3250454	-1.19645	0.00199131
WDR36	WDR36__3__1__ULTRA-3212624	-3.05759	0.00536924
WDR36	WDR36__6__3__ULTRA-3212621	-2.40784	4.5607e-05
WDR36	WDR36__7__4__ULTRA-3212625	-2.24776	0.00453684
WDR36	WDR36__sensor__1__ULTRA-3212623	-3.59661	4.24055e-13
WDR59	WDR59__sherwood_1u__1__ULTRA-3395648	-1.36948	0.00287489
WDR59	WDR59__sherwood_1u__2__ULTRA-3395645	-0.909494	0.000225013
WDR77	WDR77__3__3__ULTRA-3393957	-2.68566	1.76161e-05
WDR82	WDR82__2__2__ULTRA-3397789	-4.94761	0.000368487
WDR82	WDR82__4__4__ULTRA-3397790	-1.6835	8.50643e-05
WDR82	WDR82__sherwood__7__RRUH-149719	-2.47131	0.000385061
WEE1	WEE1__sherwood__2__2__ULTRA-3388782	-3.96654	6.64565e-05
WEE1	WEE1__sherwood__3__3__ULTRA-3388780	-3.03957	0.0179536
WEE1	WEE1__sherwood_1u__4__3__ULTRA-3388778	-2.20078	0.0187099
WEE1	WEE1__sherwood_1u__5__4__ULTRA-3388777	-2.21573	0.0045685
WHSC1	WHSC1__dsir__1__ULTRA-3388824	-0.817228	0.00251594
WHSC1	WHSC1__sherwood_1u__5__ULTRA-3433937	-0.809771	0.000500287
WHSC1	WHSC1__sherwood_1u__7__ULTRA-3433938	-1.59889	0.0237845
WHSC1	WHSC1__sherwood_1u__8__ULTRA-3433939	-1.46772	7.05807e-07
WRN	WRN__5__4__ULTRA-3389075	-0.492769	0.0397965
WTAP	WTAP__1__1__ULTRA-3416083	-1.51601	0.000193164
WTAP	WTAP__4__4__ULTRA-3416079	-1.74914	0.0239511
WTAP	WTAP__sensor__2__ULTRA-3416082	-2.49504	4.33759e-07
WTAP	WTAP__sherwood_1u__1__1__RRUH-141302	-2.79924	4.74373e-05
XAB2	XAB2__2__2__ULTRA-3351873	-1.42189	0.0359499
XAB2	XAB2__5__4__ULTRA-3351872	-2.65726	0.00992988
XPO4	XPO4__2__2__ULTRA-3363530	-0.80591	0.000531263
XRCC4	XRCC4__1__1__ULTRA-3389338	-0.542782	0.0313213
XRCC4	XRCC4__3__2__ULTRA-3389334	-2.27091	0.000123139
XRCC4	XRCC4__sherwood_1u__3__3__RRUH-116902	-1.22865	8.59668e-05
XRCC6	XRCC6__3__3__ULTRA-3264143	-3.70737	0.0246687
XRCC6	XRCC6__sherwood_1u__1__1__RRUH-140785	-1.53247	0.0449473
XRN1	XRN1__2__2__ULTRA-3341613	-1.66464	0.00739676
XRN1	XRN1__sensor__2__ULTRA-3341614	-2.09867	4.01999e-12
XRN1	XRN1__sherwood__3__3__ULTRA-3341616	-2.2591	1.06174e-08
XRN1	XRN1__sherwood_1u__1__1__ULTRA-3341612	-2.42176	6.44231e-07
XRN2	XRN2__2__2__ULTRA-3248460	-2.42858	4.49138e-06
XRN2	XRN2__sensor__1__ULTRA-3248456	-2.16911	0.00157142
XYLT2	XYLT2__2__2__ULTRA-3362628	-1.10689	0.000490236
XYLT2	XYLT2__sherwood_1u__3__ULTRA-3362631	-2.26559	0.00110652
YARS2	YARS2__1__1__ULTRA-3335045	-1.12212	0.0018681
YARS2	YARS2__3__2__ULTRA-3335047	-2.04396	1.47468e-07
YARS2	YARS2__sensor__2__ULTRA-3335043	-3.189	7.59394e-10
YARS2	YARS2__sherwood__3__3__ULTRA-3335048	-2.98629	7.71545e-19
YEATS4	YEATS4__1__1__ULTRA-3398541	-1.10765	0.00107342
YEATS4	YEATS4__sherwood__1__1__RRUH-116923	-1.90757	9.71335e-08
YME1L1	YME1L1__sensor__2__ULTRA-3195792	-1.34816	0.000689139
YWHAE	YWHAE__sensor__2__ULTRA-3389471	-0.530435	0.0385988
YWHAE	YWHAE__sherwood_1u__7__3__RRUH-152525	-1.88725	0.0027312
ZBBX	ZBBX__sensor__2__ULTRA-3395709	-1.5805	3.76454e-07
ZBTB7A	ZBTB7A__sherwood_1u__1__1__RRUH-116996	-0.743882	0.0172921
ZC3H14	ZC3H14__3__3__ULTRA-3396359	-0.679064	0.0233269
ZC3H18	ZC3H18__3__3__ULTRA-3207968	-3.1763	0.00625909
ZC3H18	ZC3H18__sherwood_1u__1__1__RRUH-143170	-2.70041	0.000176381
ZC3H4	ZC3H4__3__1__ULTRA-3251926	-1.1852	0.0251635
ZC3H4	ZC3H4__7__3__ULTRA-3251928	-0.731737	0.0496013
ZC3H4	ZC3H4__sherwood_1u__3__3__RRUH-117010	-1.88083	4.59768e-05
ZEB2	ZEB2__1__1__ULTRA-3417609	-2.65797	1.47299e-11
ZEB2	ZEB2__2__2__ULTRA-3417607	-1.78916	0.00041413
ZEB2	ZEB2__sensor__1__ULTRA-3417605	-1.82938	2.32307e-06
ZEB2	ZEB2__sensor__2__ULTRA-3417608	-1.64698	6.73419e-07
ZFP3	ZFP3__2__2__ULTRA-3208405	-0.964725	0.0301532
ZFP30	ZFP30__sensor__2__ULTRA-3248603	-0.71026	0.0354602
ZFR	ZFR__4__3__ULTRA-3337553	-1.9161	8.26681e-06
ZFR	ZFR__5__4__ULTRA-3337556	-0.669878	0.019379
ZFR	ZFR__sensor__1__ULTRA-3337552	-2.27709	0.0001095
ZFR	ZFR__sensor__2__ULTRA-3337555	-0.911735	0.0431409
ZFR	ZFR__sherwood_1u__2__2__RRUH-165571	-0.891961	0.00755798
ZMAT2	ZMAT2__1__1__ULTRA-3220882	-2.38533	0.0018849
ZMAT2	ZMAT2__3__2__ULTRA-3220881	-2.78366	0.00584699
ZMIZ1	ZMIZ1__3__3__ULTRA-3352767	-2.50055	0.00965977
ZMPSTE24	ZMPSTE24__sherwood_1u__2__2__ULTRA-3192456	-2.79194	3.10684e-06
ZMPSTE24	ZMPSTE24__sherwood_1u__4__4__ULTRA-3192460	-1.8455	5.3153e-16
ZMPSTE24	ZMPSTE24__sherwood_1u__6__ULTRA-3422357	-0.743591	0.0225994
ZNF154	ZNF154__sensor__2__ULTRA-3391867	-1.30949	0.00151322
ZNF177	ZNF177__1__1__ULTRA-3391983	-1.4407	0.043929
ZNF177	ZNF177__2__2__ULTRA-3391984	-1.31531	0.0114392
ZNF177	ZNF177__sensor__1__ULTRA-3391986	-1.18675	1.16534e-05
ZNF20	ZNF20__1__1__ULTRA-3390101	-1.50601	0.00440898
ZNF208	ZNF208__sherwood_1u__1__1__ULTRA-3392180	-1.02623	0.000413621
ZNF397	ZNF397__2__2__ULTRA-3404339	-0.53148	0.0175482
ZNF397	ZNF397__3__3__ULTRA-3404341	-2.31812	1.04344e-09
ZNF426	ZNF426__4__4__ULTRA-3393977	-1.25304	0.0204867
ZNF426	ZNF426__sensor__1__ULTRA-3393979	-0.887095	0.00669767
ZNF479	ZNF479__3__3__ULTRA-3411266	-1.12786	0.00198679
ZNF479	ZNF479__4__4__ULTRA-3411268	-0.961258	0.0269601
ZNF490	ZNF490__1__1__ULTRA-3353816	-1.41039	0.000785284
ZNF490	ZNF490__sherwood_1u__5__ULTRA-3439626	-0.83705	0.0189775
ZNF496	ZNF496__1__1__ULTRA-3406216	-0.486049	0.00801651
ZNF496	ZNF496__3__3__ULTRA-3406212	-1.23347	0.0225265
ZNF562	ZNF562__sensor__1__ULTRA-3343440	-1.22345	0.00340659
ZNF562	ZNF562__sherwood_1u__7__ULTRA-3440386	-0.87401	0.0181214
ZNF679	ZNF679__3__3__ULTRA-3225526	-1.00811	0.0040051
ZNF679	ZNF679__sherwood__1__1__ULTRA-3225530	-1.51878	0.0322727
ZNF778	ZNF778__4__4__ULTRA-3234948	-1.09824	1.71198e-05
ZNF800	ZNF800__sensor__1__ULTRA-3225683	-0.871403	0.0183073
ZNF800	ZNF800__sensor__2__ULTRA-3225682	-3.16921	9.03609e-16
ZNF800	ZNF800__sherwood_1u__4__ULTRA-3225686	-0.712259	0.00476604
ZNF804A	ZNF804A__3__3__ULTRA-3412233	-0.952749	0.000198942
ZNF804A	ZNF804A__sensor__2__ULTRA-3412228	-0.510116	0.0259169
ZNF92	ZNF92__3__3__ULTRA-3225503	-1.03775	2.91277e-07
ZNF93	ZNF93__2__2__ULTRA-3400491	-2.77217	7.74483e-11
ZNF93	ZNF93__sensor__2__ULTRA-3400490	-2.57719	0.016485
ZRANB2	ZRANB2__5__4__ULTRA-3414655	-1.44825	4.75152e-06
ZRANB2	ZRANB2__sensor__2__ULTRA-3414652	-1.75912	0.000747952
ZRSR2	ZRSR2__3__2__ULTRA-3400626	-1.25244	3.12419e-07
ZRSR2	ZRSR2__6__4__ULTRA-3400629	-2.32681	6.57694e-10
ZRSR2	ZRSR2__sherwood__4__4__RRUH-161980	-2.3983	2.78546e-05
ZYG11A	ZYG11A__sherwood__3__3__ULTRA-3326060	-0.853761	0.011261

## Sheet: Fig6Sup1C_PDS_shRNAs
gene	shRNA	logFC	FDR
AARSD1	AARSD1__sensor__2__ULTRA-3398133	-1.38572	0.0217239
AATK	AATK__sherwood_1u__8__ULTRA-3422446	-1.34289	0.000876456
AATK	AATK__sherwood_1u__7__ULTRA-3422445	-1.56248	0.000727538
AATK	AATK__sherwood_1u__1__ULTRA-3422443	-2.41764	0.00841441
ABCB1	ABCB1__sherwood_1u__8__ULTRA-3422501	-2.29155	3.72733e-11
ABCB1	ABCB1__sherwood_1u__7__ULTRA-3422500	-2.81666	2.58359e-10
ABCB1	ABCB1__sherwood_1u__6__ULTRA-3422499	-3.34409	1.0809e-27
ABCB1	ABCB1__sherwood_1u__2__ULTRA-3422498	-2.0629	0.0273297
ABCB1	ABCB1__5__4__ULTRA-3338560	-3.19724	5.84403e-12
ABCB1	ABCB1__4__3__ULTRA-3338561	-3.078	5.03864e-10
ABCB1	ABCB1__3__2__ULTRA-3338559	-4.52273	3.5686e-21
ABCB7	ABCB7__sherwood_1u__5__ULTRA-3422522	-1.69193	0.00108994
ABCB7	ABCB7__shERWOOD__1U__Sensor__1__ULTRA-3483304	-2.95888	0.0465569
ABCB7	ABCB7__sherwood__1__1__ULTRA-3249958	-1.90516	0.00914728
ABCB7	ABCB7__sensor__2__ULTRA-3249954	-2.84612	0.000105308
ABCG8	ABCG8__2__2__ULTRA-3363229	-0.789031	0.000442064
ABHD12B	ABHD12B__2__2__ULTRA-3217216	-1.01185	4.91e-05
ABHD6	ABHD6__sherwood_1u__7__ULTRA-3434056	-1.82706	0.0252196
ACAD9	ACAD9__sensor__1__ULTRA-3278905	-2.44166	0.000483339
ACAD9	ACAD9__1__1__ULTRA-3278904	-1.24746	0.000199007
ACO2	ACO2__sherwood_1u__8__ULTRA-3434129	-3.2053	6.32955e-05
ACO2	ACO2__sherwood_1u__7__ULTRA-3434128	-2.4871	0.0153217
ACO2	ACO2__sherwood_1u__5__ULTRA-3434126	-3.81549	4.01653e-05
ACOXL	ACOXL__sherwood_1u__7__ULTRA-3434209	-1.6607	0.00919434
ACP6	ACP6__1__1__ULTRA-3335743	-3.31703	0.000962173
ACSS3	ACSS3__sherwood_1u__7__ULTRA-3434269	-1.31301	0.031711
ACTR6	ACTR6__4__4__ULTRA-3364114	-0.634825	0.00606183
ACVR1	ACVR1__1__1__ULTRA-3411474	-0.42824	0.0385105
ACVR2B	ACVR2B__sensor__1__ULTRA-3414496	-1.78855	0.0164864
ADAMTS15	ADAMTS15__sherwood_1u__6__ULTRA-3434405	-1.04899	0.0236382
ADAMTS15	ADAMTS15__2__2__ULTRA-3226375	-0.691766	0.00787439
ADAR	ADAR__sherwood_1u__5__ULTRA-3434458	-3.44984	5.07292e-06
ADAR	ADAR__sensor__1__ULTRA-3193309	-1.37758	0.0319603
ADAR	ADAR__2__2__ULTRA-3193310	-1.93186	0.0096191
ADAR	ADAR__1__1__ULTRA-3193312	-1.38148	0.0392521
ADCK5	ADCK5__sensor__2__ULTRA-3236659	-2.24052	0.00877729
ADH1C	ADH1C__3__3__ULTRA-3209451	-1.3618	0.00402547
ADSS	ADSS__sherwood_1u__7__ULTRA-3434542	-1.42585	0.000111151
ADSS	ADSS__sensor__2__ULTRA-3222694	-2.73373	0.000818328
ADSS	ADSS__5__4__ULTRA-3222690	-0.610639	0.0234341
ADSS	ADSS__4__3__ULTRA-3222691	-1.56263	0.0101554
AHCY	AHCY__sherwood_1u__5__ULTRA-3422881	-1.06544	0.0477752
AHCY	AHCY__sensor__2__ULTRA-3232938	-1.68807	0.0078213
AHCY	AHCY__3__3__ULTRA-3232940	-1.51651	0.049374
AHCY	AHCY__2__2__ULTRA-3232941	-2.34049	2.84147e-05
AHCYL1	AHCYL1__sherwood_1u__5__ULTRA-3434614	-2.17206	1.17717e-05
AHCYL1	AHCYL1__sherwood__4__4__ULTRA-3196112	-1.38967	0.00175636
AHCYL1	AHCYL1__sherwood__4__4__RRUH-162013	-1.38633	0.000740895
AHCYL1	AHCYL1__2__2__ULTRA-3196111	-0.776221	0.00211898
AHCYL2	AHCYL2__sensor__1__ULTRA-3253456	-1.47499	2.48277e-07
AHSA1	AHSA1__sensor__2__ULTRA-3194870	-2.77014	2.08735e-08
AHSA1	AHSA1__1__1__ULTRA-3194871	-1.0592	0.00320951
AIFM1	AIFM1__sherwood_1u__7__ULTRA-3434628	-0.764107	0.0207828
AIFM1	AIFM1__sensor__2__ULTRA-3411761	-3.73782	4.20959e-05
AIFM1	AIFM1__2__2__ULTRA-3411764	-0.80549	0.00869754
ALK	ALK__sherwood_1u__8__ULTRA-3422999	-1.51223	0.0227451
ALKBH6	ALKBH6__sensor__1__ULTRA-3406757	-1.18443	0.00164691
AMOTL1	AMOTL1__sensor__1__ULTRA-3221470	-1.32016	0.0227524
AMT	AMT__shERWOOD__1U__Sensor__1__ULTRA-3482173	-1.67563	0.0198821
ANAPC4	ANAPC4__sherwood__1__1__RRUH-153573	-1.57284	0.000381281
ANKRD11	ANKRD11__sherwood_1u__4__4__RRUH-101091	-2.24707	0.000118938
ANKRD11	ANKRD11__sherwood_1u__2__ULTRA-3280282	-5.93843	9.00286e-07
ANKRD11	ANKRD11__sensor__2__ULTRA-3280284	-1.56331	5.64606e-05
ANKRD11	ANKRD11__1__1__ULTRA-3280281	-1.33362	0.0133733
ANLN	ANLN__sherwood__1__1__ULTRA-3341517	-1.25504	0.000122654
ANLN	ANLN__4__4__ULTRA-3341516	-1.15286	0.0322153
ANLN	ANLN__2__2__ULTRA-3341519	-1.65809	0.0296678
AP1G1	AP1G1__sensor__1__ULTRA-3224307	-1.08413	0.0410893
AP3B1	AP3B1__sensor__2__ULTRA-3407786	-0.809243	0.00112349
AP3B1	AP3B1__3__3__ULTRA-3407788	-2.11395	0.0493248
API5	API5__sensor__2__ULTRA-3407510	-1.42168	0.0172672
API5	API5__sensor__1__ULTRA-3407508	-0.939934	0.00366342
API5	API5__4__4__ULTRA-3407506	-1.30623	5.94179e-05
API5	API5__3__3__ULTRA-3407509	-1.63434	0.000976801
API5	API5__2__2__ULTRA-3407507	-2.4392	2.3153e-05
ARF4	ARF4__sherwood_1u__2__2__RRUH-164939	-1.75484	0.0117822
ARF4	ARF4__4__3__ULTRA-3317780	-1.59567	0.000192601
ARHGAP1	ARHGAP1__sherwood__1__1__RRUH-158714	-2.81567	0.0106579
ARHGAP28	ARHGAP28__sherwood_1u__2__2__RRUH-139211	-1.21515	0.00572155
ARHGAP28	ARHGAP28__4__4__ULTRA-3396078	-0.968664	0.0328781
ARHGDIG	ARHGDIG__sensor__1__ULTRA-3321790	-2.15352	0.000110717
ARIH1	ARIH1__sherwood_1u__5__ULTRA-3434916	-1.77618	0.0053175
ASB12	ASB12__sensor__1__ULTRA-3216162	-1.44277	0.00826028
ASB12	ASB12__1__1__ULTRA-3216163	-0.691845	0.0125858
ASB5	ASB5__sherwood__1__1__ULTRA-3214554	-1.18749	4.46172e-05
ASNS	ASNS__sherwood_1u__8__ULTRA-3423228	-2.28449	0.0342524
ASNS	ASNS__sherwood_1u__6__ULTRA-3423226	-2.77421	0.0413014
ASNS	ASNS__1__1__ULTRA-3326147	-3.57999	0.0262236
ASXL2	ASXL2__sherwood__9__RRUH-149206	-1.57312	4.42837e-05
ASXL2	ASXL2__sherwood__7__RRUH-148696	-1.48319	0.00166159
ASXL2	ASXL2__1__1__ULTRA-3345626	-1.34514	0.00150129
ATAD3A	ATAD3A__sherwood_1u__5__ULTRA-3435049	-2.66405	0.000830441
ATAD3A	ATAD3A__2__2__ULTRA-3345399	-1.46573	0.0300308
ATAD3B	ATAD3B__sherwood_1u__6__ULTRA-3435053	-2.63847	0.00158356
ATAD3B	ATAD3B__sensor__2__ULTRA-3402723	-3.02398	0.00104327
ATG2A	ATG2A__1__1__ULTRA-3251143	-2.30148	2.05912e-05
ATM	ATM__sherwood_1u__4__4__ULTRA-3327647	-1.21375	1.00651e-05
ATP13A4	ATP13A4__sensor__1__ULTRA-3403995	-1.06208	0.0153912
ATP1A3	ATP1A3__sherwood_1u__3__ULTRA-3435124	-1.6773	5.1336e-05
ATP1A3	ATP1A3__2__1__ULTRA-3327949	-1.78318	2.73789e-07
ATP5F1	ATP5F1__2__2__ULTRA-3337310	-1.05703	0.00858748
ATP5O	ATP5O__sherwood_1u__6__ULTRA-3435244	-1.31808	0.00230674
ATP5O	ATP5O__3__3__ULTRA-3340295	-1.18059	0.0322434
ATP5O	ATP5O__2__2__ULTRA-3340296	-1.67804	0.00149902
ATP5O	ATP5O__1__1__ULTRA-3340292	-1.93499	1.13326e-06
ATP6V0A2	ATP6V0A2__sensor__1__ULTRA-3254851	-0.949419	0.000500474
ATP6V0C	ATP6V0C__sherwood_1u__3__ULTRA-3435263	-2.01667	0.0229768
ATP6V0C	ATP6V0C__4__3__ULTRA-3338917	-1.70255	0.0109485
ATP6V0D1	ATP6V0D1__sherwood_1u__8__ULTRA-3435270	-3.84332	0.000849072
ATP6V0D1	ATP6V0D1__sherwood_1u__5__ULTRA-3435269	-1.0656	0.0437645
ATP6V0D1	ATP6V0D1__sherwood_1u__2__ULTRA-3435268	-1.89546	4.70441e-05
ATP6V0D2	ATP6V0D2__4__3__ULTRA-3260436	-2.06188	7.24059e-05
ATP6V0E2	ATP6V0E2__sherwood_1u__4__ULTRA-3435278	-1.71082	0.0167635
ATP6V1C1	ATP6V1C1__sherwood__2__2__RRUH-101587	-3.57579	0.00530161
ATP6V1C1	ATP6V1C1__2__2__ULTRA-3339033	-2.16151	0.00165255
ATRX	ATRX__sherwood_1u__7__ULTRA-3423289	-0.766393	0.012879
ATRX	ATRX__sherwood_1u__6__ULTRA-3423288	-1.1061	0.0227067
ATRX	ATRX__sherwood_1u__4__ULTRA-3342997	-1.16577	0.000729011
ATRX	ATRX__sherwood__2__2__ULTRA-3342999	-1.02182	0.0320145
ATRX	ATRX__sensor__2__ULTRA-3342994	-1.08413	1.20073e-06
AURKB	AURKB__3__3__ULTRA-3412585	-2.09116	4.60873e-06
BAP1	BAP1__sherwood_1u__8__ULTRA-3423358	-3.641	8.8207e-06
BAP1	BAP1__sherwood_1u__6__ULTRA-3423357	-1.1981	0.00825296
BAP1	BAP1__sherwood_1u__3__ULTRA-3423355	-2.13795	0.00221217
BAP1	BAP1__sherwood__1__1__ULTRA-3400850	-2.59663	1.05631e-06
BAP1	BAP1__sensor__2__ULTRA-3400852	-3.396	3.13465e-06
BAP1	BAP1__sensor__1__ULTRA-3400848	-1.4517	0.01289
BAP1	BAP1__5__3__ULTRA-3400851	-2.6354	2.31403e-06
BATF	BATF__1__1__ULTRA-3194406	-0.84097	0.0404552
BCL10	BCL10__4__4__ULTRA-3409716	-1.19342	1.44794e-06
BCL2L14	BCL2L14__sherwood_1u__1__1__RRUH-101824	-3.41491	0.000235641
BEND6	BEND6__sensor__2__ULTRA-3244856	-0.706545	0.0345039
BHLHE41	BHLHE41__sherwood__4__4__RRUH-101869	-1.64007	0.000393336
BHLHE41	BHLHE41__5__3__ULTRA-3394690	-1.27019	0.0177593
BHLHE41	BHLHE41__1__1__ULTRA-3394693	-2.01502	0.000132204
BLM	BLM__shERWOOD__1U__Sensor__1__ULTRA-3483347	-1.43809	0.0155624
BLM	BLM__sensor__1__ULTRA-3363059	-1.97816	0.000449976
BMI1	BMI1__sensor__2__ULTRA-3365837	-0.876265	0.00144542
BMS1	BMS1__sherwood__8__4__RRUH-162780	-2.47047	0.0118789
BMS1	BMS1__5__3__ULTRA-3417308	-1.42123	0.0421087
BOP1	BOP1__sherwood_1u__7__ULTRA-3423464	-4.53971	0.00433293
BRCA1	BRCA1__sherwood__1__1__ULTRA-3372482	-1.5749	0.00416908
BRCA1	BRCA1__sensor__1__ULTRA-3372484	-2.97325	9.95897e-05
BRCA1	BRCA1__4__4__ULTRA-3372480	-3.74639	0.00165365
BRCA1	BRCA1__3__3__ULTRA-3372483	-2.70254	1.38459e-05
BRCA2	BRCA2__sensor__1__ULTRA-3373302	-4.00303	4.22517e-20
BRCA2	BRCA2__4__4__ULTRA-3373301	-1.35592	3.2035e-06
BRCA2	BRCA2__3__3__ULTRA-3373305	-2.39457	7.07108e-08
BRD2	BRD2__sherwood_1u__6__ULTRA-3423487	-0.824319	0.0486389
BRD2	BRD2__sherwood_1u__5__ULTRA-3423486	-1.15194	0.0125664
BRIP1	BRIP1__sherwood_1u__7__ULTRA-3435556	-0.584667	0.049374
BUB3	BUB3__sherwood_1u__4__4__RRUH-152399	-3.57745	0.0140817
BUB3	BUB3__sherwood__2__2__ULTRA-3412328	-1.22122	0.0407082
BUB3	BUB3__sensor__2__ULTRA-3412323	-2.88711	0.00600807
BUB3	BUB3__sensor__1__ULTRA-3412324	-3.76787	0.000253891
BUB3	BUB3__3__3__ULTRA-3412326	-2.78937	0.00429619
C10orf128	C10orf128__sensor__2__ULTRA-3226039	-1.62138	0.0164934
C10orf131	C10orf131__2__2__ULTRA-3189002	-0.838721	0.00227817
C10orf2	C10orf2__3__3__ULTRA-3350830	-2.13498	3.27699e-05
C11orf10	C11orf10__sherwood_1u__1__1__RRUH-137497	-4.21525	0.000219614
C11orf10	C11orf10__sherwood__1__1__RRUH-154226	-1.48544	0.00294032
C11orf73	C11orf73__3__3__ULTRA-3336940	-1.39026	0.0139464
C11orf75	C11orf75__sherwood__1__1__RRUH-151313	-1.74367	0.0173588
C14orf1	C14orf1__sherwood_1u__2__2__RRUH-164181	-1.00525	0.000515306
C14orf1	C14orf1__sherwood__3__3__ULTRA-3199368	-1.46772	1.9397e-06
C14orf1	C14orf1__sensor__2__ULTRA-3199367	-1.96619	0.000191575
C14orf1	C14orf1__2__2__ULTRA-3199365	-1.6669	0.0358407
C14orf166	C14orf166__4__4__ULTRA-3337452	-0.992168	0.0320541
C14orf166	C14orf166__2__2__ULTRA-3337453	-1.28819	0.0486952
C15orf29	C15orf29__sensor__2__ULTRA-3395823	-1.38141	1.74884e-11
C16orf80	C16orf80__sensor__2__ULTRA-3280072	-1.2106	0.022538
C1orf174	C1orf174__sensor__1__ULTRA-3306495	-1.585	8.04272e-06
C21orf2	C21orf2__sherwood__2__2__RRUH-140424	-2.5351	1.02725e-05
C21orf2	C21orf2__sensor__2__ULTRA-3389941	-2.04217	0.039083
C21orf2	C21orf2__8__4__ULTRA-3389943	-0.823873	0.021779
C3orf17	C3orf17__sherwood__1__1__ULTRA-3266273	-0.719682	0.0139849
C3orf17	C3orf17__sensor__1__ULTRA-3266271	-2.04563	1.62279e-05
C3orf17	C3orf17__3__3__ULTRA-3266272	-2.08882	0.00601191
C8orf59	C8orf59__sherwood_1u__4__4__RRUH-140745	-2.93167	0.000120658
C8orf59	C8orf59__6__4__ULTRA-3322373	-1.19426	0.00553387
C8orf59	C8orf59__5__3__ULTRA-3322369	-2.41614	1.19255e-06
C8orf59	C8orf59__3__1__ULTRA-3322374	-3.07388	3.12394e-07
CA5B	CA5B__sensor__1__ULTRA-3199759	-3.83649	1.33314e-12
CACNA1S	CACNA1S__sherwood_1u__6__ULTRA-3392624	-0.809347	0.041586
CACNA1S	CACNA1S__sherwood_1u__4__ULTRA-3423615	-1.17706	0.0436214
CACNG3	CACNG3__sherwood_1u__6__ULTRA-3423660	-1.17317	0.00763774
CAND1	CAND1__sherwood_1u__1__1__RRUH-102522	-0.797202	0.0231996
CARS	CARS__shERWOOD__1U__Sensor__1__ULTRA-3483324	-1.47872	0.00429619
CARS	CARS__5__4__ULTRA-3401027	-1.96209	0.0149241
CARS	CARS__3__2__ULTRA-3401029	-2.58335	6.88584e-05
CARS	CARS__2__1__ULTRA-3401031	-0.72139	0.0274207
CASP8AP2	CASP8AP2__sherwood_1u__1__1__ULTRA-3418749	-2.40713	3.6126e-10
CASP8AP2	CASP8AP2__2__2__ULTRA-3418751	-1.4384	9.29311e-11
CBFB	CBFB__4__4__ULTRA-3408401	-2.12105	0.00321857
CBFB	CBFB__2__2__ULTRA-3408404	-1.61369	0.0018408
CBFB	CBFB__1__1__ULTRA-3408402	-2.19827	0.00215705
CBWD1	CBWD1__4__4__ULTRA-3348146	-1.14627	0.0024067
CBWD2	CBWD2__sherwood__2__2__RRUH-156334	-1.08344	0.0126999
CBWD2	CBWD2__4__4__ULTRA-3219806	-1.21321	0.00110928
CBWD2	CBWD2__1__1__ULTRA-3219808	-1.0149	0.0184505
CBWD3	CBWD3__sherwood__2__2__RRUH-156343	-1.00554	0.0201714
CBWD3	CBWD3__4__4__ULTRA-3326585	-1.12574	0.00309789
CBWD3	CBWD3__1__1__ULTRA-3326587	-0.913187	0.0280996
CBWD6	CBWD6__sherwood_1u__5__ULTRA-3424741	-1.09242	0.00581445
CBWD6	CBWD6__sherwood__2__2__ULTRA-3363942	-1.58019	0.00057942
CBWD6	CBWD6__1__1__ULTRA-3363943	-0.884883	0.037536
CBX4	CBX4__dsir__1__ULTRA-3407414	-1.09675	0.0073001
CCAR1	CCAR1__sherwood_1u__4__4__ULTRA-3347537	-2.91824	0.00151328
CCAR1	CCAR1__sherwood_1u__3__3__ULTRA-3347539	-1.85833	0.00194702
CCAR1	CCAR1__sensor__2__ULTRA-3347540	-0.980244	0.0146246
CCAR1	CCAR1__4__4__ULTRA-3347538	-0.899796	0.0099442
CCAR1	CCAR1__1__1__ULTRA-3347535	-1.20684	3.19732e-08
CCDC22	CCDC22__sensor__1__ULTRA-3278622	-1.5551	0.000153989
CCDC22	CCDC22__1__1__ULTRA-3278626	-3.06386	2.54939e-07
CCDC6	CCDC6__sherwood__2__2__ULTRA-3397654	-1.23665	0.017499
CCDC6	CCDC6__5__4__ULTRA-3397658	-2.83535	0.0191841
CCDC6	CCDC6__4__3__ULTRA-3397657	-2.3765	0.000548592
CCDC6	CCDC6__1__1__ULTRA-3397659	-2.27055	0.0116838
CCDC93	CCDC93__sherwood__2__2__ULTRA-3341964	-1.12322	0.0062981
CCDC93	CCDC93__sensor__1__ULTRA-3341966	-1.9658	9.15855e-10
CCDC93	CCDC93__5__4__ULTRA-3341962	-0.933068	0.0317141
CCDC93	CCDC93__4__3__ULTRA-3341965	-3.11397	7.48087e-06
CCDC93	CCDC93__1__1__ULTRA-3341963	-1.43289	1.95614e-07
CCNC	CCNC__sensor__1__ULTRA-3409768	-0.62285	0.0474889
CCND1	CCND1__sherwood_1u__14__ULTRA-3357820	-2.2512	0.000936632
CCND1	CCND1__sherwood_1u__12__RRUH-145211	-2.26293	0.042734
CCND1	CCND1__sensor__2__ULTRA-3357821	-1.6206	0.016905
CCND1	CCND1__1__1__ULTRA-3357822	-3.26795	0.00280901
CCNE1	CCNE1__sensor__2__ULTRA-3410295	-0.888171	0.0108205
CCNT1	CCNT1__sherwood__1__1__RRUH-137534	-2.14537	8.55729e-05
CCNT1	CCNT1__sensor__1__ULTRA-3410920	-3.60626	4.82725e-08
CCNT1	CCNT1__6__4__ULTRA-3410922	-0.894293	0.0199264
CCNT1	CCNT1__5__3__ULTRA-3410918	-2.06238	0.000333324
CCNT1	CCNT1__3__2__ULTRA-3410921	-0.993018	0.00996148
CCNT1	CCNT1__2__1__ULTRA-3410919	-1.33426	0.000373021
CDC42SE1	CDC42SE1__3__2__ULTRA-3351531	-1.64476	0.00339599
CDC6	CDC6__sensor__2__ULTRA-3418132	-0.962713	0.0117822
CDC6	CDC6__5__4__ULTRA-3418136	-1.24313	3.72311e-05
CDC6	CDC6__4__3__ULTRA-3418131	-0.980572	0.00125524
CDC7	CDC7__sherwood_1u__7__ULTRA-3423910	-1.83634	2.64602e-10
CDC7	CDC7__sherwood__3__3__ULTRA-3400864	-1.1158	0.0135257
CDC7	CDC7__sherwood__2__2__ULTRA-3400859	-1.78982	0.000209903
CDC7	CDC7__6__4__ULTRA-3400860	-0.858876	0.00287475
CDH26	CDH26__sensor__1__ULTRA-3358493	-2.21223	0.038118
CDH26	CDH26__1__1__ULTRA-3358497	-1.30824	0.0250763
CDK12	CDK12__sherwood_1u__7__ULTRA-3423930	-1.40331	0.0140817
CDK12	CDK12__sensor__2__ULTRA-3337865	-1.50838	0.00177662
CDK12	CDK12__4__4__ULTRA-3337870	-7.86571	2.0876e-05
CDK13	CDK13__sherwood_1u__2__ULTRA-3408198	-1.17971	0.0151172
CDK13	CDK13__sherwood__4__4__ULTRA-3408195	-0.760316	0.00514462
CDK9	CDK9__sherwood_1u__8__ULTRA-3424017	-1.74091	0.00154612
CDK9	CDK9__sherwood_1u__2__2__ULTRA-3192374	-1.59056	8.77995e-10
CDK9	CDK9__shERWOOD__1U__Sensor__2__ULTRA-3484020	-0.927102	0.0170558
CDK9	CDK9__sensor__2__ULTRA-3192375	-1.30527	0.0268639
CENPN	CENPN__sensor__1__ULTRA-3347990	-0.863994	0.00600363
CENPN	CENPN__1__1__ULTRA-3347994	-2.29545	6.20616e-05
CERS2	CERS2__5__4__ULTRA-3288854	-1.98444	0.00138417
CFDP1	CFDP1__sensor__1__ULTRA-3193561	-0.924049	0.0186149
CHAF1B	CHAF1B__sherwood_1u__8__ULTRA-3424101	-2.38393	0.029915
CHAF1B	CHAF1B__sherwood_1u__6__ULTRA-3424099	-1.89625	0.00509673
CHAF1B	CHAF1B__sherwood_1u__5__ULTRA-3424098	-3.33408	0.00437999
CHCHD3	CHCHD3__sherwood__2__2__RRUH-141372	-2.15558	0.0276002
CHCHD3	CHCHD3__3__3__ULTRA-3344000	-2.1122	0.0138225
CHD4	CHD4__sherwood_1u__4__ULTRA-3424123	-2.59935	0.0157905
CHD4	CHD4__sherwood_1u__2__ULTRA-3424122	-3.21249	0.0486914
CHD4	CHD4__6__3__ULTRA-3198940	-2.89092	0.00349519
CHEK1	CHEK1__sherwood_1u__8__ULTRA-3424153	-1.08544	0.00915384
CHEK1	CHEK1__sherwood_1u__6__ULTRA-3424151	-1.91799	0.0185648
CHEK1	CHEK1__sensor__1__ULTRA-3199131	-0.691164	5.72722e-05
CHEK1	CHEK1__2__2__ULTRA-3199136	-1.81877	0.000324813
CHMP2A	CHMP2A__3__2__ULTRA-3272214	-6.10016	1.19319e-05
CHRNA6	CHRNA6__sherwood__2__2__ULTRA-3409885	-1.1957	1.09902e-05
CHRNA6	CHRNA6__3__2__ULTRA-3409884	-0.70159	0.0120732
CHTF18	CHTF18__4__3__ULTRA-3361775	-2.31076	0.000234665
CLDN5	CLDN5__sherwood_1u__1__1__RRUH-160332	-1.64482	0.0375026
CLSTN2	CLSTN2__4__3__ULTRA-3362382	-0.931521	0.0444621
CLTC	CLTC__sherwood_1u__2__2__RRUH-103519	-3.80634	0.00978453
CLTC	CLTC__sherwood__2__2__ULTRA-3206761	-0.958979	0.0149097
CLTC	CLTC__4__4__ULTRA-3206757	-2.61126	0.0130977
CLTC	CLTC__1__1__ULTRA-3206762	-1.93745	0.0239727
CLUL1	CLUL1__2__2__ULTRA-3271522	-0.91012	0.000994614
CNBP	CNBP__sherwood__4__4__ULTRA-3389856	-1.56654	0.0156917
CNBP	CNBP__sensor__1__ULTRA-3389857	-1.74839	0.00789958
CNGA4	CNGA4__sensor__1__ULTRA-3209099	-1.16534	0.0253103
COG3	COG3__2__2__ULTRA-3401602	-0.776059	0.00763815
COMMD3-BMI1	COMMD3-BMI1__sherwood_1u__1__1__RRUH-159898	-0.512325	0.034296
COMMD3-BMI1	COMMD3-BMI1__sensor__2__ULTRA-3190729	-0.891566	0.00264138
CORO1C	CORO1C__3__3__ULTRA-3255290	-2.55163	0.00277785
COX11	COX11__sherwood_1u__2__2__RRUH-157501	-0.603751	0.0147556
COX11	COX11__3__3__ULTRA-3212968	-0.909368	4.22886e-05
COX18	COX18__2__2__ULTRA-3275593	-1.2693	4.09393e-06
COX4I1	COX4I1__3__3__ULTRA-3212151	-1.8738	9.67093e-06
COX4I1	COX4I1__1__1__ULTRA-3212152	-1.01715	0.0125773
CREB3L3	CREB3L3__4__4__ULTRA-3405889	-1.95135	0.00204438
CRLS1	CRLS1__sherwood_1u__6__ULTRA-3436072	-0.889343	0.0121804
CRLS1	CRLS1__sensor__1__ULTRA-3342879	-1.61459	7.70653e-05
CRLS1	CRLS1__1__1__ULTRA-3342883	-1.25997	0.00320504
CRTAC1	CRTAC1__sherwood__3__3__RRUH-161268	-1.52531	0.00300982
CRTAC1	CRTAC1__1__1__ULTRA-3344908	-0.850904	0.0274207
CSN2	CSN2__sherwood__2__2__RRUH-155429	-2.5931	0.0483716
CSN2	CSN2__sherwood__1__1__ULTRA-3217094	-0.800535	0.000455968
CSNK1A1	CSNK1A1__sherwood_1u__7__ULTRA-3424502	-4.65241	1.79077e-08
CSNK1A1	CSNK1A1__sherwood_1u__4__ULTRA-3424500	-2.98514	0.00199751
CSNK1A1	CSNK1A1__sherwood_1u__2__2__ULTRA-3217164	-1.03104	0.0271416
CSNK1A1	CSNK1A1__sensor__2__ULTRA-3217160	-2.93683	0.000308706
CSTF1	CSTF1__2__2__ULTRA-3218547	-1.46928	0.00996148
CSTF1	CSTF1__1__1__ULTRA-3218550	-2.18454	6.48994e-05
CT45A2	CT45A2__sensor__1__ULTRA-3385691	-1.3825	1.98508e-05
CT45A2	CT45A2__3__3__ULTRA-3385688	-0.94388	0.000803666
CT45A2	CT45A2__1__1__ULTRA-3385690	-1.59168	8.79568e-09
CT45A4	CT45A4__sensor__1__ULTRA-3326286	-1.44253	8.35624e-06
CT45A4	CT45A4__3__3__ULTRA-3326283	-0.919683	0.00101773
CT45A4	CT45A4__1__1__ULTRA-3326285	-1.55725	5.23714e-09
CT45A6	CT45A6__sensor__1__ULTRA-3340536	-1.44136	1.36584e-05
CT45A6	CT45A6__4__4__ULTRA-3340533	-0.864593	0.00140071
CT45A6	CT45A6__1__1__ULTRA-3340535	-1.46106	3.10274e-08
CTSL2	CTSL2__sherwood_1u__6__RRUH-144772	-2.25278	0.000302486
CUL1	CUL1__sherwood_1u__1__1__ULTRA-3405291	-1.49881	0.0101554
CUL1	CUL1__sensor__1__ULTRA-3405290	-3.30137	0.0130136
CUL1	CUL1__5__4__ULTRA-3405292	-3.09446	0.00270986
CUL1	CUL1__3__3__ULTRA-3405295	-5.8708	3.65415e-07
CUL1	CUL1__2__2__ULTRA-3405294	-4.95049	2.92242e-08
CYC1	CYC1__4__4__ULTRA-3221048	-1.34876	0.0019642
CYC1	CYC1__3__3__ULTRA-3221049	-1.02841	0.0355118
CYC1	CYC1__1__1__ULTRA-3221047	-2.52117	0.0245386
DACH1	DACH1__2__2__ULTRA-3222789	-1.55782	0.00185515
DBF4	DBF4__sherwood__1__1__RRUH-104204	-1.03328	1.7841e-05
DBF4	DBF4__sensor__2__ULTRA-3197553	-2.15405	4.79679e-07
DBF4	DBF4__sensor__1__ULTRA-3197552	-2.23042	7.32705e-12
DBF4	DBF4__5__4__ULTRA-3197554	-2.51013	4.52285e-08
DBF4	DBF4__4__3__ULTRA-3197557	-1.97689	1.53379e-11
DBF4	DBF4__1__1__ULTRA-3197556	-1.42349	0.00178145
DBX2	DBX2__sensor__1__ULTRA-3325936	-0.612569	0.04057
DBX2	DBX2__6__4__ULTRA-3325932	-0.812755	0.0405143
DCP2	DCP2__4__4__ULTRA-3225228	-1.28283	0.0292263
DDX10	DDX10__sherwood_1u__7__ULTRA-3424698	-1.41743	0.00255636
DDX10	DDX10__sensor__1__ULTRA-3224842	-2.04764	0.00975975
DDX10	DDX10__4__3__ULTRA-3224846	-7.23312	5.60803e-07
DDX10	DDX10__2__1__ULTRA-3224843	-4.02562	0.0134922
DDX17	DDX17__sherwood_1u__5__ULTRA-3424704	-0.865054	0.0271624
DDX17	DDX17__4__4__ULTRA-3194259	-1.30289	0.0252196
DDX3X	DDX3X__sherwood_1u__7__ULTRA-3424778	-5.84471	0.00146333
DDX3X	DDX3X__sensor__1__ULTRA-3224541	-2.89884	8.3564e-05
DDX3X	DDX3X__4__3__ULTRA-3224542	-1.14983	0.00621617
DDX3X	DDX3X__1__1__ULTRA-3224544	-2.79495	5.85349e-05
DDX42	DDX42__sherwood_1u__8__ULTRA-3424795	-2.31869	0.00188112
DDX42	DDX42__sherwood_1u__7__ULTRA-3424794	-1.57709	0.00318871
DDX42	DDX42__sherwood_1u__4__ULTRA-3424793	-2.06992	0.0355148
DDX42	DDX42__sherwood_1u__1__ULTRA-3424792	-2.24526	0.0445025
DDX42	DDX42__sensor__2__ULTRA-3200430	-2.80363	2.48088e-11
DDX42	DDX42__2__1__ULTRA-3200434	-1.35409	0.0128955
DDX5	DDX5__sherwood_1u__6__ULTRA-3424813	-2.0059	0.0305827
DDX5	DDX5__sherwood_1u__5__ULTRA-3424812	-1.99081	0.00858878
DDX5	DDX5__4__4__ULTRA-3224587	-1.32285	0.0235921
DDX5	DDX5__1__1__ULTRA-3224584	-3.08527	7.41234e-10
DDX6	DDX6__sherwood__2__2__ULTRA-3224635	-7.76895	1.96717e-05
DDX6	DDX6__sherwood__1__1__RRUH-104320	-3.22607	0.0330559
DDX6	DDX6__sensor__2__ULTRA-3224634	-2.14764	0.00123529
DDX6	DDX6__sensor__1__ULTRA-3224633	-2.78594	1.70876e-11
DDX6	DDX6__5__4__ULTRA-3224636	-0.778302	0.020396
DEK	DEK__sherwood_1u__2__2__RRUH-140816	-1.26619	0.00133411
DEK	DEK__sherwood__4__4__ULTRA-3394178	-1.24267	9.93103e-10
DEK	DEK__sensor__2__ULTRA-3394177	-1.39694	0.000467404
DEK	DEK__6__4__ULTRA-3394181	-1.25549	0.00349473
DEK	DEK__2__1__ULTRA-3394182	-0.783077	0.0319603
DHRS4	DHRS4__sherwood_1u__8__ULTRA-3436475	-1.24018	0.00119522
DHX38	DHX38__sherwood_1u__8__ULTRA-3424959	-2.26587	0.00580743
DHX38	DHX38__sherwood_1u__6__ULTRA-3424957	-1.84662	0.0226897
DHX38	DHX38__sherwood_1u__5__ULTRA-3424956	-3.09836	0.00349473
DHX38	DHX38__4__4__ULTRA-3417254	-1.06919	0.000991018
DHX38	DHX38__1__1__ULTRA-3417255	-3.61982	0.0108586
DHX9	DHX9__sherwood_1u__7__ULTRA-3424973	-5.85158	4.28252e-07
DHX9	DHX9__sherwood_1u__6__ULTRA-3424972	-2.70696	3.03706e-06
DHX9	DHX9__sherwood_1u__5__ULTRA-3424971	-2.61479	0.034344
DHX9	DHX9__sensor__2__ULTRA-3224780	-2.97749	4.2453e-05
DHX9	DHX9__sensor__1__ULTRA-3224785	-2.32959	0.00798247
DIDO1	DIDO1__sherwood_1u__8__ULTRA-3424978	-2.83352	0.016518
DIDO1	DIDO1__sherwood_1u__7__ULTRA-3424977	-2.17649	0.0006091
DIDO1	DIDO1__sherwood_1u__5__ULTRA-3424976	-6.68816	0.000961865
DIDO1	DIDO1__sherwood_1u__3__ULTRA-3198881	-2.14736	0.000105839
DIDO1	DIDO1__sherwood_1u__1__ULTRA-3424975	-1.17327	0.0421087
DIDO1	DIDO1__sensor__2__ULTRA-3198876	-2.53899	0.000427247
DIDO1	DIDO1__6__4__ULTRA-3198879	-2.72667	0.0326774
DKC1	DKC1__sensor__2__ULTRA-3228984	-1.80574	0.043874
DKC1	DKC1__5__4__ULTRA-3228983	-3.37194	0.00619271
DKC1	DKC1__4__3__ULTRA-3228988	-2.45636	0.0365854
DLG1	DLG1__sherwood_1u__4__ULTRA-3229062	-0.523027	0.0435458
DMRTA1	DMRTA1__sensor__2__ULTRA-3361889	-1.86332	0.00142684
DMXL1	DMXL1__sherwood__3__3__RRUH-104536	-1.84812	1.78017e-05
DNA2	DNA2__sherwood_1u__2__2__ULTRA-3229320	-2.5007	0.0121756
DNA2	DNA2__sensor__2__ULTRA-3229321	-1.28618	0.000905451
DNA2	DNA2__sensor__1__ULTRA-3229318	-1.88855	0.0037247
DNA2	DNA2__4__4__ULTRA-3229322	-0.811047	0.0206907
DNAJA3	DNAJA3__sensor__2__ULTRA-3411390	-4.12738	7.62281e-08
DOCK4	DOCK4__4__3__ULTRA-3416919	-1.11359	0.0337315
DPY19L2	DPY19L2__3__3__ULTRA-3274436	-2.41262	0.000948435
DPY19L2	DPY19L2__1__1__ULTRA-3274435	-0.7788	0.0261206
DRAP1	DRAP1__4__2__ULTRA-3194833	-1.83186	0.0122111
DRG1	DRG1__sensor__1__ULTRA-3327659	-0.729332	0.00190536
DSN1	DSN1__sensor__2__ULTRA-3396748	-2.30936	0.00181832
DSN1	DSN1__6__4__ULTRA-3396751	-2.12885	0.0236758
DUSP6	DUSP6__sherwood_1u__2__2__RRUH-146142	-2.19885	0.00935315
DYNLRB1	DYNLRB1__2__2__ULTRA-3402049	-1.3088	0.0227896
DYRK1A	DYRK1A__sherwood_1u__3__3__RRUH-149166	-1.81788	1.15995e-14
DYRK1A	DYRK1A__5__4__ULTRA-3231500	-1.01802	1.18666e-05
DYRK1B	DYRK1B__sherwood_1u__4__ULTRA-3425083	-1.17508	0.0233623
EAPP	EAPP__sensor__2__ULTRA-3347986	-1.39861	0.00942296
EAPP	EAPP__3__3__ULTRA-3347988	-0.81702	0.00114157
EAPP	EAPP__1__1__ULTRA-3347983	-1.2608	0.00533805
ECE1	ECE1__shERWOOD__1U__Sensor__2__ULTRA-3483334	-0.931453	0.000373613
EEF1A1	EEF1A1__sherwood_1u__4__4__RRUH-104851	-2.96356	7.90321e-06
EEF1A1	EEF1A1__4__2__ULTRA-3232845	-6.03172	0.000307403
EFCAB7	EFCAB7__sherwood_1u__2__2__RRUH-165008	-1.65001	2.61686e-11
EHMT2	EHMT2__sherwood_1u__8__ULTRA-3425134	-1.81649	0.00148276
EIF3H	EIF3H__sherwood__2__2__ULTRA-3408455	-3.2594	5.26775e-05
EIF3H	EIF3H__sensor__2__ULTRA-3408458	-1.89468	0.00958055
EIF3H	EIF3H__5__4__ULTRA-3408456	-2.96607	0.00624184
EIF3H	EIF3H__3__2__ULTRA-3408454	-1.24977	0.000716822
EIF4A1	EIF4A1__sherwood_1u__7__ULTRA-3425152	-3.11526	0.0171006
EIF4A1	EIF4A1__5__4__ULTRA-3235011	-1.49004	0.0306668
EIF4A2	EIF4A2__3__3__ULTRA-3235035	-0.555164	0.0495329
EIF4E	EIF4E__sherwood__1__1__ULTRA-3235085	-6.60769	0.000161186
EIF4H	EIF4H__2__2__ULTRA-3388704	-0.570141	0.0137169
EIF5AL1	EIF5AL1__sensor__1__ULTRA-3216357	-4.08905	0.00151328
EIF5AL1	EIF5AL1__4__4__ULTRA-3216356	-6.29442	0.00147015
ELAC2	ELAC2__2__2__ULTRA-3358745	-0.912163	4.13787e-06
ELAC2	ELAC2__1__1__ULTRA-3358746	-3.91852	7.17291e-06
ELF2	ELF2__sherwood_1u__4__4__RRUH-142920	-1.89751	3.58343e-08
ELF2	ELF2__sherwood_1u__3__ULTRA-3235433	-1.51187	0.000964874
ELF2	ELF2__sensor__2__ULTRA-3235430	-1.77919	0.000118389
ELF2	ELF2__2__2__ULTRA-3235431	-1.16613	0.000755737
ELF2	ELF2__1__1__ULTRA-3235434	-2.22383	0.000777681
ELP4	ELP4__sherwood__2__2__ULTRA-3269202	-2.02813	0.000628505
ELP4	ELP4__sensor__2__ULTRA-3269199	-0.873126	0.0128955
ELP4	ELP4__2__2__ULTRA-3269198	-1.26574	0.00013096
EMG1	EMG1__sherwood_1u__7__ULTRA-3425176	-1.34141	0.000491628
EMG1	EMG1__1__1__ULTRA-3193618	-3.4736	0.000173719
ESRP1	ESRP1__sensor__2__ULTRA-3343599	-1.3132	0.00158356
ETS1	ETS1__5__4__ULTRA-3239943	-1.29695	0.000336978
EWSR1	EWSR1__sherwood_1u__3__3__RRUH-157469	-2.04844	1.20899e-05
EWSR1	EWSR1__sherwood_1u__1__1__RRUH-138446	-2.00571	0.00248068
EWSR1	EWSR1__sherwood__3__3__ULTRA-3240500	-1.58886	0.00827331
EWSR1	EWSR1__sensor__1__ULTRA-3240498	-2.86928	2.72592e-06
EWSR1	EWSR1__4__4__ULTRA-3240501	-1.6577	0.0287716
EXOC5	EXOC5__4__4__ULTRA-3195196	-0.761072	0.0140925
EXOC5	EXOC5__3__3__ULTRA-3195194	-1.61873	0.00269505
EXOSC2	EXOSC2__sensor__1__ULTRA-3253685	-2.19332	0.000260163
EXOSC2	EXOSC2__2__1__ULTRA-3253683	-2.42862	0.0127124
FAM117B	FAM117B__sherwood_1u__3__3__RRUH-141986	-3.07553	4.42837e-05
FAM117B	FAM117B__sensor__2__ULTRA-3219926	-0.80893	0.03979
FAM117B	FAM117B__4__4__ULTRA-3219922	-0.814459	7.08411e-05
FAM117B	FAM117B__1__1__ULTRA-3219925	-2.31811	3.28833e-08
FAM120B	FAM120B__sherwood__1__1__RRUH-159263	-1.04614	0.000133303
FAM120B	FAM120B__3__3__ULTRA-3405071	-0.944564	0.0202921
FAM160B1	FAM160B1__1__1__ULTRA-3354869	-0.575668	0.0217044
FAM174B	FAM174B__sensor__2__ULTRA-3322073	-1.36951	0.00304797
FAM174B	FAM174B__5__4__ULTRA-3322069	-0.792053	0.029595
FAM35A	FAM35A__4__3__ULTRA-3342073	-0.928251	0.00416445
FAM57B	FAM57B__1__1__ULTRA-3402315	-1.35435	0.0408125
FASTKD2	FASTKD2__sherwood__4__4__ULTRA-3248851	-0.583876	0.00901856
FASTKD2	FASTKD2__sherwood__1__1__ULTRA-3248852	-1.17728	2.78486e-07
FASTKD2	FASTKD2__sensor__1__ULTRA-3248848	-1.21484	0.00102187
FBRS	FBRS__sherwood_1u__1__ULTRA-3363470	-2.16164	8.37757e-05
FBRS	FBRS__4__4__ULTRA-3363468	-1.49283	0.00844083
FBXL14	FBXL14__5__4__ULTRA-3217050	-0.592509	0.018897
FBXO42	FBXO42__sensor__2__ULTRA-3341565	-1.916	0.000538804
FBXO42	FBXO42__sensor__1__ULTRA-3341566	-1.52086	0.000559777
FBXO42	FBXO42__2__2__ULTRA-3341567	-3.21917	0.00339602
FBXO42	FBXO42__1__1__ULTRA-3341563	-2.35303	0.00248427
FBXW11	FBXW11__sensor__1__ULTRA-3252622	-1.86823	1.5813e-09
FBXW11	FBXW11__2__2__ULTRA-3252623	-0.804867	0.0231878
FCF1	FCF1__sensor__2__ULTRA-3335108	-2.89926	0.0148724
FCF1	FCF1__5__4__ULTRA-3335110	-2.04467	0.000942193
FCF1	FCF1__4__3__ULTRA-3335111	-6.12202	3.02944e-05
FCF1	FCF1__3__2__ULTRA-3335109	-7.17615	2.34189e-06
FGD4	FGD4__sherwood_1u__3__3__RRUH-105714	-0.941369	0.0171006
FGD4	FGD4__sherwood_1u__1__1__RRUH-105713	-0.834961	0.000297094
FILIP1L	FILIP1L__sensor__2__ULTRA-3199949	-0.725668	0.00155525
FIP1L1	FIP1L1__3__3__ULTRA-3399344	-0.617408	0.044071
FIP1L1	FIP1L1__1__1__ULTRA-3399348	-3.66706	0.00168881
FUS	FUS__sherwood_1u__4__4__RRUH-105986	-3.84454	0.00468111
FUS	FUS__sensor__1__ULTRA-3262582	-2.52617	0.00202101
FUS	FUS__5__4__ULTRA-3262581	-2.37994	0.000111649
FUS	FUS__4__3__ULTRA-3262585	-1.63235	0.0156884
FUS	FUS__1__1__ULTRA-3262580	-5.24794	0.000765798
FXR2	FXR2__sherwood_1u__4__4__ULTRA-3415672	-0.548356	0.0209747
FZD10	FZD10__sensor__1__ULTRA-3199618	-1.91484	0.00507183
GABRA6	GABRA6__7__4__ULTRA-3264841	-1.06793	0.040232
GABRA6	GABRA6__2__1__ULTRA-3264838	-1.24928	1.12668e-11
GALNT5	GALNT5__sensor__1__ULTRA-3199704	-2.06736	9.80255e-07
GAR1	GAR1__sherwood_1u__8__ULTRA-3425784	-1.48845	0.0363414
GAR1	GAR1__sherwood_1u__6__ULTRA-3425783	-2.31505	0.0368513
GAR1	GAR1__sherwood_1u__3__3__ULTRA-3341461	-1.53932	0.000289125
GARNL3	GARNL3__sherwood__3__3__ULTRA-3404056	-0.917581	8.60191e-05
GARNL3	GARNL3__sensor__2__ULTRA-3404059	-2.11364	0.00851699
GARS	GARS__3__3__ULTRA-3267827	-4.64098	2.82184e-07
GARS	GARS__2__2__ULTRA-3267823	-3.32558	1.50621e-05
GARS	GARS__1__1__ULTRA-3267822	-2.22859	8.35145e-07
GATSL3	GATSL3__sensor__1__ULTRA-3367040	-0.963714	0.00523734
GLUD2	GLUD2__sensor__1__ULTRA-3273060	-1.14353	0.0396801
GNB2L1	GNB2L1__sherwood_1u__3__3__RRUH-137477	-3.90478	1.63905e-07
GNB2L1	GNB2L1__sensor__2__ULTRA-3193297	-1.8021	0.00206109
GNB2L1	GNB2L1__sensor__1__ULTRA-3193299	-7.21049	2.39079e-05
GNB2L1	GNB2L1__3__3__ULTRA-3193300	-4.28197	1.02749e-07
GNB2L1	GNB2L1__2__2__ULTRA-3193298	-2.26285	0.0391594
GNPTAB	GNPTAB__sensor__1__ULTRA-3394269	-1.80779	0.000130337
GOLGA3	GOLGA3__sherwood__2__2__RRUH-155413	-1.75393	0.0326536
GOLGA3	GOLGA3__3__3__ULTRA-3273652	-1.36809	0.00770208
GOLM1	GOLM1__sensor__1__ULTRA-3336042	-0.62606	0.0109508
GRIA1	GRIA1__1__1__ULTRA-3278256	-0.666205	0.0395062
GRIPAP1	GRIPAP1__sherwood_1u__4__4__RRUH-141500	-1.00468	0.0274045
GRSF1	GRSF1__sherwood_1u__3__3__RRUH-142846	-1.99561	0.000634981
GRSF1	GRSF1__sherwood__4__4__ULTRA-3281876	-0.860783	0.0119341
GRSF1	GRSF1__sensor__1__ULTRA-3281875	-1.83788	0.000153528
GRSF1	GRSF1__4__3__ULTRA-3281874	-1.28765	0.00229338
GRWD1	GRWD1__1__1__ULTRA-3402399	-0.729172	0.033724
GSX1	GSX1__sherwood_1u__3__2__RRUH-142084	-2.97109	0.00395705
GTF2B	GTF2B__dsir__1__ULTRA-3285317	-0.875377	0.00416445
H2AFZ	H2AFZ__sherwood_1u__8__ULTRA-3426622	-0.701481	0.00204131
H2AFZ	H2AFZ__6__4__ULTRA-3290847	-1.39674	0.000597891
HARS	HARS__sherwood_1u__7__ULTRA-3437644	-1.51938	0.00327627
HARS	HARS__6__4__ULTRA-3291997	-2.42312	5.27152e-05
HARS	HARS__4__3__ULTRA-3291992	-1.43754	0.00944079
HAUS3	HAUS3__sherwood_1u__3__3__RRUH-152463	-2.77301	3.43161e-09
HAUS3	HAUS3__sherwood__2__2__RRUH-153576	-3.4493	0.0431629
HAUS3	HAUS3__4__4__ULTRA-3394828	-2.67041	0.0016792
HAUS3	HAUS3__2__2__ULTRA-3394829	-3.71713	0.00336756
HAUS7	HAUS7__sherwood__2__2__ULTRA-3346663	-2.50082	0.00661795
HAVCR1	HAVCR1__2__2__ULTRA-3269788	-2.08882	0.00348035
HBA1	HBA1__3__3__ULTRA-3292354	-1.8633	0.00413016
HBA2	HBA2__sherwood_1u__1__1__RRUH-164051	-1.03762	0.0483906
HBA2	HBA2__3__3__ULTRA-3292436	-1.91356	0.00844083
HBXIP	HBXIP__sherwood_1u__2__2__RRUH-107133	-2.16674	0.00582726
HCFC1	HCFC1__sherwood_1u__8__ULTRA-3426656	-3.82845	0.0119885
HCFC1	HCFC1__sherwood_1u__7__ULTRA-3426655	-4.41691	7.36119e-05
HCFC1	HCFC1__sherwood_1u__5__ULTRA-3426653	-4.83832	0.00232651
HCFC1	HCFC1__sensor__1__ULTRA-3293627	-3.86545	0.00251761
HDAC11	HDAC11__3__1__ULTRA-3396379	-0.591588	0.0286467
HDAC4	HDAC4__sherwood__1__1__ULTRA-3417100	-1.54092	0.000131184
HDAC4	HDAC4__2__2__ULTRA-3417097	-1.58056	0.00638009
HDHD2	HDHD2__sherwood_1u__3__ULTRA-3426735	-2.54048	0.000229503
HERC2	HERC2__4__4__ULTRA-3409731	-1.60856	0.000964874
HERPUD1	HERPUD1__sherwood__3__3__RRUH-163636	-1.44724	0.00125618
HINT3	HINT3__sensor__2__ULTRA-3212853	-1.21493	0.0414574
HIST1H1E	HIST1H1E__sherwood_1u__2__2__RRUH-142301	-1.92648	0.00612784
HIST1H1E	HIST1H1E__sherwood__4__3__RRUH-156579	-1.63347	0.00596946
HIST1H2BN	HIST1H2BN__sherwood__3__3__ULTRA-3401072	-1.53611	0.0119885
HMGB1	HMGB1__2__2__ULTRA-3300469	-3.37693	0.00370038
HNRNPA2B1	HNRNPA2B1__sensor__2__ULTRA-3302593	-1.42042	0.000240988
HNRNPA2B1	HNRNPA2B1__6__4__ULTRA-3302590	-0.90303	0.0113989
HNRNPA2B1	HNRNPA2B1__3__3__ULTRA-3302592	-1.38805	0.0250763
HNRNPF	HNRNPF__sensor__2__ULTRA-3302616	-0.961313	0.000497669
HNRNPL	HNRNPL__1__1__ULTRA-3302872	-6.22151	0.00190054
HNRNPM	HNRNPM__sensor__2__ULTRA-3327321	-4.12521	6.26249e-05
HNRNPM	HNRNPM__3__3__ULTRA-3327324	-1.86211	0.0367118
HNRNPM	HNRNPM__1__1__ULTRA-3327323	-8.12019	2.35177e-06
HNRNPU	HNRNPU__sherwood__3__3__RRUH-162020	-4.50017	4.55062e-05
HNRNPU	HNRNPU__7__4__ULTRA-3302926	-1.85645	0.0402691
HNRNPU	HNRNPU__3__2__ULTRA-3302928	-4.3549	1.75567e-06
HNRNPU	HNRNPU__2__1__ULTRA-3302927	-5.05511	0.0493248
HOXB4	HOXB4__1__1__ULTRA-3304069	-0.99014	0.000181675
HOXC4	HOXC4__sensor__1__ULTRA-3304114	-0.384001	0.0478066
HOXD4	HOXD4__sensor__1__ULTRA-3304184	-1.79555	0.00230674
HOXD4	HOXD4__2__2__ULTRA-3304183	-0.734275	0.0492714
HSF1	HSF1__3__3__ULTRA-3304915	-2.989	0.00583159
HSF1	HSF1__2__2__ULTRA-3304913	-0.663115	0.0376014
HSF1	HSF1__1__1__ULTRA-3304917	-1.5209	0.00526089
HSP90AB1	HSP90AB1__sensor__2__ULTRA-3305521	-1.31141	0.0204804
HSPA14	HSPA14__sherwood__3__3__ULTRA-3335621	-1.55955	0.000307773
HSPA14	HSPA14__3__3__ULTRA-3335622	-0.935111	0.0167905
HSPA4	HSPA4__3__3__ULTRA-3305298	-0.722604	0.0293057
HSPA4	HSPA4__2__2__ULTRA-3305294	-1.287	8.44934e-05
HTATSF1	HTATSF1__sherwood_1u__4__4__RRUH-107505	-2.41223	0.00764634
HTATSF1	HTATSF1__sherwood_1u__2__2__RRUH-142610	-1.66763	3.64669e-05
HTATSF1	HTATSF1__7__4__ULTRA-3272594	-1.27066	0.0208169
HTR6	HTR6__sherwood_1u__7__ULTRA-3426935	-1.47404	0.0284364
HTR6	HTR6__sensor__2__ULTRA-3305784	-1.01993	0.00289959
HTR6	HTR6__sensor__1__ULTRA-3305781	-1.32136	0.0241775
HVCN1	HVCN1__sherwood_1u__7__ULTRA-3426950	-0.612508	0.0377908
IDH3A	IDH3A__sherwood_1u__5__ULTRA-3426967	-1.92068	0.000297317
IDH3A	IDH3A__sensor__1__ULTRA-3307070	-1.98472	0.0138615
IDH3A	IDH3A__2__2__ULTRA-3307072	-1.83691	0.00219081
IFI16	IFI16__sensor__1__ULTRA-3307223	-0.91108	0.0115279
IFNG	IFNG__sensor__2__ULTRA-3307717	-3.19982	0.000603802
IGF1R	IGF1R__sherwood_1u__4__ULTRA-3426988	-2.28886	0.000708215
IGF1R	IGF1R__sensor__2__ULTRA-3308044	-2.99772	4.98158e-09
IGFBP6	IGFBP6__sensor__2__ULTRA-3308212	-2.20842	0.00416908
IGFBP6	IGFBP6__1__1__ULTRA-3308211	-2.21283	0.00452434
IKBKB	IKBKB__sherwood_1u__5__ULTRA-3426994	-2.02135	0.000324813
IKBKB	IKBKB__sensor__1__ULTRA-3308797	-2.10064	0.0150832
IMP4	IMP4__sherwood__1__1__ULTRA-3413244	-2.25804	0.00423746
IMP4	IMP4__4__4__ULTRA-3413243	-1.78961	0.0397432
IMP4	IMP4__2__2__ULTRA-3413245	-5.63571	2.62228e-05
INO80B	INO80B__5__3__ULTRA-3401147	-0.725537	0.0242562
INO80B	INO80B__2__1__ULTRA-3401149	-1.86783	0.00486425
INSL4	INSL4__sensor__1__ULTRA-3314923	-1.65856	5.26775e-05
INSL4	INSL4__6__4__ULTRA-3314926	-1.67835	0.0132843
IRS1	IRS1__sherwood_1u__2__2__RRUH-149062	-1.39078	3.33543e-05
IRS1	IRS1__3__3__ULTRA-3316128	-1.13946	0.045174
ISCU	ISCU__sherwood_1u__4__4__RRUH-107897	-2.96773	0.0420885
ITGA9	ITGA9__sherwood_1u__1__1__RRUH-146545	-1.33819	0.000319801
ITGA9	ITGA9__5__4__ULTRA-3316572	-1.06316	0.0302131
ITGA9	ITGA9__4__3__ULTRA-3316573	-0.773221	0.00114872
ITGA9	ITGA9__3__2__ULTRA-3316576	-1.17703	0.0118428
ITPA	ITPA__sherwood_1u__6__ULTRA-3437999	-1.5189	0.0118428
JAKMIP2	JAKMIP2__sherwood__2__2__RRUH-149116	-0.585038	0.0427354
JARID2	JARID2__sherwood_1u__7__ULTRA-3427139	-0.856731	0.0174076
JARID2	JARID2__sensor__2__ULTRA-3316830	-0.880835	0.00644809
JUNB	JUNB__shERWOOD__1U__Sensor__1__ULTRA-3483129	-1.96028	0.0151144
JUNB	JUNB__5__4__ULTRA-3316846	-0.791356	0.0491222
KAT5	KAT5__dsir__1__ULTRA-3194292	-0.874804	0.0326323
KCNC3	KCNC3__6__3__ULTRA-3317166	-0.842899	6.63679e-05
KCNH1	KCNH1__2__2__ULTRA-3317404	-2.00622	0.00907874
KDM5D	KDM5D__dsir__2__ULTRA-3400735	-0.85834	0.0493347
KEAP1	KEAP1__sensor__1__ULTRA-3417438	-1.25724	0.0137758
KHDRBS1	KHDRBS1__sherwood__1__1__RRUH-152532	-1.41717	0.0192736
KIAA1033	KIAA1033__1__1__ULTRA-3253024	-0.971567	0.00371481
KIAA1524	KIAA1524__sherwood_1u__3__3__ULTRA-3354665	-1.96333	0.0164263
KIAA1524	KIAA1524__sherwood__4__4__RRUH-162387	-1.51506	3.82398e-05
KIAA1524	KIAA1524__sensor__2__ULTRA-3354670	-3.97978	0.000203081
KIAA1524	KIAA1524__sensor__1__ULTRA-3354668	-4.83598	3.33448e-07
KIAA1524	KIAA1524__5__3__ULTRA-3354667	-3.78019	0.00255208
KIAA1524	KIAA1524__3__2__ULTRA-3354666	-0.961301	1.20933e-05
KIF23	KIF23__7__4__ULTRA-3415566	-0.83929	0.0344979
KIT	KIT__sherwood_1u__8__ULTRA-3427689	-0.708599	0.00982535
KPNA4	KPNA4__sensor__2__ULTRA-3319076	-0.731774	0.0297749
KPNA4	KPNA4__sensor__1__ULTRA-3319077	-1.79434	3.42599e-07
KRTAP19-7	KRTAP19-7__sensor__1__ULTRA-3305937	-1.26177	0.0484001
KRTAP19-7	KRTAP19-7__5__4__ULTRA-3305940	-1.29417	0.0161548
LARP1	LARP1__4__3__ULTRA-3253338	-0.840299	0.0413014
LARP1	LARP1__3__2__ULTRA-3253340	-0.913541	0.00231284
LARP4B	LARP4B__1__1__ULTRA-3251675	-1.3826	6.75702e-06
LDHAL6B	LDHAL6B__sherwood_1u__7__ULTRA-3427748	-0.897966	0.000131627
LETM1	LETM1__1__1__ULTRA-3321620	-0.844542	0.00728056
LGALS9B	LGALS9B__sensor__2__ULTRA-3274881	-1.34672	0.0131861
LGALS9B	LGALS9B__4__4__ULTRA-3274882	-0.686927	0.0378215
LGALS9C	LGALS9C__sensor__2__ULTRA-3367426	-1.21721	0.025774
LHFP	LHFP__2__2__ULTRA-3191822	-1.09587	0.00816378
LHX4	LHX4__1__1__ULTRA-3410243	-4.02963	0.00223632
LMO7	LMO7__1__1__ULTRA-3322198	-1.00666	0.0178234
LPGAT1	LPGAT1__sherwood_1u__8__ULTRA-3438279	-0.941753	0.00251391
LPGAT1	LPGAT1__sensor__1__ULTRA-3418261	-1.51166	6.45394e-06
LRRC41	LRRC41__2__2__ULTRA-3194065	-1.08631	0.00210893
LRRFIP1	LRRFIP1__4__4__ULTRA-3412523	-1.29943	0.0280765
LRRFIP1	LRRFIP1__2__2__ULTRA-3412525	-0.624595	0.0164934
LSM7	LSM7__5__4__ULTRA-3337636	-3.87655	0.00453741
LTN1	LTN1__1__1__ULTRA-3267373	-0.890902	0.0164864
LUC7L3	LUC7L3__sherwood__3__3__ULTRA-3337833	-2.53071	0.000185203
LUC7L3	LUC7L3__4__4__ULTRA-3337830	-2.59502	4.05085e-06
LUC7L3	LUC7L3__1__1__ULTRA-3337834	-0.701563	0.0217458
LY96	LY96__sensor__2__ULTRA-3255465	-0.489967	0.0495783
LY96	LY96__1__1__ULTRA-3255464	-0.774559	5.17444e-05
MAGEA3	MAGEA3__2__2__ULTRA-3323716	-0.501461	0.0396801
MAGEA6	MAGEA6__2__2__ULTRA-3323734	-0.517003	0.0306828
MAP2K1	MAP2K1__sherwood__4__4__ULTRA-3348797	-3.44213	0.0207271
MAP2K1	MAP2K1__4__3__ULTRA-3348800	-5.91725	5.85033e-05
MAP2K1	MAP2K1__1__1__ULTRA-3348801	-2.67459	0.0362527
MAP3K4	MAP3K4__sherwood_1u__8__ULTRA-3428024	-2.2348	2.43356e-05
MAPK1	MAPK1__sherwood_1u__8__ULTRA-3428065	-7.39194	0.000189705
MAPK1	MAPK1__sherwood_1u__6__ULTRA-3428063	-4.28403	0.00302401
MASTL	MASTL__sherwood__2__2__ULTRA-3406598	-1.34523	1.36584e-05
MBD2	MBD2__sherwood_1u__8__ULTRA-3409778	-1.95848	0.000786718
MBD2	MBD2__sherwood_1u__6__ULTRA-3428188	-0.691236	0.0241
MBD2	MBD2__sherwood_1u__4__ULTRA-3409777	-0.916836	0.0352876
MBD6	MBD6__sherwood_1u__6__ULTRA-3428219	-2.65199	0.000119569
MBD6	MBD6__sherwood_1u__3__ULTRA-3202022	-1.35916	0.000978767
MBD6	MBD6__sherwood__2__2__ULTRA-3202018	-1.54902	0.033422
MBD6	MBD6__sensor__1__ULTRA-3202021	-1.81909	0.00055605
MC3R	MC3R__sherwood_1u__2__2__ULTRA-3324205	-1.25366	0.0362354
MC3R	MC3R__sensor__1__ULTRA-3324206	-7.25011	8.08574e-06
MCM10	MCM10__sherwood__2__2__RRUH-150223	-2.83797	0.00040993
MCM10	MCM10__5__3__ULTRA-3346300	-1.18207	0.0259863
MCM10	MCM10__4__2__ULTRA-3346297	-1.84739	0.00279921
MCOLN1	MCOLN1__sensor__1__ULTRA-3352853	-1.5157	0.00595486
MCPH1	MCPH1__sensor__1__ULTRA-3395296	-0.715847	0.0335674
MDC1	MDC1__sensor__2__ULTRA-3416419	-4.02663	1.98001e-06
MDC1	MDC1__2__2__ULTRA-3416422	-2.44219	1.46892e-05
MDM2	MDM2__sherwood_1u__6__ULTRA-3324353	-1.4745	3.79742e-05
MDM2	MDM2__sherwood_1u__3__ULTRA-3324349	-1.17438	0.00237892
MDM2	MDM2__sherwood_1u__2__2__ULTRA-3324354	-2.88968	1.22626e-06
MDM2	MDM2__sherwood__3__3__RRUH-144750	-1.99302	1.05082e-06
MDM2	MDM2__sherwood__2__2__RRUH-144520	-1.74959	7.07128e-05
MDM2	MDM2__4__3__ULTRA-3324350	-6.48962	3.75869e-05
MED24	MED24__7__4__ULTRA-3417767	-2.26323	2.8481e-05
MED24	MED24__2__1__ULTRA-3417768	-1.26309	0.00296669
METAP1	METAP1__sherwood_1u__8__ULTRA-3438448	-1.59289	0.0303608
METAP1	METAP1__sherwood_1u__6__ULTRA-3438446	-1.09943	0.0154679
METAP1	METAP1__sherwood_1u__3__3__ULTRA-3251564	-1.60506	0.000373613
METAP1	METAP1__sensor__2__ULTRA-3251561	-2.01143	5.85033e-05
METAP1	METAP1__3__3__ULTRA-3251562	-0.799753	0.0234447
METTL17	METTL17__sensor__2__ULTRA-3365285	-1.33274	0.0227451
METTL17	METTL17__sensor__1__ULTRA-3365283	-1.17509	1.03396e-05
MFAP1	MFAP1__sherwood_1u__2__2__RRUH-165846	-2.15338	7.14343e-05
MFAP1	MFAP1__sensor__2__ULTRA-3324522	-1.36224	0.00654783
MFAP1	MFAP1__3__2__ULTRA-3324521	-2.16539	0.00410866
MFNG	MFNG__sensor__2__ULTRA-3324557	-2.47855	7.08988e-05
MLL4	MLL4__sensor__2__ULTRA-3417088	-2.09921	4.79026e-06
MLL4	MLL4__sensor__1__ULTRA-3417089	-1.23341	0.0197182
MMP2	MMP2__shERWOOD__1U__Sensor__2__ULTRA-3482981	-1.99357	0.0131981
MMP26	MMP26__1__1__ULTRA-3350633	-2.02182	0.00642429
MORF4L1	MORF4L1__sherwood_1u__5__ULTRA-3428489	-1.28392	0.00422254
MORF4L1	MORF4L1__dsir__1__ULTRA-3197624	-0.899214	0.0456023
MPHOSPH6	MPHOSPH6__sherwood_1u__4__4__RRUH-150533	-4.98484	0.00435509
MPHOSPH6	MPHOSPH6__8__4__ULTRA-3191907	-2.01819	0.0199745
MPHOSPH6	MPHOSPH6__6__3__ULTRA-3191909	-2.03774	0.000164363
MPV17L	MPV17L__sensor__2__ULTRA-3264280	-2.64893	0.00183285
MRPL11	MRPL11__2__2__ULTRA-3366093	-0.632759	0.0378355
MRPL11	MRPL11__1__1__ULTRA-3366094	-2.31238	2.66234e-07
MRPL12	MRPL12__sensor__1__ULTRA-3359518	-1.89024	0.0195294
MRPL12	MRPL12__6__4__ULTRA-3359517	-1.72125	0.00291308
MRPL18	MRPL18__4__4__ULTRA-3279699	-1.8516	0.043874
MRPL18	MRPL18__2__2__ULTRA-3279695	-2.12732	6.7476e-05
MRPL18	MRPL18__1__1__ULTRA-3279698	-0.641019	0.033724
MRPL2	MRPL2__sensor__1__ULTRA-3335056	-1.8781	0.00151304
MRPL23	MRPL23__6__4__ULTRA-3359382	-2.13298	9.54951e-05
MRPL23	MRPL23__5__3__ULTRA-3359387	-0.666232	0.00600363
MRPL3	MRPL3__sherwood_1u__2__2__ULTRA-3199688	-2.14038	0.00141364
MRPL3	MRPL3__sensor__2__ULTRA-3199686	-1.39426	3.28426e-13
MRPL3	MRPL3__5__4__ULTRA-3199687	-1.22455	0.0333153
MRPL3	MRPL3__3__2__ULTRA-3199685	-1.68661	0.0078213
MRPL30	MRPL30__sensor__2__ULTRA-3335949	-0.701062	0.000944256
MRPL30	MRPL30__sensor__1__ULTRA-3335948	-1.443	0.000663844
MRPL30	MRPL30__3__1__ULTRA-3335947	-1.03896	0.0232528
MRPL35	MRPL35__sensor__1__ULTRA-3336264	-2.24978	4.09785e-07
MRPL35	MRPL35__4__4__ULTRA-3336265	-1.13072	3.76146e-05
MRPL35	MRPL35__3__3__ULTRA-3336263	-1.31398	0.00402983
MRPL35	MRPL35__2__2__ULTRA-3336267	-2.91867	3.48188e-06
MRPL37	MRPL37__sherwood__3__3__RRUH-156249	-1.14077	0.0124777
MRPL37	MRPL37__3__3__ULTRA-3335911	-3.11195	3.18679e-05
MRPL37	MRPL37__2__2__ULTRA-3335912	-1.40821	0.0244438
MRPL37	MRPL37__1__1__ULTRA-3335908	-1.2539	0.0361882
MRPL38	MRPL38__2__2__ULTRA-3366046	-1.12938	0.00022555
MRPL47	MRPL47__sensor__1__ULTRA-3352549	-2.30298	1.72631e-05
MRPL47	MRPL47__4__4__ULTRA-3352548	-2.25184	8.58962e-08
MRPL47	MRPL47__3__3__ULTRA-3352550	-1.75164	2.86142e-11
MRPL47	MRPL47__1__1__ULTRA-3352551	-1.44376	0.0478066
MRPL54	MRPL54__4__4__ULTRA-3203603	-1.00124	0.0247003
MRPL54	MRPL54__2__2__ULTRA-3203605	-0.994162	0.0370739
MRPS10	MRPS10__sherwood_1u__4__4__RRUH-109713	-1.01838	0.0387614
MRPS10	MRPS10__sensor__2__ULTRA-3345192	-2.1504	0.000594416
MRPS10	MRPS10__sensor__1__ULTRA-3345190	-1.45279	0.00131763
MRPS10	MRPS10__4__4__ULTRA-3345191	-0.877869	0.00149902
MRPS10	MRPS10__3__3__ULTRA-3345189	-1.44114	0.000184576
MRPS15	MRPS15__sensor__1__ULTRA-3366000	-2.35821	0.000110668
MRPS15	MRPS15__3__3__ULTRA-3366002	-1.78191	1.21728e-06
MRPS15	MRPS15__2__2__ULTRA-3365999	-1.30373	0.000143844
MRPS5	MRPS5__sensor__1__ULTRA-3366025	-3.38952	9.55858e-06
MRPS5	MRPS5__5__4__ULTRA-3366023	-1.03973	0.00839028
MRPS5	MRPS5__1__1__ULTRA-3366024	-2.24779	2.68754e-09
MRPS9	MRPS9__sherwood__3__3__ULTRA-3366011	-4.42405	1.52027e-06
MRPS9	MRPS9__sensor__2__ULTRA-3366012	-1.91815	0.0045332
MRPS9	MRPS9__2__2__ULTRA-3366014	-0.636709	0.00397943
MSH4	MSH4__sensor__2__ULTRA-3326492	-1.98248	1.6565e-05
MSH4	MSH4__sensor__1__ULTRA-3326495	-0.733022	0.0380565
MTA2	MTA2__sherwood_1u__8__ULTRA-3428553	-2.39412	2.82634e-06
MTA2	MTA2__sherwood_1u__5__ULTRA-3428550	-1.28446	0.0174772
MTA2	MTA2__sensor__1__ULTRA-3412659	-1.76723	0.0153557
MTA2	MTA2__2__2__ULTRA-3412658	-0.846312	0.00437999
MTBP	MTBP__sherwood_1u__3__3__RRUH-152572	-3.35475	1.94658e-05
MTBP	MTBP__sensor__2__ULTRA-3271451	-2.60707	0.00433293
MTBP	MTBP__sensor__1__ULTRA-3271450	-1.44703	0.00103943
MTBP	MTBP__3__3__ULTRA-3271452	-2.63166	2.52245e-05
MTBP	MTBP__2__2__ULTRA-3271449	-5.73726	2.11568e-08
MTBP	MTBP__1__1__ULTRA-3271448	-3.10235	0.0122952
MTPAP	MTPAP__sherwood_1u__1__1__ULTRA-3345055	-1.36998	0.00109824
MTPAP	MTPAP__3__3__ULTRA-3345057	-1.71956	0.0377717
MTPAP	MTPAP__2__2__ULTRA-3345059	-1.43766	1.47748e-05
MUC13	MUC13__4__4__ULTRA-3350875	-0.870703	0.0329175
MUC4	MUC4__sensor__2__ULTRA-3326917	-1.29743	0.0036371
MYBBP1A	MYBBP1A__sherwood__3__3__RRUH-156436	-8.42301	9.2971e-06
MYBBP1A	MYBBP1A__4__4__ULTRA-3194210	-1.80534	0.0333272
MYC	MYC__sherwood_1u__7__ULTRA-3428598	-7.64088	7.90415e-08
MYC	MYC__sherwood_1u__6__ULTRA-3428597	-5.88915	2.58349e-06
MYC	MYC__sherwood_1u__2__ULTRA-3428596	-2.57735	0.000122654
MYC	MYC__sensor__1__ULTRA-3327024	-1.71837	0.00394679
MYCBP2	MYCBP2__sensor__2__ULTRA-3250631	-2.44943	1.52053e-09
MYCBP2	MYCBP2__2__2__ULTRA-3250629	-1.18699	0.0484714
NAP1L1	NAP1L1__sherwood__4__3__RRUH-149007	-2.75811	0.000512197
NARS	NARS__3__3__ULTRA-3327358	-1.48547	1.79533e-07
NARS	NARS__2__2__ULTRA-3327356	-3.97162	0.000516405
NARS2	NARS2__sherwood__3__3__ULTRA-3395673	-1.50199	0.00844802
NARS2	NARS2__sensor__2__ULTRA-3395678	-2.2922	0.00501186
NARS2	NARS2__sensor__1__ULTRA-3395676	-2.67496	0.00331248
NARS2	NARS2__3__3__ULTRA-3395677	-1.69594	0.00243165
NARS2	NARS2__1__1__ULTRA-3395675	-3.51388	0.00416908
NBN	NBN__sherwood__2__2__ULTRA-3327397	-0.849163	0.00489267
NBN	NBN__3__3__ULTRA-3327396	-0.659814	0.029786
NBN	NBN__2__2__ULTRA-3327394	-1.5	1.27375e-06
NCAPG	NCAPG__sensor__2__ULTRA-3362739	-1.39995	0.00024405
NCAPG	NCAPG__2__2__ULTRA-3362742	-1.25065	0.00404698
NCAPG	NCAPG__1__1__ULTRA-3362743	-1.99553	0.00844802
NCAPH	NCAPH__6__4__ULTRA-3253638	-4.763	0.00212449
NCAPH	NCAPH__2__2__ULTRA-3253636	-2.39243	0.00757377
NCAPH2	NCAPH2__sensor__2__ULTRA-3287069	-1.11347	0.0165974
NCAPH2	NCAPH2__2__1__ULTRA-3287073	-1.08604	0.0066096
NCBP2	NCBP2__4__3__ULTRA-3249318	-1.28244	0.00414837
NCKAP1	NCKAP1__sensor__2__ULTRA-3196290	-2.65665	1.12538e-10
NCKAP1	NCKAP1__sensor__1__ULTRA-3196291	-1.32488	0.0103448
NCR2	NCR2__1__1__ULTRA-3415264	-0.808675	0.0231878
NDN	NDN__6__4__ULTRA-3327449	-1.44143	0.010096
NDUFA5	NDUFA5__sensor__2__ULTRA-3327478	-1.81593	0.0091668
NDUFB5	NDUFB5__2__2__ULTRA-3327551	-1.17635	0.0204091
NDUFB6	NDUFB6__3__3__ULTRA-3327557	-0.92374	0.0239727
NDUFB6	NDUFB6__1__1__ULTRA-3327555	-1.40066	5.14087e-06
NDUFS1	NDUFS1__4__4__ULTRA-3327597	-1.12476	0.0185912
NDUFS1	NDUFS1__2__2__ULTRA-3327594	-2.37398	0.0170316
NDUFS5	NDUFS5__sherwood__2__2__ULTRA-3327627	-1.51722	0.00240609
NDUFS7	NDUFS7__5__4__ULTRA-3316963	-1.50987	0.00555118
NDUFS7	NDUFS7__2__2__ULTRA-3316961	-1.88628	0.0150335
NEDD4L	NEDD4L__sherwood_1u__3__3__RRUH-157566	-2.44689	0.0180392
NEDD4L	NEDD4L__sherwood__1__1__ULTRA-3253050	-2.657	0.0114729
NEDD4L	NEDD4L__sensor__2__ULTRA-3253046	-2.75899	0.00300982
NEDD4L	NEDD4L__sensor__1__ULTRA-3253049	-2.11524	0.000206726
NEDD4L	NEDD4L__3__2__ULTRA-3253047	-1.30959	0.0245566
NEFH	NEFH__sensor__1__ULTRA-3327774	-0.513746	0.0237363
NFRKB	NFRKB__sherwood_1u__1__1__RRUH-110184	-2.03879	0.020842
NFRKB	NFRKB__sensor__2__ULTRA-3327999	-2.61648	2.00472e-08
NFRKB	NFRKB__sensor__1__ULTRA-3327996	-1.86693	0.00212449
NFYC	NFYC__sensor__2__ULTRA-3328032	-1.0577	0.00403782
NFYC	NFYC__4__4__ULTRA-3328036	-2.4917	3.12574e-09
NFYC	NFYC__2__2__ULTRA-3328035	-0.988556	0.000813828
NGRN	NGRN__sherwood_1u__2__2__RRUH-163850	-2.10643	0.0161151
NHP2	NHP2__sensor__2__ULTRA-3347052	-1.10432	0.0335809
NHP2	NHP2__sensor__1__ULTRA-3347050	-1.811	0.000837083
NHP2	NHP2__3__3__ULTRA-3347054	-2.18945	0.031461
NHP2	NHP2__1__1__ULTRA-3347051	-2.43138	0.000552961
NMT1	NMT1__shERWOOD__1U__Sensor__1__ULTRA-3483065	-1.21431	0.000525947
NOD1	NOD1__5__4__ULTRA-3193233	-0.711666	0.0136202
NPC1	NPC1__sensor__2__ULTRA-3328322	-1.75684	1.2111e-05
NPM1	NPM1__sherwood_1u__4__4__ULTRA-3328339	-2.74419	4.41558e-05
NPM1	NPM1__sherwood__4__4__RRUH-139901	-3.16528	0.000154762
NPM2	NPM2__sherwood_1u__4__2__RRUH-163838	-1.23555	0.0325817
NPM2	NPM2__5__4__ULTRA-3193020	-1.09105	0.0395062
NSD1	NSD1__dsir__2__ULTRA-3363508	-1.03299	0.0231878
NSF	NSF__sherwood_1u__8__ULTRA-3438935	-1.81692	0.012555
NSF	NSF__sherwood_1u__6__ULTRA-3438933	-3.51277	0.000594416
NSF	NSF__1__1__ULTRA-3328496	-1.30892	0.00201157
NSUN5	NSUN5__sensor__1__ULTRA-3347274	-2.09813	0.0183543
NUBP2	NUBP2__sherwood_1u__4__4__RRUH-110547	-4.2845	0.00058898
NUBP2	NUBP2__1__1__ULTRA-3191182	-1.38546	0.00342921
NUBPL	NUBPL__sherwood_1u__3__3__RRUH-138082	-1.68668	3.72012e-05
NUBPL	NUBPL__sensor__2__ULTRA-3397407	-1.24921	0.00503277
NUBPL	NUBPL__4__3__ULTRA-3397408	-1.32142	0.0202366
NUPL1	NUPL1__sensor__1__ULTRA-3417448	-4.23849	1.48279e-07
ODC1	ODC1__2__2__ULTRA-3329317	-1.49692	0.0381478
OGDH	OGDH__sherwood_1u__8__ULTRA-3439083	-4.03509	0.0115757
OGDH	OGDH__sherwood_1u__7__ULTRA-3439082	-3.89854	0.00948187
OGDH	OGDH__sensor__1__ULTRA-3329345	-2.76983	0.0140817
OGDH	OGDH__4__4__ULTRA-3329346	-2.00611	0.0134635
OGDH	OGDH__3__3__ULTRA-3329347	-2.74121	0.0173588
OGFR	OGFR__sherwood__3__3__ULTRA-3198591	-1.18562	0.00580743
OGFR	OGFR__sherwood__1__1__RRUH-152759	-2.64455	0.000270222
OLIG2	OLIG2__sensor__1__ULTRA-3192039	-2.36502	1.58582e-05
OR13C3	OR13C3__6__4__ULTRA-3214100	-0.576729	0.0335834
OR1D2	OR1D2__1__1__ULTRA-3330801	-1.50758	3.12446e-05
OR2H2	OR2H2__3__3__ULTRA-3394659	-1.9079	0.00165365
OR2S2	OR2S2__7__3__ULTRA-3350849	-0.96618	0.0220301
OR2S2	OR2S2__6__2__ULTRA-3350850	-0.898184	0.000168415
OR2W1	OR2W1__1__1__ULTRA-3269622	-1.0521	0.00653794
OR4X1	OR4X1__sherwood_1u__3__ULTRA-3320819	-2.98051	0.000163483
OR5AK2	OR5AK2__sherwood_1u__2__ULTRA-3320871	-1.73631	0.00332492
OR5AK2	OR5AK2__1__1__ULTRA-3320870	-2.27834	8.68086e-10
OR5B2	OR5B2__2__2__ULTRA-3320874	-0.490153	0.049942
OR5L2	OR5L2__7__4__ULTRA-3268294	-1.89059	4.08335e-07
OR5L2	OR5L2__5__3__ULTRA-3268296	-2.29602	4.17893e-05
OR5W2	OR5W2__1__1__ULTRA-3320831	-0.482397	0.0248602
OR6A2	OR6A2__5__3__ULTRA-3408087	-1.17603	0.00273795
OR6X1	OR6X1__sherwood_1u__4__ULTRA-3320919	-1.70484	4.34693e-05
OR6X1	OR6X1__1__1__ULTRA-3320920	-0.537725	0.0257407
ORC1	ORC1__sensor__2__ULTRA-3331418	-2.21586	0.000263671
ORC1	ORC1__sensor__1__ULTRA-3331421	-1.90729	0.00905197
OSGEP	OSGEP__sherwood_1u__6__ULTRA-3439117	-1.54764	0.0118428
OSGEP	OSGEP__sensor__1__ULTRA-3347023	-2.60336	0.0373553
OSTC	OSTC__sherwood_1u__8__ULTRA-3439127	-0.550669	0.0188473
OSTC	OSTC__sherwood_1u__7__ULTRA-3439126	-1.00778	0.00579826
OSTC	OSTC__sherwood_1u__5__ULTRA-3439125	-1.31487	0.0025518
OSTC	OSTC__sensor__1__ULTRA-3356108	-1.47743	0.00672531
OSTC	OSTC__2__2__ULTRA-3356111	-1.44006	1.21353e-14
OSTC	OSTC__1__1__ULTRA-3356110	-1.5086	5.03864e-10
OXR1	OXR1__sensor__1__ULTRA-3344689	-1.28628	0.00437022
PABPN1	PABPN1__sherwood_1u__2__2__RRUH-165117	-2.02314	0.0242431
PABPN1	PABPN1__1__1__ULTRA-3398811	-6.56988	0.000307194
PAICS	PAICS__sherwood_1u__8__ULTRA-3429258	-2.74636	0.00759206
PAICS	PAICS__sherwood_1u__7__ULTRA-3429257	-3.76657	0.00401473
PAICS	PAICS__shERWOOD__1U__Sensor__2__ULTRA-3483492	-3.0213	3.58343e-08
PAICS	PAICS__sensor__1__ULTRA-3194949	-2.66755	2.93802e-06
PAICS	PAICS__2__2__ULTRA-3194950	-3.15297	0.0208085
PALB2	PALB2__sherwood_1u__2__2__RRUH-164873	-7.68319	4.5411e-06
PALB2	PALB2__sherwood__3__3__ULTRA-3395657	-1.0031	3.57506e-05
PALB2	PALB2__sherwood__1__1__ULTRA-3395658	-2.50544	2.50872e-25
PALB2	PALB2__sensor__2__ULTRA-3395656	-1.4361	0.000124292
PALB2	PALB2__sensor__1__ULTRA-3395659	-1.71448	0.00278304
PALB2	PALB2__4__4__ULTRA-3395660	-1.41087	0.000895318
PARP1	PARP1__sherwood__2__ULTRA-3216286	-1.01175	0.00520082
PARP1	PARP1__1__1__ULTRA-3216281	-0.896274	0.00117637
PAX7	PAX7__sensor__1__ULTRA-3334328	-0.853021	0.0362962
PAX7	PAX7__8__4__ULTRA-3334326	-1.19449	0.045132
PCDHGA2	PCDHGA2__4__4__ULTRA-3349062	-1.08029	0.00278304
PCNA	PCNA__sherwood__2__2__ULTRA-3335331	-3.98647	0.0427839
PCNA	PCNA__sherwood__2__2__RRUH-153967	-6.4632	0.00105059
PCNA	PCNA__5__4__ULTRA-3335333	-2.54554	0.01186
PCNA	PCNA__4__3__ULTRA-3335334	-1.04119	0.0178284
PCNA	PCNA__3__2__ULTRA-3335332	-3.53335	0.0055353
PCNA	PCNA__2__1__ULTRA-3335330	-3.71346	0.0313223
PDE10A	PDE10A__sensor__1__ULTRA-3196776	-1.33868	0.01116
PDE3B	PDE3B__sherwood_1u__1__ULTRA-3429501	-2.04092	0.000222034
PDK4	PDK4__sherwood_1u__5__ULTRA-3429610	-0.662305	0.00207214
PDPK1	PDPK1__sherwood_1u__4__4__RRUH-111164	-3.21289	0.000209989
PDPK1	PDPK1__sherwood_1u__12__ULTRA-3337721	-0.927288	3.94064e-06
PDPK1	PDPK1__shERWOOD__1U__Sensor__1__ULTRA-3482490	-2.12535	0.00955676
PDPK1	PDPK1__sherwood__1__1__ULTRA-3337724	-2.09189	0.000402108
PDPK1	PDPK1__4__4__ULTRA-3337723	-2.32374	2.58304e-06
PDZD2	PDZD2__4__4__ULTRA-3250237	-0.697775	0.0463047
PDZD2	PDZD2__2__2__ULTRA-3250236	-1.22463	0.00642782
PDZD2	PDZD2__1__1__ULTRA-3250234	-1.73837	1.17112e-05
PET112	PET112__sensor__1__ULTRA-3338108	-2.55368	0.000455273
PET112	PET112__3__3__ULTRA-3338105	-1.64452	0.0167905
PGM2L1	PGM2L1__sherwood__2__2__ULTRA-3274283	-2.878	0.000478065
PGRMC2	PGRMC2__sensor__1__ULTRA-3193527	-0.84531	0.0123412
PHACTR4	PHACTR4__sensor__1__ULTRA-3367903	-0.972151	9.71987e-05
PHB	PHB__sherwood_1u__2__2__RRUH-139110	-3.62978	6.56865e-05
PHB	PHB__sensor__1__ULTRA-3338581	-2.51271	0.00230533
PHYH	PHYH__sherwood_1u__5__ULTRA-3429807	-1.17233	0.0163997
PHYH	PHYH__1__1__ULTRA-3338753	-2.17486	0.00269505
PI4K2B	PI4K2B__sherwood_1u__6__ULTRA-3429816	-0.606082	0.020396
PI4K2B	PI4K2B__4__4__ULTRA-3345924	-0.589178	0.0483716
PIAS1	PIAS1__sensor__2__ULTRA-3407921	-1.68809	0.00123529
PIAS1	PIAS1__2__2__ULTRA-3407924	-1.68484	0.0028868
PIAS1	PIAS1__1__1__ULTRA-3407925	-0.799389	0.0342612
PICK1	PICK1__sensor__2__ULTRA-3415414	-1.72981	0.00782184
PIK3C2A	PIK3C2A__sherwood_1u__9__ULTRA-3338987	-1.81685	0.00621845
PIM3	PIM3__sherwood_1u__7__ULTRA-3429909	-1.06509	0.0223873
PIM3	PIM3__sherwood_1u__1__ULTRA-3429907	-0.74217	0.0264966
PKMYT1	PKMYT1__sensor__2__ULTRA-3411359	-1.37849	0.00668294
PMPCB	PMPCB__sherwood_1u__6__ULTRA-3439691	-1.98495	0.0220282
PMPCB	PMPCB__sherwood_1u__4__4__ULTRA-3415664	-2.51978	3.75869e-05
PMPCB	PMPCB__shERWOOD__1U__Sensor__2__ULTRA-3439597	-3.52819	0.000679543
PMPCB	PMPCB__2__2__ULTRA-3415668	-2.57236	2.36809e-06
PNISR	PNISR__sherwood_1u__1__1__RRUH-161830	-1.39867	0.0129915
PNISR	PNISR__2__2__ULTRA-3266900	-1.32592	0.000307954
PNN	PNN__sensor__2__ULTRA-3340439	-3.11161	0.0266063
PNN	PNN__sensor__1__ULTRA-3340440	-1.69065	0.00225297
PNPLA8	PNPLA8__3__3__ULTRA-3333836	-1.37526	0.000312853
POLA2	POLA2__3__3__ULTRA-3255499	-1.67483	0.00658195
POLA2	POLA2__2__2__ULTRA-3255501	-2.35813	0.0460932
POLD2	POLD2__sherwood__4__4__RRUH-152653	-2.77227	0.00371937
POLD2	POLD2__sensor__2__ULTRA-3340870	-2.74192	0.00019079
POLD2	POLD2__3__3__ULTRA-3340869	-0.863249	0.0153557
POLG	POLG__sensor__1__ULTRA-3340965	-1.63726	0.0172065
POLQ	POLQ__sensor__2__ULTRA-3195719	-1.09133	0.000427247
POLQ	POLQ__sensor__1__ULTRA-3195721	-2.18371	2.73904e-05
POLQ	POLQ__2__2__ULTRA-3195723	-2.05751	9.01554e-17
POLQ	POLQ__1__1__ULTRA-3195722	-0.431001	0.0336209
POLR1A	POLR1A__sherwood__3__3__ULTRA-3266331	-2.17866	9.22974e-07
POLR1A	POLR1A__sensor__2__ULTRA-3266332	-2.52715	0.0121309
POLR1A	POLR1A__5__3__ULTRA-3266330	-1.67136	1.58582e-05
POLR1A	POLR1A__4__2__ULTRA-3266327	-3.46642	0.00432989
POLRMT	POLRMT__sensor__1__ULTRA-3341443	-2.15106	0.0333431
POLRMT	POLRMT__1__1__ULTRA-3341447	-3.40441	0.00129975
PPAPDC3	PPAPDC3__1__1__ULTRA-3406150	-2.1347	0.00888666
PPIP5K2	PPIP5K2__2__2__ULTRA-3252379	-2.96661	0.000970691
PPIP5K2	PPIP5K2__1__1__ULTRA-3252382	-0.702636	0.00342139
PPM1D	PPM1D__sensor__2__ULTRA-3406637	-1.38251	0.0215945
PPM1D	PPM1D__7__4__ULTRA-3406639	-0.966567	0.000148176
PPM1D	PPM1D__4__2__ULTRA-3406640	-2.19624	0.00104689
PPP1R8	PPP1R8__sensor__1__ULTRA-3344920	-2.43201	0.00270957
PPP1R8	PPP1R8__3__3__ULTRA-3344917	-0.883459	0.0127994
PPP1R8	PPP1R8__1__1__ULTRA-3344919	-1.1605	0.00507776
PPRC1	PPRC1__sensor__2__ULTRA-3250697	-0.768841	0.0313744
PPRC1	PPRC1__sensor__1__ULTRA-3250699	-1.35375	0.00994808
PPRC1	PPRC1__3__3__ULTRA-3250696	-1.62857	0.0108993
PRB4	PRB4__4__4__ULTRA-3346415	-1.8375	1.10642e-06
PRB4	PRB4__1__1__ULTRA-3346410	-2.63902	5.08739e-07
PRDM11	PRDM11__5__3__ULTRA-3352006	-1.11951	0.0112512
PRDM14	PRDM14__sherwood_1u__6__ULTRA-3430117	-0.707429	0.0078213
PRDM14	PRDM14__sensor__2__ULTRA-3361975	-1.56496	0.0170016
PRDM4	PRDM4__sherwood_1u__8__ULTRA-3430134	-0.750358	0.0263757
PRDM4	PRDM4__sensor__1__ULTRA-3199081	-0.768385	0.0198753
PRG3	PRG3__sensor__2__ULTRA-3193245	-2.01357	0.000824844
PRKCD	PRKCD__sherwood_1u__8__ULTRA-3430189	-0.912311	0.0172845
PRKCD	PRKCD__dsir__2__ULTRA-3347863	-1.97349	0.00697705
PRKCD	PRKCD__5__4__ULTRA-3347861	-1.46052	0.0489766
PRKCH	PRKCH__sensor__1__ULTRA-3347998	-1.15472	0.0181602
PRKRIR	PRKRIR__sherwood_1u__7__ULTRA-3430238	-0.949326	8.7958e-07
PRKRIR	PRKRIR__sherwood__4__4__ULTRA-3349131	-1.12154	0.00340518
PRKRIR	PRKRIR__1__1__ULTRA-3349128	-1.24886	0.000651038
PRPF39	PRPF39__sensor__2__ULTRA-3344454	-3.36326	0.00200668
PRPF39	PRPF39__1__1__ULTRA-3344457	-0.539641	0.0396801
PRRC2B	PRRC2B__1__1__ULTRA-3405976	-4.35531	4.75763e-05
PRRX2	PRRX2__2__2__ULTRA-3336763	-1.47157	0.0143728
PSAT1	PSAT1__sensor__1__ULTRA-3288996	-0.681495	0.00254407
PSAT1	PSAT1__1__1__ULTRA-3288997	-3.04955	0.000149997
PSKH1	PSKH1__4__2__ULTRA-3351345	-0.962401	0.0427018
PSMC4	PSMC4__sherwood__4__4__RRUH-152243	-1.41168	0.0127281
PSMC4	PSMC4__sensor__2__ULTRA-3352241	-2.41478	0.0219007
PSMC4	PSMC4__3__2__ULTRA-3352238	-1.62593	0.000285039
PTBP1	PTBP1__sensor__1__ULTRA-3353056	-1.37637	0.000163467
PTGES3	PTGES3__sherwood__3__3__ULTRA-3195778	-1.33921	0.00620533
PTGES3	PTGES3__sensor__2__ULTRA-3195779	-2.25528	8.34704e-07
PTGES3	PTGES3__4__4__ULTRA-3195776	-0.770365	0.00185397
PTGFRN	PTGFRN__1__1__ULTRA-3353383	-1.5056	7.35635e-08
PTK7	PTK7__shERWOOD__1U__Sensor__1__ULTRA-3482951	-0.623664	0.01606
PTP4A1	PTP4A1__5__4__ULTRA-3392652	-1.46896	0.00106352
PTPN1	PTPN1__sensor__2__ULTRA-3354918	-3.93992	1.88586e-07
PTPN1	PTPN1__4__4__ULTRA-3354915	-1.39983	0.00517574
PTPN1	PTPN1__1__1__ULTRA-3354914	-1.21215	2.61195e-07
PUM2	PUM2__sherwood__4__4__RRUH-164173	-2.13949	0.00311849
PXDNL	PXDNL__sherwood_1u__8__ULTRA-3440114	-1.66302	0.000291321
PXDNL	PXDNL__sensor__2__ULTRA-3213683	-0.773605	0.00489267
QDPR	QDPR__sensor__1__ULTRA-3356253	-2.0918	0.0107209
QDPR	QDPR__2__2__ULTRA-3356252	-2.1184	0.00525951
RAB14	RAB14__sensor__2__ULTRA-3337140	-3.51597	1.7951e-07
RAB14	RAB14__4__3__ULTRA-3337138	-1.85222	0.0096445
RAB27B	RAB27B__3__3__ULTRA-3356341	-1.03806	0.000731443
RAB3C	RAB3C__sherwood__2__2__RRUH-155490	-1.44491	0.0482868
RAB41	RAB41__1__1__ULTRA-3307903	-0.742551	0.00581299
RAD17	RAD17__sherwood_1u__1__1__RRUH-153712	-1.30768	0.00109824
RAD17	RAD17__sensor__2__ULTRA-3356514	-9.43713	2.94975e-05
RAD17	RAD17__5__4__ULTRA-3356513	-1.14859	0.00564993
RAD17	RAD17__3__3__ULTRA-3356515	-4.87684	7.03116e-07
RAD17	RAD17__1__1__ULTRA-3356511	-1.62144	5.26123e-05
RAD51	RAD51__sensor__2__ULTRA-3356606	-6.93819	0.00212113
RAD51	RAD51__sensor__1__ULTRA-3356605	-6.94842	0.000876456
RAD51	RAD51__6__4__ULTRA-3356609	-2.37781	0.0431964
RAD9A	RAD9A__3__2__ULTRA-3356492	-0.8992	0.0234447
RAE1	RAE1__sherwood__1__1__ULTRA-3406132	-1.12616	0.0339847
RAE1	RAE1__sensor__1__ULTRA-3406135	-2.29344	2.86449e-06
RAF1	RAF1__shERWOOD__1U__Sensor__2__ULTRA-3483056	-1.36289	0.00026513
RAF1	RAF1__2__2__ULTRA-3356719	-1.64911	6.95469e-05
RALGPS2	RALGPS2__sherwood_1u__3__ULTRA-3344824	-0.401063	0.0293881
RALGPS2	RALGPS2__2__2__ULTRA-3344825	-1.21204	0.00112132
RANBP2	RANBP2__sherwood__3__3__ULTRA-3357026	-2.69189	0.00371481
RANBP2	RANBP2__sherwood__2__2__RRUH-112455	-2.39911	0.0125994
RANBP2	RANBP2__sensor__2__ULTRA-3357027	-3.18526	0.000594416
RANBP2	RANBP2__sensor__1__ULTRA-3357028	-3.96105	0.000899936
RANBP2	RANBP2__2__1__ULTRA-3357029	-3.82816	0.022538
RANBP3	RANBP3__2__2__ULTRA-3406851	-1.90789	0.00414815
RAX2	RAX2__1__1__ULTRA-3406218	-1.52518	0.0125446
RBM43	RBM43__3__2__ULTRA-3317279	-1.41706	0.00337695
RBM5	RBM5__sensor__1__ULTRA-3191794	-1.50972	0.0384166
RBX1	RBX1__1__1__ULTRA-3418651	-2.06302	0.0421087
RDH10	RDH10__sherwood_1u__6__ULTRA-3440168	-1.78295	0.011762
RECQL4	RECQL4__sensor__2__ULTRA-3414520	-1.22633	0.00165908
RFC2	RFC2__sherwood_1u__7__ULTRA-3440220	-3.11943	3.51372e-07
RFC2	RFC2__sensor__2__ULTRA-3357929	-2.03869	0.00346811
RFC2	RFC2__3__3__ULTRA-3357928	-2.9218	0.00120326
RFC4	RFC4__sherwood_1u__6__ULTRA-3440223	-2.61464	0.00148812
RFC4	RFC4__3__2__ULTRA-3357942	-1.32819	0.035685
RGPD5	RGPD5__sherwood_1u__1__1__ULTRA-3403927	-3.0194	0.00448086
RGPD5	RGPD5__sherwood__2__2__ULTRA-3403929	-2.3076	0.00330251
RGPD5	RGPD5__sensor__2__ULTRA-3403930	-2.56682	0.000211061
RGPD5	RGPD5__3__3__ULTRA-3403932	-2.4423	0.0058555
RGPD6	RGPD6__sherwood_1u__1__1__ULTRA-3385977	-3.25582	0.00275111
RGPD6	RGPD6__sherwood__2__2__ULTRA-3385979	-2.42459	0.00181062
RGPD6	RGPD6__sensor__2__ULTRA-3385980	-2.53023	0.000459154
RGPD6	RGPD6__3__3__ULTRA-3385982	-2.35008	0.0108483
RHEBL1	RHEBL1__sensor__2__ULTRA-3206705	-1.25615	0.00735257
RHEBL1	RHEBL1__sensor__1__ULTRA-3206704	-1.61964	0.00026187
RIN1	RIN1__sensor__2__ULTRA-3416166	-1.37795	0.0249647
RMND5A	RMND5A__sherwood_1u__5__4__RRUH-112764	-1.14575	9.92534e-06
RMND5A	RMND5A__sensor__1__ULTRA-3365519	-1.68654	0.0120732
RMND5A	RMND5A__6__4__ULTRA-3365521	-1.84564	6.47955e-05
RMND5A	RMND5A__4__3__ULTRA-3365523	-1.03205	0.00194545
RMND5A	RMND5A__1__1__ULTRA-3365518	-1.53204	1.62615e-07
RNASEH1	RNASEH1__sensor__2__ULTRA-3260831	-4.01228	0.000431731
RNF138	RNF138__5__4__ULTRA-3336740	-1.06536	0.00414815
RNF141	RNF141__1__1__ULTRA-3334464	-1.19669	0.00841441
RNF20	RNF20__sherwood_1u__5__ULTRA-3430582	-1.4352	0.000505725
RNF20	RNF20__sherwood__4__4__ULTRA-3349612	-2.06256	0.0408768
RNF20	RNF20__dsir__1__ULTRA-3349613	-1.54569	0.0140905
RNF34	RNF34__5__2__ULTRA-3397271	-2.9088	5.43891e-11
RNPS1	RNPS1__sherwood__3__3__ULTRA-3197489	-2.93763	4.88399e-05
RNPS1	RNPS1__sherwood__2__2__ULTRA-3197485	-0.624678	0.0140311
RNPS1	RNPS1__sensor__2__ULTRA-3197484	-2.48934	8.44934e-05
RPA1	RPA1__sherwood_1u__3__3__ULTRA-3359172	-3.56849	0.00142977
RPA1	RPA1__sensor__1__ULTRA-3359174	-2.25184	0.018421
RPAP3	RPAP3__sherwood_1u__2__ULTRA-3395336	-0.645003	0.010757
RPAP3	RPAP3__1__1__ULTRA-3395334	-0.786702	0.00639495
RPE	RPE__sensor__1__ULTRA-3359198	-0.490976	0.00933907
RPE65	RPE65__3__3__ULTRA-3359205	-0.907907	0.000603802
RPL23	RPL23__sherwood_1u__1__1__ULTRA-3413704	-5.65698	2.91908e-05
RPL24	RPL24__2__2__ULTRA-3359393	-8.3838	0.000170207
RPL29	RPL29__sherwood_1u__3__1__RRUH-165477	-2.79662	0.000972478
RPL29	RPL29__sensor__1__ULTRA-3359425	-1.3567	0.000658489
RPL29	RPL29__4__3__ULTRA-3359427	-1.56051	1.57861e-07
RPL36	RPL36__sensor__2__ULTRA-3266278	-2.55996	0.0303828
RPL36	RPL36__2__2__ULTRA-3266281	-5.6614	6.23606e-07
RPL39	RPL39__sensor__2__ULTRA-3359477	-2.47814	0.00546931
RPL39	RPL39__5__4__ULTRA-3359475	-0.996089	0.00899226
RPL39	RPL39__4__3__ULTRA-3359474	-2.2874	0.00646523
RPL7	RPL7__sensor__2__ULTRA-3359235	-3.20738	0.00595728
RPL9	RPL9__2__2__ULTRA-3359301	-2.76064	0.0326531
RPLP1	RPLP1__sensor__1__ULTRA-3359499	-10.6759	0.000126163
RPS11	RPS11__4__4__ULTRA-3359832	-4.90295	0.00424726
RPS11	RPS11__2__2__ULTRA-3359833	-3.43478	0.0319714
RRN3	RRN3__7__4__ULTRA-3343001	-1.54218	0.0157066
RRN3	RRN3__5__3__ULTRA-3343003	-1.893	0.000250762
RRN3	RRN3__3__1__ULTRA-3343005	-1.0565	0.00215063
RRP15	RRP15__2__2__ULTRA-3334858	-1.40038	0.00132449
RTEL1	RTEL1__sensor__2__ULTRA-3337843	-3.01598	2.46149e-05
RTEL1	RTEL1__4__3__ULTRA-3337841	-2.53142	0.00621215
RTTN	RTTN__sherwood_1u__2__2__RRUH-166073	-1.05904	0.0122004
RTTN	RTTN__sensor__1__ULTRA-3266477	-1.92814	3.14178e-07
RTTN	RTTN__5__2__ULTRA-3266474	-3.3024	0.000117656
RUNDC3B	RUNDC3B__1__1__ULTRA-3221403	-1.2795	0.00108994
RYBP	RYBP__sensor__2__ULTRA-3253864	-1.12362	0.0335834
RYBP	RYBP__sensor__1__ULTRA-3253860	-1.30046	0.00520576
RYBP	RYBP__2__2__ULTRA-3253862	-1.57935	0.00254322
SAE1	SAE1__sherwood_1u__7__ULTRA-3430750	-2.82351	0.0184458
SAE1	SAE1__sherwood_1u__5__ULTRA-3430749	-0.774387	0.0163336
SAE1	SAE1__sherwood_1u__2__ULTRA-3430748	-1.50154	0.000309741
SAE1	SAE1__6__4__ULTRA-3190819	-3.28689	0.00239994
SAE1	SAE1__3__2__ULTRA-3190815	-4.21966	0.000384026
SAMD1	SAMD1__sherwood__7__4__RRUH-157142	-0.876961	0.0140311
SAMD1	SAMD1__2__2__ULTRA-3410777	-10.0633	5.38815e-05
SARS	SARS__4__3__ULTRA-3360879	-1.2651	0.00818941
SCGBL	SCGBL__sherwood_1u__3__gcdup__3__RRUH-113232	-1.56403	0.0248519
SDCCAG8	SDCCAG8__sensor__2__ULTRA-3196494	-0.699227	0.00839028
SETD5	SETD5__sherwood_1u__8__ULTRA-3430954	-1.00986	0.0274207
SETD5	SETD5__sherwood_1u__6__ULTRA-3430952	-1.46472	0.00878392
SETD5	SETD5__sherwood_1u__3__ULTRA-3345385	-1.58202	0.0153213
SETD5	SETD5__sherwood__2__ULTRA-3345386	-1.23123	0.0384564
SETD5	SETD5__3__3__ULTRA-3345389	-1.2782	0.00837623
SFSWAP	SFSWAP__sherwood_1u__3__2__RRUH-166015	-3.05599	0.000783262
SFSWAP	SFSWAP__sherwood__1__1__ULTRA-3363588	-2.15923	0.000427247
SFSWAP	SFSWAP__6__3__ULTRA-3363591	-3.47168	0.000411172
SFTPA2	SFTPA2__sensor__2__ULTRA-3385814	-1.05389	0.0403938
SGK3	SGK3__sherwood_1u__1__1__ULTRA-3255620	-1.01581	0.0258697
SGMS1	SGMS1__sensor__1__ULTRA-3266573	-3.28939	0.00197147
SH3GLB2	SH3GLB2__1__1__ULTRA-3351648	-1.7381	0.0214947
SIAH3	SIAH3__1__1__ULTRA-3274494	-1.2878	0.00191734
SIN3A	SIN3A__sherwood_1u__8__ULTRA-3431032	-4.89058	6.24976e-06
SIN3A	SIN3A__sherwood_1u__8__ULTRA-3266848	-4.62754	3.68947e-06
SIN3A	SIN3A__sensor__2__ULTRA-3266844	-6.00878	0.000731443
SKP2	SKP2__sherwood_1u__4__4__RRUH-152244	-1.92988	0.0193896
SKP2	SKP2__sensor__2__ULTRA-3366171	-1.06719	0.0244355
SKP2	SKP2__1__1__ULTRA-3366174	-0.725403	0.0453117
SLC11A2	SLC11A2__1__1__ULTRA-3328424	-4.17076	3.02662e-14
SLC12A7	SLC12A7__sherwood_1u__8__ULTRA-3431145	-1.28886	0.0121881
SLC15A5	SLC15A5__sherwood_1u__3__ULTRA-3431196	-1.96187	3.51372e-07
SLC15A5	SLC15A5__sherwood__4__4__ULTRA-3385759	-0.617245	0.00651218
SLC22A14	SLC22A14__sensor__1__ULTRA-3414385	-0.885561	0.0459921
SLC24A6	SLC24A6__sensor__2__ULTRA-3396926	-1.18788	0.0119595
SLC25A3	SLC25A3__sherwood_1u__7__ULTRA-3431538	-1.24675	0.0243279
SLC25A3	SLC25A3__sherwood_1u__2__ULTRA-3431536	-1.67732	0.00413016
SLC25A3	SLC25A3__sensor__2__ULTRA-3338609	-4.73791	4.74451e-05
SLC25A3	SLC25A3__4__3__ULTRA-3338608	-3.3387	0.000257482
SLC25A3	SLC25A3__1__1__ULTRA-3338607	-2.69045	0.000104739
SLC29A1	SLC29A1__sherwood_1u__8__ULTRA-3431696	-0.516518	0.0462606
SLC29A1	SLC29A1__3__2__ULTRA-3236711	-0.980781	0.00282041
SLC2A2	SLC2A2__sensor__2__ULTRA-3366602	-1.47471	0.00220633
SLC35A1	SLC35A1__sherwood_1u__8__ULTRA-3431863	-2.25333	0.000224094
SLC39A10	SLC39A10__sherwood_1u__8__ULTRA-3432050	-1.37512	0.0291923
SLC39A10	SLC39A10__sherwood__2__2__ULTRA-3352789	-1.53708	0.0317103
SLC39A10	SLC39A10__sensor__2__ULTRA-3352791	-1.89631	0.0219709
SLC39A10	SLC39A10__2__2__ULTRA-3352793	-1.381	0.00676726
SLC4A7	SLC4A7__sherwood_1u__5__ULTRA-3432224	-1.40208	7.51477e-09
SLC4A7	SLC4A7__sherwood_1u__4__4__RRUH-141109	-2.04043	0.000218587
SLC4A7	SLC4A7__sensor__2__ULTRA-3415581	-1.38561	0.00102019
SLC4A7	SLC4A7__3__3__ULTRA-3415580	-1.57616	1.51195e-07
SLC6A1	SLC6A1__sherwood_1u__7__ULTRA-3432288	-0.806056	0.0131888
SLC6A1	SLC6A1__1__1__ULTRA-3367046	-1.34204	2.04143e-05
SLC7A3	SLC7A3__sherwood_1u__7__ULTRA-3432378	-1.73373	0.00328041
SLCO3A1	SLCO3A1__sherwood_1u__7__ULTRA-3432494	-0.746084	0.0484001
SLMAP	SLMAP__sensor__2__ULTRA-3393170	-0.764419	0.00130932
SLMAP	SLMAP__4__4__ULTRA-3393168	-0.74741	0.0288882
SLMAP	SLMAP__1__1__ULTRA-3393172	-0.968249	0.0212822
SLU7	SLU7__sherwood_1u__2__2__RRUH-160270	-0.975609	0.00533448
SLU7	SLU7__5__4__ULTRA-3194659	-1.29732	0.00347431
SLU7	SLU7__3__3__ULTRA-3194658	-1.83194	0.0486461
SMAD4	SMAD4__1__1__ULTRA-3323652	-1.35971	0.00189847
SMARCA4	SMARCA4__sherwood_1u__4__ULTRA-3432526	-2.04852	2.68492e-09
SMARCA4	SMARCA4__sherwood_1u__2__ULTRA-3432524	-2.37603	5.26123e-05
SMARCA4	SMARCA4__5__2__ULTRA-3367908	-0.916024	0.00285401
SMARCB1	SMARCB1__sherwood_1u__6__ULTRA-3432537	-1.88735	0.0107164
SMARCB1	SMARCB1__sensor__2__ULTRA-3367972	-1.42828	6.37798e-05
SMARCB1	SMARCB1__sensor__1__ULTRA-3367973	-3.42689	6.0582e-14
SMARCB1	SMARCB1__4__3__ULTRA-3367970	-3.90707	9.72634e-05
SMARCB1	SMARCB1__3__2__ULTRA-3367974	-6.3702	1.35174e-06
SMARCC2	SMARCC2__sherwood_1u__7__ULTRA-3432546	-1.629	0.00054983
SMARCC2	SMARCC2__sensor__2__ULTRA-3368095	-1.64263	2.38535e-07
SMARCD3	SMARCD3__sherwood_1u__8__ULTRA-3432559	-0.796845	0.00106061
SMARCD3	SMARCD3__sherwood_1u__5__ULTRA-3432557	-0.5727	0.0164754
SMARCE1	SMARCE1__sherwood_1u__7__ULTRA-3432562	-3.24991	3.47917e-07
SMARCE1	SMARCE1__sherwood_1u__6__ULTRA-3432561	-2.73568	0.000410955
SMARCE1	SMARCE1__sherwood_1u__3__ULTRA-3432560	-2.71733	0.0191465
SMARCE1	SMARCE1__sensor__1__ULTRA-3368235	-3.13947	0.000754603
SMARCE1	SMARCE1__dsir__2__ULTRA-3368238	-4.03328	6.37884e-05
SMC1A	SMC1A__5__4__ULTRA-3400662	-1.21679	9.80945e-05
SMCR7L	SMCR7L__sensor__1__ULTRA-3341671	-0.654125	0.0423125
SMG1	SMG1__sherwood_1u__8__ULTRA-3432567	-2.35758	3.28426e-13
SMG1	SMG1__sherwood_1u__7__ULTRA-3432566	-4.83822	6.5427e-17
SMG1	SMG1__sherwood_1u__6__ULTRA-3432565	-2.05903	0.000557148
SMG1	SMG1__3__2__ULTRA-3250319	-1.43483	0.000150842
SNPH	SNPH__5__3__ULTRA-3417056	-1.90727	0.0188513
SNRPA1	SNRPA1__sensor__2__ULTRA-3368949	-1.67779	0.0353128
SNRPB2	SNRPB2__sherwood_1u__2__2__RRUH-143033	-1.81635	1.34589e-12
SNRPB2	SNRPB2__5__4__ULTRA-3368992	-0.661711	0.0446371
SNRPC	SNRPC__sherwood__1__1__ULTRA-3369043	-3.31605	0.00557122
SNRPC	SNRPC__sensor__2__ULTRA-3369041	-2.94122	0.0428221
SNRPC	SNRPC__5__2__ULTRA-3369044	-3.14822	0.0244997
SNRPD2	SNRPD2__sherwood_1u__2__2__RRUH-164016	-3.99112	0.00467492
SNRPD2	SNRPD2__2__2__ULTRA-3369092	-2.87125	0.0262236
SNX27	SNX27__3__2__ULTRA-3399354	-1.01	0.0161569
SOCS5	SOCS5__sherwood__1__1__RRUH-155558	-0.747384	0.00905015
SOCS5	SOCS5__sensor__1__ULTRA-3416412	-1.09315	0.013237
SOX5	SOX5__1__1__ULTRA-3370073	-3.4285	0.00148119
SP1	SP1__1__1__ULTRA-3370309	-1.61772	0.000168465
SPACA7	SPACA7__sherwood__1__1__ULTRA-3207032	-1.13531	2.00472e-08
SPACA7	SPACA7__sensor__2__ULTRA-3207034	-2.30559	0.00812091
SPEN	SPEN__sensor__2__ULTRA-3250052	-2.43747	0.0104294
SPEN	SPEN__sensor__1__ULTRA-3250053	-2.7729	1.17425e-07
SPPL2A	SPPL2A__sherwood_1u__1__1__RRUH-146051	-1.66638	0.000346275
SPPL2A	SPPL2A__2__2__ULTRA-3406383	-1.14993	0.0274292
SREK1	SREK1__sensor__2__ULTRA-3215440	-4.12142	0.00090046
SREK1	SREK1__sensor__1__ULTRA-3215435	-2.97136	0.000303743
SREK1	SREK1__4__4__ULTRA-3215438	-1.04656	0.0373019
SREK1	SREK1__3__3__ULTRA-3215439	-5.1617	1.80658e-14
SREK1	SREK1__2__2__ULTRA-3215436	-2.64908	0.00657973
SREK1	SREK1__1__1__ULTRA-3215437	-1.52821	0.0261739
SRRM1	SRRM1__4__4__ULTRA-3192314	-3.50591	5.43891e-11
SRRM1	SRRM1__2__2__ULTRA-3192317	-2.12172	0.00308888
SRSF1	SRSF1__sherwood__2__2__RRUH-155508	-8.65178	0.000132456
SRSF1	SRSF1__sensor__2__ULTRA-3363286	-2.42993	0.0277852
SRSF10	SRSF10__4__3__ULTRA-3196145	-2.27817	0.0387614
SRSF10	SRSF10__1__1__ULTRA-3196144	-2.14108	0.00342139
SRSF2	SRSF2__sensor__2__ULTRA-3363291	-1.055	0.0453117
SRSF2	SRSF2__sensor__1__ULTRA-3363289	-4.47488	0.00308563
SRSF2	SRSF2__3__3__ULTRA-3363288	-1.91713	0.00349519
SSB	SSB__sensor__2__ULTRA-3372777	-1.68603	0.00283128
SSB	SSB__4__3__ULTRA-3372774	-2.82718	0.00416908
SSB	SSB__3__2__ULTRA-3372773	-4.3967	2.31403e-06
SSU72	SSU72__sherwood_1u__3__3__ULTRA-3280033	-2.20246	0.0115877
SSU72	SSU72__4__4__ULTRA-3280034	-1.4804	0.00878692
ST8SIA6	ST8SIA6__sherwood_1u__7__ULTRA-3421692	-1.42776	9.14418e-05
STARD6	STARD6__4__4__ULTRA-3218281	-0.699662	0.0413014
STIP1	STIP1__sensor__2__ULTRA-3197828	-2.38021	0.00393577
STIP1	STIP1__3__2__ULTRA-3197831	-1.46089	0.00725805
STIP1	STIP1__2__1__ULTRA-3197826	-2.21723	0.0213599
STT3B	STT3B__sherwood_1u__8__ULTRA-3421707	-1.11366	0.000287223
STT3B	STT3B__1__1__ULTRA-3236099	-1.02423	0.00491991
STX11	STX11__4__4__ULTRA-3408511	-0.810957	0.0279358
SUGT1	SUGT1__sherwood_1u__5__3__ULTRA-3197378	-2.51182	2.97448e-06
SUGT1	SUGT1__sensor__2__ULTRA-3197373	-1.77645	1.357e-06
SUGT1	SUGT1__sensor__1__ULTRA-3197376	-2.71128	0.00983113
SUGT1	SUGT1__3__3__ULTRA-3197377	-2.44651	0.00337695
SYNCRIP	SYNCRIP__3__3__ULTRA-3194096	-1.36708	7.09431e-05
SYNCRIP	SYNCRIP__1__1__ULTRA-3194094	-2.37701	1.35451e-09
SYT2	SYT2__sensor__2__ULTRA-3209876	-2.23502	3.17737e-07
TAAR2	TAAR2__shERWOOD__1U__Sensor__1__ULTRA-3482248	-0.752146	0.0359276
TAF12	TAF12__2__2__ULTRA-3377189	-1.53205	0.0424312
TAF2	TAF2__sensor__2__ULTRA-3376953	-6.5178	6.86571e-06
TAF2	TAF2__4__3__ULTRA-3376951	-2.29561	0.0291445
TAF2	TAF2__3__2__ULTRA-3376950	-2.07166	0.033724
TAF2	TAF2__2__1__ULTRA-3376949	-2.81551	0.000638751
TAF4	TAF4__sensor__1__ULTRA-3376974	-3.02275	0.0268515
TAF4	TAF4__3__3__ULTRA-3376970	-2.67924	0.000186605
TAF4	TAF4__1__1__ULTRA-3376973	-2.31598	1.53761e-11
TAF6	TAF6__sherwood_1u__2__ULTRA-3377056	-3.20083	0.000903971
TARDBP	TARDBP__sherwood_1u__3__3__RRUH-114857	-2.36431	0.000400152
TARDBP	TARDBP__sensor__2__ULTRA-3253930	-3.16121	1.38755e-05
TARDBP	TARDBP__sensor__1__ULTRA-3253931	-3.76633	3.65415e-07
TARDBP	TARDBP__5__4__ULTRA-3253929	-3.10452	1.13329e-09
TARDBP	TARDBP__1__1__ULTRA-3253932	-2.09913	0.0135257
TAS2R60	TAS2R60__4__4__ULTRA-3306122	-0.833522	0.000811022
TBCE	TBCE__sherwood__1__1__ULTRA-3378415	-2.60211	5.03497e-11
TBCE	TBCE__1__1__ULTRA-3378412	-1.21886	2.35214e-06
TBL2	TBL2__1__1__ULTRA-3269185	-2.09076	0.00680428
TBPL1	TBPL1__sensor__2__ULTRA-3415703	-1.19978	0.0277756
TBPL1	TBPL1__sensor__1__ULTRA-3415705	-1.89743	7.69851e-08
TBPL1	TBPL1__5__3__ULTRA-3415706	-1.29787	0.0110699
TBX18	TBX18__4__4__ULTRA-3411423	-1.47992	0.00292404
TBX18	TBX18__2__2__ULTRA-3411422	-0.863215	5.85033e-05
TCEA1	TCEA1__sherwood__4__ULTRA-3379058	-1.72847	6.21033e-21
TCEA3	TCEA3__3__3__ULTRA-3379189	-1.77358	0.0278703
TCEB2	TCEB2__sherwood_1u__3__3__ULTRA-3379251	-3.01009	0.0433656
TCEB2	TCEB2__sherwood_1u__2__2__RRUH-114981	-1.49763	0.0350154
TCEB2	TCEB2__6__4__ULTRA-3379252	-3.7098	0.0261206
TCEB2	TCEB2__5__3__ULTRA-3379253	-5.77913	6.86571e-06
TCERG1	TCERG1__sherwood_1u__6__ULTRA-3197431	-1.95964	3.19732e-08
TCERG1	TCERG1__sherwood_1u__4__4__RRUH-114987	-1.93078	0.000526504
TCERG1	TCERG1__sherwood__2__2__RRUH-155952	-1.80006	0.000314204
TCERG1	TCERG1__3__2__ULTRA-3197432	-2.7767	0.000269015
TCFL5	TCFL5__sensor__1__ULTRA-3195806	-1.17555	0.000120658
TERF1	TERF1__sensor__2__ULTRA-3380665	-2.90601	0.00122043
TERF1	TERF1__sensor__1__ULTRA-3380667	-2.2555	0.00117594
TERF1	TERF1__5__4__ULTRA-3380670	-1.17528	0.0113989
TERT	TERT__sherwood_1u__7__ULTRA-3421820	-1.02068	0.0243279
TERT	TERT__sherwood_1u__2__2__ULTRA-3380695	-1.50536	0.00298024
TERT	TERT__shERWOOD__1U__Sensor__1__ULTRA-3482429	-1.52687	0.000716718
TFAM	TFAM__sherwood_1u__3__3__RRUH-115112	-1.02871	0.00604807
TFAM	TFAM__1__1__ULTRA-3380731	-2.2268	3.28087e-05
TFIP11	TFIP11__sensor__1__ULTRA-3257814	-3.6112	0.0104629
TFIP11	TFIP11__5__4__ULTRA-3257812	-0.930848	0.0333577
TFIP11	TFIP11__1__1__ULTRA-3257815	-2.14478	0.000285039
TGFBRAP1	TGFBRAP1__2__2__ULTRA-3414404	-0.5523	0.0138337
THBS2	THBS2__4__2__ULTRA-3381405	-2.03814	0.000100814
THOC3	THOC3__sherwood__2__2__ULTRA-3404418	-3.42399	0.000185275
THOC3	THOC3__sensor__1__ULTRA-3404415	-3.82383	4.95505e-05
THOC3	THOC3__5__4__ULTRA-3404416	-3.00882	1.65913e-06
THOC3	THOC3__3__3__ULTRA-3404413	-2.27572	2.92835e-07
THOC3	THOC3__1__1__ULTRA-3404414	-3.34971	0.00580743
TICAM2	TICAM2__4__4__ULTRA-3308715	-1.0071	0.000878437
TIMELESS	TIMELESS__sensor__2__ULTRA-3409708	-3.24779	0.00406398
TIMELESS	TIMELESS__sensor__1__ULTRA-3409706	-4.02222	0.0118951
TIMELESS	TIMELESS__4__3__ULTRA-3409710	-2.36461	0.00187729
TIMELESS	TIMELESS__2__2__ULTRA-3409707	-1.89918	0.00989963
TIMM23	TIMM23__sherwood_1u__1__1__RRUH-141123	-1.94166	0.0138337
TIMM23	TIMM23__sensor__1__ULTRA-3189646	-0.871014	0.0350154
TIMM23	TIMM23__3__3__ULTRA-3189647	-2.59466	0.0273243
TIMM23	TIMM23__1__1__ULTRA-3189648	-2.9938	0.000546896
TIMM50	TIMM50__sensor__2__ULTRA-3413036	-1.08268	3.82398e-05
TIMM50	TIMM50__5__4__ULTRA-3413040	-3.9876	0.000286129
TIMM50	TIMM50__3__3__ULTRA-3413041	-1.07451	2.45412e-07
TIMM50	TIMM50__2__2__ULTRA-3413039	-2.2591	2.91952e-08
TIPIN	TIPIN__sensor__2__ULTRA-3344185	-3.31306	0.0030251
TIPIN	TIPIN__sensor__1__ULTRA-3344184	-1.16915	0.00560168
TLE6	TLE6__sensor__1__ULTRA-3396051	-3.40744	2.63468e-07
TLN1	TLN1__sherwood__2__2__RRUH-142021	-2.64391	0.0295936
TLN1	TLN1__sensor__1__ULTRA-3381995	-2.77006	0.000218587
TLN1	TLN1__4__3__ULTRA-3381993	-1.56186	0.00590355
TLN1	TLN1__2__2__ULTRA-3381994	-2.02842	0.00966932
TLN1	TLN1__1__1__ULTRA-3381997	-2.66177	0.00195965
TM4SF19	TM4SF19__sherwood__2__2__RRUH-156589	-1.78067	0.0158065
TMED2	TMED2__sensor__2__ULTRA-3197792	-1.42297	0.00143204
TMED2	TMED2__4__4__ULTRA-3197790	-1.18006	3.30606e-06
TMEM158	TMEM158__1__1__ULTRA-3266444	-2.09168	0.00587871
TMEM167B	TMEM167B__sensor__2__ULTRA-3351626	-1.28529	0.00780512
TMEM200A	TMEM200A__4__4__ULTRA-3202111	-0.856382	0.00321737
TMEM200A	TMEM200A__3__3__ULTRA-3202112	-1.02002	0.0286467
TMEM48	TMEM48__sherwood_1u__1__1__RRUH-142886	-2.06883	6.54377e-07
TMOD4	TMOD4__2__2__ULTRA-3286907	-0.583464	0.0427493
TNIK	TNIK__1__1__ULTRA-3250287	-1.79896	0.00464452
TNPO1	TNPO1__sherwood_1u__5__ULTRA-3433112	-1.06368	6.22925e-08
TNPO1	TNPO1__sensor__2__ULTRA-3319119	-1.57294	0.00452611
TNPO1	TNPO1__sensor__1__ULTRA-3319122	-0.888336	0.0368813
TNPO1	TNPO1__3__3__ULTRA-3319120	-1.19414	0.00419611
TNPO1	TNPO1__1__1__ULTRA-3319121	-1.57365	0.00382792
TOMM22	TOMM22__4__3__ULTRA-3352052	-2.38802	0.000866909
TOMM40	TOMM40__sherwood_1u__8__ULTRA-3433119	-4.14388	0.0195634
TOMM40	TOMM40__sherwood_1u__5__ULTRA-3433117	-6.34595	6.8973e-06
TOP1	TOP1__sherwood_1u__10__ULTRA-3382767	-1.55691	0.0413014
TOP1	TOP1__sherwood__5__2__ULTRA-3382771	-4.82715	1.52678e-06
TOP1	TOP1__3__3__ULTRA-3382766	-5.1877	7.78194e-05
TOP1	TOP1__2__2__ULTRA-3382769	-3.85678	0.00195209
TOX4	TOX4__sensor__2__ULTRA-3417877	-2.53011	0.0019603
TOX4	TOX4__sensor__1__ULTRA-3417875	-1.80856	2.13854e-07
TP53I11	TP53I11__1__1__ULTRA-3415819	-2.06925	0.00652049
TP73	TP73__4__4__ULTRA-3382919	-2.07367	1.56071e-07
TRA2B	TRA2B__sherwood_1u__1__1__RRUH-115748	-4.44537	1.73228e-09
TRA2B	TRA2B__sensor__1__ULTRA-3363636	-1.60584	0.00207427
TRA2B	TRA2B__1__1__ULTRA-3363638	-6.92642	1.21723e-06
TRAPPC8	TRAPPC8__sherwood__4__4__ULTRA-3248962	-2.9338	0.00331275
TRIM33	TRIM33__sherwood_1u__7__ULTRA-3433185	-1.32195	0.0135257
TRIM33	TRIM33__sherwood__1__1__ULTRA-3337277	-1.62688	0.000675106
TSLP	TSLP__3__3__ULTRA-3407835	-0.908791	0.0289501
TSLP	TSLP__1__1__ULTRA-3407839	-1.97113	1.04259e-05
TSPAN7	TSPAN7__2__2__ULTRA-3382125	-0.779641	0.0162115
TSPYL2	TSPYL2__2__1__ULTRA-3362256	-1.641	0.0132098
TTC13	TTC13__sherwood_1u__4__ULTRA-3394981	-0.804236	0.000133168
TTC38	TTC38__sensor__2__ULTRA-3344473	-0.922926	0.00159831
TTC38	TTC38__2__2__ULTRA-3344472	-1.99897	0.00381282
TTK	TTK__sherwood_1u__8__ULTRA-3433358	-1.44857	0.00615908
TUBGCP3	TUBGCP3__sherwood_1u__2__2__RRUH-150127	-0.679813	0.0473209
TUBGCP3	TUBGCP3__sensor__2__ULTRA-3193542	-1.40384	0.000521329
TUFM	TUFM__sherwood_1u__4__4__RRUH-116105	-2.23732	0.00298854
TUFM	TUFM__sherwood__2__2__ULTRA-3385569	-4.29654	0.000138814
TUFM	TUFM__sensor__2__ULTRA-3385568	-3.82366	0.00427782
TUFM	TUFM__4__4__ULTRA-3385567	-4.01676	2.06461e-06
TUFM	TUFM__3__3__ULTRA-3385570	-0.980501	0.000813109
TXLNA	TXLNA__sherwood_1u__1__1__RRUH-160038	-1.68894	0.00144994
TXN	TXN__sherwood_1u__7__ULTRA-3422092	-3.34142	0.000862105
TXN	TXN__sherwood__4__4__ULTRA-3385996	-2.57061	0.000130337
TXN	TXN__sensor__2__ULTRA-3385994	-1.45262	2.01889e-05
TXN	TXN__sensor__1__ULTRA-3385997	-5.06828	1.27305e-05
TXNL4A	TXNL4A__sherwood_1u__5__ULTRA-3422122	-3.74375	0.000168465
TXNL4A	TXNL4A__sensor__1__ULTRA-3197345	-2.27296	0.0417174
TXNRD1	TXNRD1__1__1__ULTRA-3386022	-1.21799	0.00968399
UBA2	UBA2__sherwood_1u__1__1__RRUH-141953	-1.65239	0.0323937
UBA2	UBA2__sherwood__4__4__RRUH-162263	-1.63271	0.0123412
UBA2	UBA2__6__4__ULTRA-3190805	-3.61299	0.00178145
UBA2	UBA2__5__3__ULTRA-3190806	-3.30182	3.57617e-07
UBA5	UBA5__sherwood__2__2__ULTRA-3396344	-1.30734	0.000450079
UBA5	UBA5__sensor__2__ULTRA-3396342	-2.08983	3.77561e-08
UBA5	UBA5__sensor__1__ULTRA-3396340	-1.80857	0.000308311
UBA5	UBA5__4__4__ULTRA-3396341	-1.99188	0.00855344
UBAP2L	UBAP2L__1__1__ULTRA-3418034	-1.71673	0.000307194
UBE2H	UBE2H__sherwood_1u__6__ULTRA-3433505	-1.73435	0.00787439
UBE2H	UBE2H__sensor__2__ULTRA-3386542	-2.12218	0.0123178
UBE2H	UBE2H__sensor__1__ULTRA-3386538	-1.69441	6.04597e-06
UBE2Q1	UBE2Q1__sherwood_1u__6__ULTRA-3433544	-2.47751	3.23137e-08
ULK4	ULK4__sherwood__3__3__RRUH-149205	-0.897755	0.0292544
UQCR10	UQCR10__3__3__ULTRA-3287182	-2.91716	0.000585821
UQCR10	UQCR10__2__2__ULTRA-3287184	-1.31496	0.0159057
UQCRC2	UQCRC2__sensor__1__ULTRA-3387284	-1.45988	0.00975417
UQCRC2	UQCRC2__5__4__ULTRA-3387281	-2.08796	0.000170502
UQCRC2	UQCRC2__4__3__ULTRA-3387283	-2.75046	0.031711
UQCRC2	UQCRC2__3__2__ULTRA-3387282	-2.48703	0.000383477
UQCRC2	UQCRC2__1__1__ULTRA-3387285	-1.07943	0.0307062
USP1	USP1__sherwood_1u__8__ULTRA-3433658	-1.97611	5.29955e-08
USP1	USP1__sherwood_1u__6__ULTRA-3433656	-0.942312	0.000329188
USP1	USP1__sensor__1__ULTRA-3387379	-2.84224	0.000218587
USP1	USP1__5__4__ULTRA-3387381	-0.858029	0.0138337
USP1	USP1__2__2__ULTRA-3387383	-3.23355	6.80136e-06
USP1	USP1__1__1__ULTRA-3387378	-0.953473	0.0164934
USP19	USP19__sherwood_1u__8__ULTRA-3433704	-1.75963	0.000377753
USP19	USP19__sherwood_1u__5__ULTRA-3433702	-0.681576	0.0131598
USP37	USP37__sherwood_1u__6__ULTRA-3433774	-1.15969	0.00162616
USP37	USP37__sherwood_1u__1__1__ULTRA-3354834	-1.14037	0.00703308
USP37	USP37__sherwood__2__2__ULTRA-3354831	-1.33641	0.00171563
USP37	USP37__sensor__2__ULTRA-3354830	-0.889345	0.0486579
USP37	USP37__sensor__1__ULTRA-3354832	-2.68518	4.91e-05
USP39	USP39__2__2__ULTRA-3195655	-1.87466	0.00688163
USP7	USP7__sherwood_1u__8__ULTRA-3433852	-1.20731	0.0225174
UTP20	UTP20__sherwood__4__4__ULTRA-3272615	-1.52867	0.0317103
UTP20	UTP20__sensor__1__ULTRA-3272614	-4.54901	6.98871e-05
UTP20	UTP20__4__4__ULTRA-3272613	-3.01027	3.88887e-05
UTP20	UTP20__1__1__ULTRA-3272617	-2.99334	0.0253491
UTRN	UTRN__3__2__ULTRA-3387475	-1.08074	0.00592297
UTS2D	UTS2D__sensor__2__ULTRA-3265610	-2.18661	1.24007e-05
VAMP8	VAMP8__2__1__ULTRA-3408492	-1.54156	0.00869754
VBP1	VBP1__sherwood__3__3__ULTRA-3387688	-2.08241	2.07809e-05
VBP1	VBP1__3__3__ULTRA-3387689	-3.39881	0.00761769
VBP1	VBP1__2__2__ULTRA-3387685	-3.08845	1.43689e-11
VCP	VCP__3__3__ULTRA-3387814	-4.72407	0.000165732
VN1R1	VN1R1__3__3__ULTRA-3352842	-2.33232	2.35214e-06
VPS52	VPS52__6__4__ULTRA-3360805	-0.867617	0.0436715
VPS52	VPS52__2__2__ULTRA-3360803	-1.40852	0.00619908
VSTM4	VSTM4__2__1__ULTRA-3234705	-2.45555	0.0331183
WASL	WASL__sherwood_1u__4__3__RRUH-140351	-2.23589	9.71302e-08
WDR36	WDR36__sensor__1__ULTRA-3212623	-4.83081	5.05203e-20
WDR36	WDR36__7__4__ULTRA-3212625	-3.93436	2.77495e-06
WDR36	WDR36__6__3__ULTRA-3212621	-2.64858	1.12402e-05
WDR36	WDR36__3__1__ULTRA-3212624	-3.76857	0.000947115
WDR59	WDR59__sherwood_1u__1__ULTRA-3395648	-2.03549	1.13377e-05
WDR59	WDR59__4__4__ULTRA-3395647	-0.803011	0.0429758
WDR59	WDR59__3__3__ULTRA-3395646	-1.31997	0.00348035
WDR7	WDR7__sensor__1__ULTRA-3253112	-1.10938	0.0493291
WDR7	WDR7__3__3__ULTRA-3253113	-1.74968	0.00194702
WDR7	WDR7__2__2__ULTRA-3253114	-2.13129	0.0129325
WDR82	WDR82__sherwood__7__RRUH-149719	-2.68468	0.000153665
WDR82	WDR82__2__2__ULTRA-3397789	-5.11028	0.000308877
WEE1	WEE1__sherwood_1u__5__ULTRA-3433928	-2.26288	0.0261983
WEE1	WEE1__sherwood_1u__4__3__ULTRA-3388778	-2.44756	0.0100393
WEE1	WEE1__sherwood__2__2__ULTRA-3388782	-3.13158	0.00145095
WHSC1	WHSC1__sherwood_1u__8__ULTRA-3433939	-1.59893	1.02697e-07
WHSC1	WHSC1__sherwood_1u__7__ULTRA-3433938	-1.57757	0.0280765
WHSC1	WHSC1__sherwood_1u__5__ULTRA-3433937	-1.28297	3.08994e-08
WHSC1	WHSC1__sherwood_1u__4__3__ULTRA-3388826	-1.82207	7.69851e-08
WHSC1	WHSC1__sherwood__5__ULTRA-3388825	-0.742663	0.0312063
WHSC1	WHSC1__dsir__1__ULTRA-3388824	-1.03647	0.000128561
WRN	WRN__sensor__1__ULTRA-3389079	-1.02709	0.0242035
WTAP	WTAP__sherwood_1u__1__1__RRUH-141302	-2.53454	0.000277512
WTAP	WTAP__sensor__2__ULTRA-3416082	-1.69151	0.000710348
WTAP	WTAP__1__1__ULTRA-3416083	-1.12917	0.0067045
XAB2	XAB2__2__2__ULTRA-3351873	-1.69694	0.0129768
XRCC5	XRCC5__sherwood__1__1__ULTRA-3389363	-3.81886	0.000628683
XRCC5	XRCC5__4__4__ULTRA-3389360	-1.54571	0.0434504
XRCC6	XRCC6__3__3__ULTRA-3264143	-8.64188	9.75436e-05
XRN1	XRN1__sherwood_1u__1__1__ULTRA-3341612	-1.48719	0.00254407
XRN1	XRN1__sherwood__3__3__ULTRA-3341616	-1.23366	0.00224907
XRN1	XRN1__sensor__2__ULTRA-3341614	-0.866189	0.00590355
XRN2	XRN2__sensor__1__ULTRA-3248456	-2.31204	0.000899936
XRN2	XRN2__2__2__ULTRA-3248460	-2.68007	7.03116e-07
YARS2	YARS2__sherwood__3__3__ULTRA-3335048	-1.3805	3.31435e-05
YARS2	YARS2__sensor__2__ULTRA-3335043	-2.19264	2.04678e-05
YARS2	YARS2__sensor__1__ULTRA-3335046	-1.17901	0.0126999
YARS2	YARS2__3__2__ULTRA-3335047	-1.42226	0.000323653
YARS2	YARS2__1__1__ULTRA-3335045	-1.39873	0.000114899
YBX1	YBX1__sherwood_1u__3__3__RRUH-141006	-1.26595	0.00576189
YBX1	YBX1__sensor__1__ULTRA-3328491	-2.56714	1.56071e-07
ZBBX	ZBBX__sensor__2__ULTRA-3395709	-0.989144	0.00211301
ZBTB2	ZBTB2__3__2__ULTRA-3354547	-1.63961	0.00452434
ZC3H14	ZC3H14__3__3__ULTRA-3396359	-0.649106	0.0332233
ZC3H18	ZC3H18__sherwood_1u__1__1__RRUH-143170	-2.48811	0.000628683
ZC3H18	ZC3H18__2__2__ULTRA-3207970	-3.28446	0.0327266
ZC3H18	ZC3H18__1__1__ULTRA-3207969	-3.06455	0.0183545
ZC3H4	ZC3H4__8__4__ULTRA-3251925	-1.41283	0.049374
ZCCHC17	ZCCHC17__4__4__ULTRA-3337085	-0.615417	0.0269647
ZEB2	ZEB2__1__1__ULTRA-3417609	-2.58173	8.85589e-11
ZFP36L2	ZFP36L2__sherwood_1u__4__4__RRUH-117122	-1.48607	0.00837623
ZFR	ZFR__sensor__2__ULTRA-3337555	-1.30297	0.00361209
ZFR	ZFR__sensor__1__ULTRA-3337552	-1.74838	0.00345545
ZFR	ZFR__4__3__ULTRA-3337553	-2.11808	1.27375e-06
ZMAT2	ZMAT2__4__3__ULTRA-3220878	-1.79681	0.0060906
ZMAT2	ZMAT2__3__2__ULTRA-3220881	-2.80892	0.00612784
ZMAT2	ZMAT2__1__1__ULTRA-3220882	-2.32646	0.00276468
ZMIZ1	ZMIZ1__3__3__ULTRA-3352767	-4.84052	5.13451e-06
ZMPSTE24	ZMPSTE24__sherwood_1u__5__ULTRA-3422356	-0.396947	0.049942
ZMPSTE24	ZMPSTE24__sherwood_1u__4__4__ULTRA-3192460	-1.24657	7.4612e-08
ZMYND11	ZMYND11__sensor__2__ULTRA-3196131	-0.787264	0.0407364
ZNF154	ZNF154__sensor__2__ULTRA-3391867	-0.943658	0.0267049
ZNF154	ZNF154__4__3__ULTRA-3391870	-0.729122	0.00608865
ZNF177	ZNF177__sensor__2__ULTRA-3391982	-0.821425	0.00644042
ZNF208	ZNF208__sherwood_1u__1__1__ULTRA-3392180	-0.656008	0.0309204
ZNF350	ZNF350__6__4__ULTRA-3357671	-1.2275	0.0397382
ZNF350	ZNF350__5__3__ULTRA-3357670	-2.1212	0.0055497
ZNF397	ZNF397__3__3__ULTRA-3404341	-2.07177	7.3236e-08
ZNF426	ZNF426__sensor__1__ULTRA-3393979	-0.861406	0.00964289
ZNF462	ZNF462__sensor__2__ULTRA-3356085	-1.53625	0.0445659
ZNF479	ZNF479__4__4__ULTRA-3411268	-0.896953	0.0426988
ZNF479	ZNF479__3__3__ULTRA-3411266	-1.52941	2.96187e-05
ZNF490	ZNF490__sherwood_1u__5__ULTRA-3439626	-1.03108	0.00393572
ZNF490	ZNF490__1__1__ULTRA-3353816	-1.15333	0.0071588
ZNF496	ZNF496__sensor__1__ULTRA-3406214	-1.82484	0.00650332
ZNF496	ZNF496__3__3__ULTRA-3406212	-1.73064	0.00141797
ZNF562	ZNF562__sherwood_1u__7__ULTRA-3440386	-1.00374	0.00690297
ZNF674	ZNF674__2__1__ULTRA-3362634	-1.20456	0.00628607
ZNF679	ZNF679__sherwood__1__1__ULTRA-3225530	-1.51995	0.0345039
ZNF679	ZNF679__3__3__ULTRA-3225526	-1.35847	0.000109536
ZNF687	ZNF687__sensor__1__ULTRA-3354403	-1.07525	0.0320541
ZNF778	ZNF778__4__4__ULTRA-3234948	-0.969739	0.000204667
ZNF800	ZNF800__sensor__2__ULTRA-3225682	-2.56147	6.33904e-11
ZNF804A	ZNF804A__sensor__2__ULTRA-3412228	-0.574757	0.0125243
ZNF804A	ZNF804A__3__3__ULTRA-3412233	-0.852361	0.00113957
ZNF84	ZNF84__sensor__2__ULTRA-3390886	-1.43533	0.0416708
ZNF865	ZNF865__4__4__ULTRA-3190506	-1.2359	0.0182864
ZNF879	ZNF879__1__1__ULTRA-3307666	-1.16252	0.0221357
ZNF93	ZNF93__sensor__2__ULTRA-3400490	-3.96291	0.000552414
ZRSR2	ZRSR2__sherwood_1u__5__ULTRA-3400625	-5.00274	0.000183705
ZRSR2	ZRSR2__sherwood__4__4__RRUH-161980	-1.99801	0.000550969
ZRSR2	ZRSR2__sensor__2__ULTRA-3400630	-1.50898	0.00844083
ZRSR2	ZRSR2__sensor__1__ULTRA-3400628	-0.972278	0.0185255
ZRSR2	ZRSR2__6__4__ULTRA-3400629	-1.38294	0.000290877
ZRSR2	ZRSR2__3__2__ULTRA-3400626	-1.09241	1.20899e-05
ZYG11A	ZYG11A__2__2__ULTRA-3326063	-0.920518	0.0485542

## Sheet: Fig6Sup1D_DMSO_genes
Gene	shRNAs in t0	Depleted shRNAs	Median LogFC	Median FC	Depleted shRNAs/shRNAs in t0 (%)
C15orf29	2	1	-0.816874	0.567671	50
CNIH	2	2	-0.683847	0.622503	100
DBF4	6	3	-1.23029	0.426231	50
EFCAB9	4	2	-0.723552	0.605605	50
KIAA1009	2	1	-0.747754	0.59553	50
NCKAP1	4	2	-4.47129	0.0450825	50
OR10A4	4	2	-0.691789	0.619086	50
SLC4A7	7	3	-1.16156	0.44703	42.8571
SMG1	7	4	-1.86675	0.274191	57.1429
SNRPB2	6	4	-0.965969	0.511934	66.6667

## Sheet: Fig6Sup1D_PhenDC3_genes
Gene	shRNAs in t0	Depleted shRNAs	Median LogFC	Median FC	Depleted shRNAs/shRNAs in t0 (%)	Pass 50% depleted shRNA threshold	Pass 3 depleted shRNA threshold
ABCB1	7	6	-1.72654	0.302177	85.7143	yes	yes
ABCB7	6	6	-2.70215	0.153663	100	yes	yes
ACOXL	7	3	-0.946785	0.518787	42.8571	no	yes
ADAR	7	6	-3.56799	0.0843194	85.7143	yes	yes
ADSS	7	6	-1.48662	0.356847	85.7143	yes	yes
AHCYL1	7	4	-2.12119	0.229858	57.1429	yes	yes
AHCYL2	7	3	-1.39967	0.379016	42.8571	no	yes
AHSA1	7	4	-2.09768	0.233634	57.1429	yes	yes
AIFM1	6	5	-1.1497	0.450719	83.3333	yes	yes
ALK	7	3	-1.07845	0.473538	42.8571	no	yes
ANLN	7	6	-1.61817	0.325748	85.7143	yes	yes
ANO4	4	2	-0.747751	0.595531	50	yes	no
API5	7	3	-1.35902	0.389846	42.8571	no	yes
ARIH1	6	5	-1.63321	0.322371	83.3333	yes	yes
ARNT	5	3	-1.80501	0.286179	60	yes	yes
ASNS	7	3	-2.92014	0.132114	42.8571	no	yes
ATP5F1	7	4	-1.57956	0.334584	57.1429	yes	yes
ATP5O	5	4	-2.12858	0.228682	80	yes	yes
ATRX	7	5	-1.12338	0.459017	71.4286	yes	yes
BAHD1	4	2	-1.39822	0.379397	50	yes	no
BCL2L14	6	3	-1.68426	0.311163	50	yes	yes
BCLAF1	6	3	-0.921004	0.528141	50	yes	yes
BRCA1	6	3	-3.55965	0.0848081	50	yes	yes
BRCA2	4	3	-2.4941	0.177501	75	yes	yes
C14orf1	7	5	-1.38426	0.383086	71.4286	yes	yes
C14orf166	7	4	-1.33564	0.396217	57.1429	yes	yes
C15orf29	2	1	-1.14951	0.450777	50	yes	no
C16orf72	7	5	-1.76692	0.293835	71.4286	yes	yes
C21orf2	7	3	-2.16526	0.222942	42.8571	no	yes
C3orf17	4	2	-1.66034	0.316364	50	yes	no
C8orf59	6	5	-2.07482	0.237366	83.3333	yes	yes
CAMSAP1L1	2	1	-1.58657	0.332961	50	yes	no
CAND1	7	6	-1.81589	0.28403	85.7143	yes	yes
CASP8AP2	6	4	-1.55126	0.341213	66.6667	yes	yes
CBWD2	7	3	-1.13587	0.455061	42.8571	no	yes
CBWD3	7	3	-1.07565	0.474458	42.8571	no	yes
CCAR1	5	5	-3.23415	0.106273	100	yes	yes
CCDC6	4	3	-2.61984	0.162686	75	yes	yes
CCDC93	5	5	-1.48883	0.356301	100	yes	yes
CCNC	3	2	-1.7405	0.299266	66.6667	yes	no
CCNE1	7	3	-1.8083	0.285528	42.8571	no	yes
CCNT1	7	4	-1.7082	0.306043	57.1429	yes	yes
CDC7	7	3	-0.893152	0.538437	42.8571	no	yes
CDK12	7	4	-2.00487	0.249158	57.1429	yes	yes
CDK13	6	3	-1.16721	0.445283	50	yes	yes
CDK8	7	3	-0.959374	0.51428	42.8571	no	yes
CFDP1	2	1	-1.77328	0.292543	50	yes	no
CHD4	7	4	-3.23428	0.106264	57.1429	yes	yes
CHEK1	7	4	-1.49161	0.355616	57.1429	yes	yes
CHMP2A	4	2	-3.53786	0.0860992	50	yes	no
CNBP	4	3	-3.73425	0.0751415	75	yes	yes
CNIH	2	1	-0.635494	0.64372	50	yes	no
COX11	7	3	-0.863019	0.549801	42.8571	no	yes
COX4I1	7	4	-1.67019	0.314212	57.1429	yes	yes
CRLS1	6	3	-1.04552	0.48447	50	yes	yes
CSNK1A1	7	5	-2.49527	0.177357	71.4286	yes	yes
CUL1	6	6	-2.78569	0.145019	100	yes	yes
CUL3	7	3	-1.50791	0.35162	42.8571	no	yes
CYC1	4	2	-2.11818	0.230337	50	yes	no
DBF4	6	4	-2.18341	0.220155	66.6667	yes	yes
DDX3X	6	3	-3.07372	0.118773	50	yes	yes
DDX42	7	7	-2.13605	0.227502	100	yes	yes
DDX5	7	3	-2.25403	0.209637	42.8571	no	yes
DDX6	7	6	-2.70092	0.153795	85.7143	yes	yes
DEK	7	6	-0.932295	0.524024	85.7143	yes	yes
DHX36	7	7	-4.52056	0.0435689	100	yes	yes
DHX38	6	5	-2.23766	0.212031	83.3333	yes	yes
DHX9	7	3	-2.64226	0.160177	42.8571	no	yes
DIDO1	7	5	-2.22186	0.214366	71.4286	yes	yes
DNAJA3	7	4	-2.2359	0.212289	57.1429	yes	yes
DSN1	7	3	-1.83572	0.280151	42.8571	no	yes
DYRK1A	7	3	-1.7593	0.295391	42.8571	no	yes
EAPP	5	4	-1.65149	0.318311	80	yes	yes
EEF1A1	3	2	-3.62407	0.0811048	66.6667	yes	no
EIF2AK4	7	3	-2.01332	0.247702	42.8571	no	yes
EIF3H	6	3	-3.51665	0.087374	50	yes	yes
ELAC2	5	3	-2.38832	0.191004	60	yes	yes
EMG1	6	4	-1.55174	0.341098	66.6667	yes	yes
EWSR1	6	6	-2.03471	0.244058	100	yes	yes
EXOSC2	5	3	-1.9197	0.264309	60	yes	yes
FAM117B	7	4	-1.9059	0.26685	57.1429	yes	yes
FAM174B	4	2	-1.4236	0.372782	50	yes	no
FAM48A	2	1	-1.13602	0.455014	50	yes	no
FASTKD2	7	6	-1.42607	0.372143	85.7143	yes	yes
FCF1	4	3	-4.15988	0.0559439	75	yes	yes
FUS	6	3	-3.15271	0.112445	50	yes	yes
GABRA6	6	3	-1.31012	0.403286	50	yes	yes
GAR1	6	3	-3.78805	0.0723909	50	yes	yes
GNB2L1	7	3	-3.16182	0.111737	42.8571	no	yes
GOT2	7	4	-1.10955	0.463438	57.1429	yes	yes
GRSF1	7	6	-1.91846	0.264538	85.7143	yes	yes
H2AFZ	7	3	-1.08886	0.470132	42.8571	no	yes
HAUS3	6	4	-2.39437	0.190205	66.6667	yes	yes
HDAC11	6	3	-0.725902	0.604619	50	yes	yes
HNRNPA1	5	3	-1.41612	0.374719	60	yes	yes
HNRNPC	4	2	-4.75038	0.037153	50	yes	no
HNRNPM	6	3	-3.57783	0.0837461	50	yes	yes
HNRNPU	7	3	-2.28764	0.204811	42.8571	no	yes
HSF1	5	4	-1.40742	0.376986	80	yes	yes
HSP90AB1	7	4	-1.12024	0.460018	57.1429	yes	yes
HSPA14	7	6	-1.2236	0.428213	85.7143	yes	yes
HSPA4	6	4	-1.12733	0.457763	66.6667	yes	yes
HTATSF1	5	3	-3.06305	0.119655	60	yes	yes
IMP4	6	3	-2.69842	0.154061	50	yes	yes
ITGA9	7	3	-1.52827	0.346693	42.8571	no	yes
JARID2	7	4	-0.679911	0.624204	57.1429	yes	yes
JUNB	6	3	-1.60619	0.328465	50	yes	yes
KEAP1	5	4	-1.53121	0.345988	80	yes	yes
KIAA1524	7	6	-2.70167	0.153715	85.7143	yes	yes
KPNA4	5	4	-0.754893	0.59259	80	yes	yes
LUC7L3	4	3	-1.56527	0.337914	75	yes	yes
MASTL	7	4	-1.59939	0.330017	57.1429	yes	yes
MBD2	7	3	-0.962495	0.513169	42.8571	no	yes
MBD6	7	3	-1.52453	0.347593	42.8571	no	yes
MCRS1	4	2	-0.847061	0.555916	50	yes	no
MDM2	7	5	-1.24586	0.421656	71.4286	yes	yes
MED24	5	4	-1.92561	0.263228	80	yes	yes
METAP1	7	4	-1.72549	0.302395	57.1429	yes	yes
METTL14	7	3	-1.36724	0.387631	42.8571	no	yes
MFAP1	7	3	-2.27949	0.205971	42.8571	no	yes
MLL4	2	2	-1.37977	0.38428	100	yes	no
MPHOSPH6	6	3	-2.55718	0.169907	50	yes	yes
MRPL11	5	3	-2.26992	0.207341	60	yes	yes
MRPL18	3	2	-2.06666	0.238711	66.6667	yes	no
MRPL2	3	2	-1.3755	0.38542	66.6667	yes	no
MRPL23	6	4	-2.08217	0.236159	66.6667	yes	yes
MRPL3	5	4	-2.15064	0.225212	80	yes	yes
MRPL30	7	3	-1.96016	0.256999	42.8571	no	yes
MRPL35	7	5	-2.79914	0.143673	71.4286	yes	yes
MRPL37	7	3	-2.47915	0.17935	42.8571	no	yes
MRPL47	6	5	-2.09154	0.23463	83.3333	yes	yes
MRPS10	6	4	-2.0941	0.234215	66.6667	yes	yes
MRPS15	5	4	-2.34523	0.196795	80	yes	yes
MRPS5	5	4	-2.78766	0.144821	80	yes	yes
MRPS9	5	3	-3.54086	0.0859201	60	yes	yes
MTBP	7	7	-3.68123	0.0779539	100	yes	yes
MTPAP	7	6	-1.4014	0.378562	85.7143	yes	yes
MYC	7	4	-3.26116	0.104302	57.1429	yes	yes
NARS	6	3	-1.74435	0.298468	50	yes	yes
NARS2	7	6	-2.36005	0.194784	85.7143	yes	yes
NCAPG	4	2	-1.5783	0.334876	50	yes	no
NCAPH	7	3	-2.36869	0.193621	42.8571	no	yes
NCBP2	4	2	-1.12319	0.459076	50	yes	no
NCKAP1	4	4	-1.96801	0.255606	100	yes	yes
NDUFA5	3	3	-1.56896	0.337051	100	yes	yes
NDUFB5	5	3	-1.54981	0.341554	60	yes	yes
NDUFB6	4	2	-1.73769	0.299849	50	yes	no
NEDD8	7	4	-2.50444	0.176233	57.1429	yes	yes
NMT1	6	3	-1.64344	0.320093	50	yes	yes
NPM1	2	1	-2.54551	0.171288	50	yes	no
NUBPL	6	4	-1.2592	0.417776	66.6667	yes	yes
OGFR	7	3	-1.10253	0.465701	42.8571	no	yes
OR5AK2	4	3	-1.23734	0.424155	75	yes	yes
OR5L2	4	2	-2.09916	0.233393	50	yes	no
PAICS	6	4	-2.62903	0.161653	66.6667	yes	yes
PALB2	6	4	-1.13978	0.45383	66.6667	yes	yes
PCNA	6	4	-3.80255	0.0716667	66.6667	yes	yes
PDPK1	7	4	-1.58845	0.332528	57.1429	yes	yes
PDZD8	6	3	-1.14438	0.452383	50	yes	yes
PI4K2B	6	3	-0.816541	0.567802	50	yes	yes
PIK3C2A	7	4	-1.29866	0.406505	57.1429	yes	yes
PMPCB	7	4	-2.37569	0.192685	57.1429	yes	yes
PNISR	6	4	-2.44607	0.18351	66.6667	yes	yes
PNN	4	3	-2.34451	0.196894	75	yes	yes
POLD2	5	3	-2.53551	0.172478	60	yes	yes
POLG	5	3	-1.27688	0.412688	60	yes	yes
POLR1A	5	3	-1.83633	0.280034	60	yes	yes
POLRMT	5	3	-2.28181	0.205639	60	yes	yes
PPP1R8	7	4	-2.70642	0.153209	57.1429	yes	yes
PRKRIR	7	5	-1.35801	0.390121	71.4286	yes	yes
PRPF39	4	3	-2.10358	0.23268	75	yes	yes
PSMC4	7	3	-2.01992	0.246571	42.8571	no	yes
PTBP1	5	3	-2.23802	0.211977	60	yes	yes
PTGES3	5	4	-1.90773	0.266512	80	yes	yes
PTP4A1	6	3	-0.956495	0.515307	50	yes	yes
PUM2	7	3	-0.647492	0.638389	42.8571	no	yes
RAB27B	4	2	-0.852383	0.553869	50	yes	no
RAD17	7	6	-3.33729	0.0989411	85.7143	yes	yes
RAE1	6	3	-1.35317	0.391431	50	yes	yes
RB1CC1	6	3	-1.47465	0.35982	50	yes	yes
RBX1	4	3	-2.60751	0.164082	75	yes	yes
RFC2	7	3	-1.90336	0.26732	42.8571	no	yes
RFC4	7	3	-1.99054	0.251645	42.8571	no	yes
RG9MTD3	2	1	-0.826644	0.56384	50	yes	no
RGPD5	7	3	-2.94361	0.129982	42.8571	no	yes
RGPD6	7	3	-2.94423	0.129926	42.8571	no	yes
RMND5A	6	3	-0.973983	0.509099	50	yes	yes
RNASEH1	7	3	-2.0198	0.246592	42.8571	no	yes
RNF20	7	3	-1.0607	0.479399	42.8571	no	yes
RNPS1	5	3	-2.06102	0.239646	60	yes	yes
RPA1	3	2	-3.0625	0.119701	66.6667	yes	no
RPL29	6	3	-2.00749	0.248706	50	yes	yes
RPLP1	4	2	-2.75132	0.148515	50	yes	no
RPS13	2	1	-9.75008	0.00116127	50	yes	no
RTEL1	5	3	-2.02293	0.246058	60	yes	yes
RTTN	7	3	-1.91232	0.265665	42.8571	no	yes
RYBP	7	4	-1.4571	0.364224	57.1429	yes	yes
SAE1	6	4	-2.42584	0.186101	66.6667	yes	yes
SF3B3	3	2	-2.69453	0.154477	66.6667	yes	no
SFSWAP	6	3	-2.6622	0.157978	50	yes	yes
SGK3	7	3	-0.908624	0.532693	42.8571	no	yes
SIN3A	6	3	-2.37688	0.192525	50	yes	yes
SLC25A3	7	6	-2.77269	0.146331	85.7143	yes	yes
SLC35A1	7	3	-0.684887	0.622055	42.8571	no	yes
SLC39A10	6	5	-1.96937	0.255365	83.3333	yes	yes
SLC40A1	7	4	-1.10795	0.463952	57.1429	yes	yes
SLC4A7	7	5	-2.02291	0.246061	71.4286	yes	yes
SLU7	7	4	-1.13469	0.455432	57.1429	yes	yes
SMAD4	5	3	-0.895495	0.537563	60	yes	yes
SMC2	7	3	-1.76041	0.295164	42.8571	no	yes
SNRPB2	6	5	-2.34676	0.196587	83.3333	yes	yes
SNRPD2	4	2	-3.47433	0.0899753	50	yes	no
SOD2	7	3	-1.32688	0.398629	42.8571	no	yes
SOX5	3	2	-2.39904	0.189591	66.6667	yes	no
SPACA7	4	2	-2.66454	0.157722	50	yes	no
SREK1	6	5	-2.81552	0.142051	83.3333	yes	yes
SRRM1	4	4	-3.31782	0.100285	100	yes	yes
SRSF10	6	5	-1.8448	0.278393	83.3333	yes	yes
SSB	4	3	-3.12874	0.114329	75	yes	yes
SSU72	4	3	-1.86689	0.274164	75	yes	yes
STIP1	7	3	-2.80429	0.143161	42.8571	no	yes
SUGP1	6	5	-1.73651	0.300095	83.3333	yes	yes
SUGT1	7	4	-2.69848	0.154055	57.1429	yes	yes
TARDBP	5	4	-1.84744	0.277884	80	yes	yes
TBCE	7	4	-1.14477	0.452262	57.1429	yes	yes
TBPL1	6	3	-1.36592	0.387986	50	yes	yes
TCEB2	7	5	-2.4003	0.189426	71.4286	yes	yes
TCERG1	6	5	-3.55865	0.0848674	83.3333	yes	yes
TFAM	6	5	-2.45916	0.181852	83.3333	yes	yes
TFIP11	5	3	-1.8926	0.269321	60	yes	yes
THOC3	7	5	-2.53938	0.172016	71.4286	yes	yes
TIAL1	4	3	-2.10836	0.231911	75	yes	yes
TIMM23	5	4	-2.38272	0.191748	80	yes	yes
TIMM50	5	4	-1.85546	0.276344	80	yes	yes
TIPIN	5	4	-1.45798	0.364003	80	yes	yes
TM4SF19	4	2	-1.27393	0.413531	50	yes	no
TMOD4	4	2	-1.04648	0.484149	50	yes	no
TNPO1	7	6	-1.6436	0.320058	85.7143	yes	yes
TOP1	7	3	-3.29526	0.101866	42.8571	no	yes
TOX4	5	5	-2.01236	0.247868	100	yes	yes
TRA2B	4	2	-2.47767	0.179534	50	yes	no
TSPAN7	3	2	-1.23029	0.426233	66.6667	yes	no
TTK	7	3	-0.945859	0.51912	42.8571	no	yes
TUBGCP3	3	2	-1.33619	0.396064	66.6667	yes	no
TUFM	6	5	-2.73279	0.150435	83.3333	yes	yes
TXN	7	5	-2.5276	0.173427	71.4286	yes	yes
TXNRD1	7	4	-1.13819	0.454329	57.1429	yes	yes
UBA2	7	4	-2.5439	0.171478	57.1429	yes	yes
UBA3	7	6	-1.83164	0.280945	85.7143	yes	yes
UBA5	6	5	-1.12381	0.458881	83.3333	yes	yes
UBAP2L	3	2	-1.54899	0.341748	66.6667	yes	no
UBE2Q1	7	5	-1.39438	0.380408	71.4286	yes	yes
UBTF	5	4	-2.30072	0.202961	80	yes	yes
UQCRC2	7	3	-2.99625	0.125325	42.8571	no	yes
USP1	7	3	-1.74212	0.29893	42.8571	no	yes
USP15	6	3	-0.863851	0.549484	50	yes	yes
USP37	7	6	-1.69392	0.309087	85.7143	yes	yes
USP39	6	3	-2.76989	0.146616	50	yes	yes
USP9X	7	7	-1.83415	0.280457	100	yes	yes
UTP20	4	3	-2.71566	0.152231	75	yes	yes
UTS2D	2	1	-1.56921	0.336993	50	yes	no
WDR36	7	4	-2.73272	0.150443	57.1429	yes	yes
WDR82	7	3	-2.47131	0.180327	42.8571	no	yes
WEE1	7	4	-2.62765	0.161807	57.1429	yes	yes
WHSC1	7	4	-1.14248	0.452981	57.1429	yes	yes
WTAP	5	4	-2.12209	0.229713	80	yes	yes
XRCC4	5	3	-1.22865	0.426717	60	yes	yes
XRN1	6	4	-2.17889	0.220846	66.6667	yes	yes
YARS2	6	4	-2.51512	0.174934	66.6667	yes	yes
YEATS4	3	2	-1.50761	0.351694	66.6667	yes	no
ZC3H4	5	3	-1.1852	0.439763	60	yes	yes
ZEB2	6	4	-1.80927	0.285336	66.6667	yes	yes
ZFR	6	5	-0.911735	0.531546	83.3333	yes	yes
ZMPSTE24	7	3	-1.8455	0.27826	42.8571	no	yes
ZNF177	7	3	-1.31531	0.401838	42.8571	no	yes
ZNF397	4	2	-1.4248	0.372471	50	yes	no
ZNF800	4	3	-0.871403	0.546615	75	yes	yes
ZNF804A	3	2	-0.731433	0.602305	66.6667	yes	no
ZNF93	4	2	-2.67468	0.156618	50	yes	no
ZRANB2	4	2	-1.60368	0.329035	50	yes	no
ZRSR2	6	3	-2.32681	0.199325	50	yes	yes

## Sheet: Fig6Sup1D_PDS_genes
Gene	shRNAs in t0	Depleted shRNAs	Median LogFC	Median FC	Depleted shRNAs/shRNAs in t0 (%)	Pass 50% depleted shRNA threshold	Pass 3 depleted shRNA threshold
AARSD1	2	1	-1.38572	0.382699	50	yes	no
AATK	7	3	-1.56248	0.338568	42.8571	no	yes
ABCB1	7	7	-3.078	0.118421	100	yes	yes
ABCB7	6	4	-2.37564	0.192691	66.6667	yes	yes
ACO2	7	3	-3.2053	0.10842	42.8571	no	yes
ADAR	7	4	-1.65667	0.31717	57.1429	yes	yes
ADSS	7	4	-1.49424	0.354968	57.1429	yes	yes
AHCY	5	4	-1.60229	0.329354	80	yes	yes
AHCYL1	7	4	-1.388	0.382095	57.1429	yes	yes
AIFM1	6	3	-0.80549	0.572168	50	yes	yes
ANKRD11	7	4	-1.90519	0.266981	57.1429	yes	yes
ANLN	7	3	-1.25504	0.418982	42.8571	no	yes
API5	7	5	-1.42168	0.373277	71.4286	yes	yes
ARHGAP28	4	2	-1.09191	0.469141	50	yes	no
ASNS	7	3	-2.77421	0.146177	42.8571	no	yes
ASXL2	7	3	-1.48319	0.357698	42.8571	no	yes
ATP5O	5	4	-1.49806	0.354028	80	yes	yes
ATP6V0D1	7	3	-1.89546	0.268787	42.8571	no	yes
ATRX	7	5	-1.08413	0.471675	71.4286	yes	yes
BAP1	7	7	-2.59663	0.165325	100	yes	yes
BHLHE41	6	3	-1.64007	0.320841	50	yes	yes
BRCA1	6	4	-2.83789	0.139865	66.6667	yes	yes
BRCA2	4	3	-2.39457	0.19018	75	yes	yes
BUB3	7	5	-2.88711	0.135174	71.4286	yes	yes
C14orf1	7	4	-1.56731	0.337437	57.1429	yes	yes
C15orf29	2	1	-1.38141	0.383844	50	yes	no
C21orf2	7	3	-2.04217	0.242798	42.8571	no	yes
C3orf17	4	3	-2.04563	0.242217	75	yes	yes
C8orf59	6	4	-2.6739	0.156702	66.6667	yes	yes
CARS	5	4	-1.72041	0.303463	80	yes	yes
CBFB	5	3	-2.12105	0.22988	60	yes	yes
CBWD2	7	3	-1.08344	0.471904	42.8571	no	yes
CBWD3	7	3	-1.00554	0.498084	42.8571	no	yes
CBWD6	7	3	-1.09242	0.468974	42.8571	no	yes
CCAR1	5	5	-1.20684	0.433218	100	yes	yes
CCDC6	4	4	-2.32352	0.199779	100	yes	yes
CCDC93	5	5	-1.43289	0.370389	100	yes	yes
CCND1	7	4	-2.25707	0.209197	57.1429	yes	yes
CCNT1	7	6	-1.69832	0.308146	85.7143	yes	yes
CDC6	7	3	-0.980572	0.506779	42.8571	no	yes
CDC7	7	4	-1.45281	0.36531	57.1429	yes	yes
CDK12	7	3	-1.50838	0.351507	42.8571	no	yes
CDK9	7	4	-1.44792	0.366551	57.1429	yes	yes
CFDP1	2	1	-0.924049	0.527028	50	yes	no
CHAF1B	7	3	-2.38393	0.191587	42.8571	no	yes
CHD4	7	3	-2.89092	0.134818	42.8571	no	yes
CHEK1	7	4	-1.4521	0.365488	57.1429	yes	yes
CLTC	5	4	-2.27436	0.206705	80	yes	yes
CNBP	4	2	-1.65746	0.316996	50	yes	no
CRLS1	6	3	-1.25997	0.417551	50	yes	yes
CSNK1A1	7	4	-2.96099	0.128427	57.1429	yes	yes
CT45A2	7	3	-1.3825	0.383554	42.8571	no	yes
CT45A4	7	3	-1.44253	0.367923	42.8571	no	yes
CT45A6	7	3	-1.44136	0.36822	42.8571	no	yes
CUL1	6	5	-3.30137	0.101435	83.3333	yes	yes
CYC1	4	3	-1.34876	0.39263	75	yes	yes
DBF4	6	6	-2.06547	0.238908	100	yes	yes
DDX10	7	4	-3.03663	0.121866	57.1429	yes	yes
DDX3X	6	4	-2.8469	0.138995	66.6667	yes	yes
DDX42	7	6	-2.15759	0.224131	85.7143	yes	yes
DDX5	7	4	-1.99835	0.250286	57.1429	yes	yes
DDX6	7	5	-2.78594	0.144993	71.4286	yes	yes
DEK	7	5	-1.25549	0.418852	71.4286	yes	yes
DHX38	6	5	-2.26587	0.207924	83.3333	yes	yes
DHX9	7	5	-2.70696	0.153152	71.4286	yes	yes
DIDO1	7	7	-2.53899	0.172063	100	yes	yes
DKC1	6	3	-2.45636	0.182205	50	yes	yes
DNA2	5	4	-1.58737	0.332778	80	yes	yes
EAPP	5	3	-1.2608	0.417313	60	yes	yes
EEF1A1	3	2	-4.49764	0.0442666	66.6667	yes	no
EIF3H	6	4	-2.43037	0.185517	66.6667	yes	yes
ELF2	7	5	-1.77919	0.291346	71.4286	yes	yes
ELP4	6	3	-1.26574	0.415887	50	yes	yes
EWSR1	6	5	-2.00571	0.249013	83.3333	yes	yes
EXOC5	4	2	-1.1899	0.438332	50	yes	no
FAM117B	7	4	-1.56629	0.337677	57.1429	yes	yes
FAM174B	4	2	-1.08078	0.472773	50	yes	no
FASTKD2	7	3	-1.17728	0.442184	42.8571	no	yes
FBXO42	6	4	-2.13452	0.227743	66.6667	yes	yes
FCF1	4	4	-4.51064	0.0438694	100	yes	yes
FUS	6	5	-2.52617	0.173599	83.3333	yes	yes
GAR1	6	3	-1.53932	0.344047	50	yes	yes
GARS	6	3	-3.32558	0.0997474	50	yes	yes
GNB2L1	7	5	-3.90478	0.0667641	71.4286	yes	yes
GRSF1	7	4	-1.56277	0.338501	57.1429	yes	yes
HARS	7	3	-1.51938	0.348836	42.8571	no	yes
HAUS3	6	4	-3.11116	0.115731	66.6667	yes	yes
HBXIP	2	1	-2.16674	0.222714	50	yes	no
HCFC1	7	4	-4.14118	0.0566736	57.1429	yes	yes
HNRNPA2B1	5	3	-1.38805	0.382082	60	yes	yes
HNRNPM	6	3	-4.12521	0.0573045	50	yes	yes
HNRNPU	7	4	-4.42753	0.0464707	57.1429	yes	yes
HOXD4	4	2	-1.26491	0.416125	50	yes	no
HSF1	5	3	-1.5209	0.348469	60	yes	yes
HTATSF1	5	3	-1.66763	0.314771	60	yes	yes
HTR6	7	3	-1.32136	0.400158	42.8571	no	yes
IDH3A	6	3	-1.92068	0.264129	50	yes	yes
IMP4	6	3	-2.25804	0.209055	50	yes	yes
ITGA9	7	4	-1.12009	0.460065	57.1429	yes	yes
KIAA1524	7	6	-2.87176	0.13662	85.7143	yes	yes
LRRFIP1	4	2	-0.962013	0.51334	50	yes	no
LSM7	2	1	-3.87655	0.0680833	50	yes	no
LUC7L3	4	3	-2.53071	0.173053	75	yes	yes
MAP2K1	6	3	-3.44213	0.0920061	50	yes	yes
MBD2	7	3	-0.916836	0.529669	42.8571	no	yes
MBD6	7	4	-1.68405	0.311207	57.1429	yes	yes
MCM10	6	3	-1.84739	0.277894	50	yes	yes
MDM2	7	6	-1.87131	0.273326	85.7143	yes	yes
METAP1	7	5	-1.59289	0.331507	71.4286	yes	yes
MFAP1	7	3	-2.15338	0.224785	42.8571	no	yes
MLL4	2	2	-1.66631	0.315058	100	yes	no
MPHOSPH6	6	3	-2.03774	0.243545	50	yes	yes
MRPL18	3	3	-1.8516	0.277084	100	yes	yes
MRPL3	5	4	-1.54044	0.343781	80	yes	yes
MRPL30	7	3	-1.03896	0.486678	42.8571	no	yes
MRPL35	7	4	-1.78188	0.290804	57.1429	yes	yes
MRPL37	7	4	-1.33106	0.397477	57.1429	yes	yes
MRPL47	6	4	-2.00174	0.249699	66.6667	yes	yes
MRPS10	6	5	-1.44114	0.368277	83.3333	yes	yes
MRPS15	5	3	-1.78191	0.290799	60	yes	yes
MRPS5	5	3	-2.24779	0.210546	60	yes	yes
MRPS9	5	3	-1.91815	0.264594	60	yes	yes
MTA2	7	4	-1.52584	0.347276	57.1429	yes	yes
MTBP	7	6	-2.867	0.137071	85.7143	yes	yes
MTPAP	7	3	-1.43766	0.369164	42.8571	no	yes
MYC	7	4	-4.23325	0.0531697	57.1429	yes	yes
MYCBP2	4	2	-1.81821	0.283572	50	yes	no
NARS2	7	5	-2.2922	0.204163	71.4286	yes	yes
NBN	5	3	-0.849163	0.555107	60	yes	yes
NCAPG	4	3	-1.39995	0.378941	75	yes	yes
NCKAP1	4	2	-1.99077	0.251605	50	yes	no
NDUFB6	4	2	-1.1622	0.446831	50	yes	no
NDUFS7	4	2	-1.69807	0.308198	50	yes	no
NEDD4L	7	5	-2.44689	0.183406	71.4286	yes	yes
NFRKB	7	3	-2.03879	0.243368	42.8571	no	yes
NFYC	6	3	-1.0577	0.480396	50	yes	yes
NHP2	6	4	-2.00023	0.249961	66.6667	yes	yes
NPM1	2	2	-2.95474	0.128984	100	yes	no
NSF	7	3	-1.81692	0.283827	42.8571	no	yes
NUBP2	4	2	-2.83498	0.140148	50	yes	no
NUBPL	6	3	-1.32142	0.40014	50	yes	yes
OGDH	6	5	-2.76983	0.146622	83.3333	yes	yes
OR2S2	4	2	-0.932182	0.524065	50	yes	no
OR5AK2	4	2	-2.00733	0.248734	50	yes	no
OR5L2	4	2	-2.0933	0.234344	50	yes	no
OR6X1	4	2	-1.12128	0.459686	50	yes	no
OSTC	7	6	-1.37747	0.384894	85.7143	yes	yes
PAICS	6	5	-3.0213	0.123168	83.3333	yes	yes
PALB2	6	6	-1.57529	0.335575	100	yes	yes
PAX7	4	2	-1.02375	0.491835	50	yes	no
PCNA	6	6	-3.6234	0.0811421	100	yes	yes
PDPK1	7	5	-2.12535	0.229195	71.4286	yes	yes
PDZD2	7	3	-1.22463	0.427908	42.8571	no	yes
PIAS1	7	3	-1.68484	0.311037	42.8571	no	yes
PMPCB	7	4	-2.54607	0.171221	57.1429	yes	yes
PNN	4	2	-2.40113	0.189317	50	yes	no
POLD2	5	3	-2.74192	0.149485	60	yes	yes
POLQ	7	4	-1.57442	0.335779	57.1429	yes	yes
POLR1A	5	4	-2.3529	0.195751	80	yes	yes
PPM1D	7	3	-1.38251	0.383551	42.8571	no	yes
PPP1R8	7	3	-1.1605	0.447358	42.8571	no	yes
PPRC1	7	3	-1.35375	0.391274	42.8571	no	yes
PRKCD	7	3	-1.46052	0.363363	42.8571	no	yes
PRKRIR	7	3	-1.12154	0.459602	42.8571	no	yes
PRPF39	4	2	-1.95145	0.258556	50	yes	no
PSMC4	7	3	-1.62593	0.324	42.8571	no	yes
PTGES3	5	3	-1.33921	0.395237	60	yes	yes
PTPN1	7	3	-1.39983	0.378974	42.8571	no	yes
RAD17	7	5	-1.62144	0.325011	71.4286	yes	yes
RAD51	4	3	-6.93819	0.0081545	75	yes	yes
RANBP2	7	5	-3.18526	0.109936	71.4286	yes	yes
RFC2	7	3	-2.9218	0.131962	42.8571	no	yes
RGPD5	7	4	-2.50456	0.176219	57.1429	yes	yes
RGPD6	7	4	-2.47741	0.179567	57.1429	yes	yes
RHEBL1	4	2	-1.4379	0.369105	50	yes	no
RMND5A	6	5	-1.53204	0.345789	83.3333	yes	yes
RNF20	7	3	-1.54569	0.342533	42.8571	no	yes
RNPS1	5	3	-2.48934	0.178088	60	yes	yes
RPA1	3	2	-2.91016	0.133031	66.6667	yes	no
RPL29	6	3	-1.56051	0.339032	50	yes	yes
RPL39	4	3	-2.2874	0.204844	75	yes	yes
RPS11	4	2	-4.16886	0.0555965	50	yes	no
RRN3	5	3	-1.54218	0.343367	60	yes	yes
RTTN	7	3	-1.92814	0.262767	42.8571	no	yes
RYBP	7	3	-1.30046	0.405998	42.8571	no	yes
SAE1	6	5	-2.82351	0.141266	83.3333	yes	yes
SCGBL	2	1	-1.56403	0.338206	50	yes	no
SETD5	7	5	-1.2782	0.412309	71.4286	yes	yes
SFSWAP	6	3	-3.05599	0.120242	50	yes	yes
SIN3A	6	3	-4.89058	0.0337123	50	yes	yes
SKP2	7	3	-1.06719	0.477246	42.8571	no	yes
SLC24A6	2	1	-1.18788	0.438946	50	yes	no
SLC25A3	7	5	-2.69045	0.154915	71.4286	yes	yes
SLC39A10	6	4	-1.45904	0.363735	66.6667	yes	yes
SLC4A7	7	4	-1.48912	0.35623	57.1429	yes	yes
SLMAP	7	3	-0.764419	0.58869	42.8571	no	yes
SLU7	7	3	-1.29732	0.406881	42.8571	no	yes
SMARCA4	7	3	-2.04852	0.241732	42.8571	no	yes
SMARCB1	7	5	-3.42689	0.0929827	71.4286	yes	yes
SMARCE1	7	5	-3.13947	0.113481	71.4286	yes	yes
SMCR7L	2	1	-0.654125	0.635461	50	yes	no
SMG1	7	4	-2.20831	0.216388	57.1429	yes	yes
SNRPC	6	3	-3.14822	0.112796	50	yes	yes
SNRPD2	4	2	-3.43118	0.0927066	50	yes	no
SPACA7	4	2	-1.72045	0.303454	50	yes	no
SPEN	4	2	-2.60519	0.164346	50	yes	no
SREK1	6	6	-2.81022	0.142574	100	yes	yes
SRRM1	4	2	-2.81381	0.142219	50	yes	no
SRSF1	4	2	-5.54085	0.0214801	50	yes	no
SRSF2	7	3	-1.91713	0.264781	42.8571	no	yes
SSB	4	3	-2.82718	0.140908	75	yes	yes
SSU72	4	2	-1.84143	0.279045	50	yes	no
STIP1	7	3	-2.21723	0.215053	42.8571	no	yes
SUGT1	7	4	-2.47917	0.179348	57.1429	yes	yes
TAF2	7	4	-2.55556	0.170099	57.1429	yes	yes
TAF4	4	3	-2.67924	0.156123	75	yes	yes
TARDBP	5	5	-3.10452	0.116264	100	yes	yes
TBPL1	6	3	-1.29787	0.406727	50	yes	yes
TCEB2	7	4	-3.35994	0.0973993	57.1429	yes	yes
TCERG1	6	4	-1.94521	0.259677	66.6667	yes	yes
TERF1	7	3	-2.2555	0.209424	42.8571	no	yes
TERT	7	3	-1.50536	0.352243	42.8571	no	yes
TFIP11	5	3	-2.14478	0.226129	60	yes	yes
THOC3	7	5	-3.34971	0.0980929	71.4286	yes	yes
TIMELESS	7	4	-2.8062	0.142972	57.1429	yes	yes
TIMM23	5	4	-2.26816	0.207594	80	yes	yes
TIMM50	5	4	-1.67089	0.314059	80	yes	yes
TLN1	6	5	-2.64391	0.159994	83.3333	yes	yes
TNPO1	7	5	-1.19414	0.437048	71.4286	yes	yes
TOP1	7	4	-4.34196	0.0493104	57.1429	yes	yes
TRA2B	4	3	-4.44537	0.0458996	75	yes	yes
TUBGCP3	3	2	-1.04183	0.485711	66.6667	yes	no
TUFM	6	5	-3.82366	0.0706258	83.3333	yes	yes
TXN	7	4	-2.95602	0.12887	57.1429	yes	yes
UBA2	7	4	-2.47711	0.179604	57.1429	yes	yes
UBA5	6	4	-1.90022	0.267902	66.6667	yes	yes
UBE2H	7	3	-1.73435	0.300545	42.8571	no	yes
UQCRC2	7	5	-2.08796	0.235212	71.4286	yes	yes
USP1	7	6	-1.46479	0.362288	85.7143	yes	yes
USP37	7	5	-1.15969	0.447608	71.4286	yes	yes
UTP20	4	4	-3.00181	0.124843	100	yes	yes
UTS2D	2	1	-2.18661	0.219666	50	yes	no
VBP1	6	3	-3.08845	0.117566	50	yes	yes
WDR36	7	4	-3.85146	0.0692777	57.1429	yes	yes
WDR59	6	3	-1.31997	0.400543	50	yes	yes
WDR7	7	3	-1.74968	0.297367	42.8571	no	yes
WEE1	7	3	-2.44756	0.183321	42.8571	no	yes
WHSC1	7	6	-1.43027	0.371062	85.7143	yes	yes
WTAP	5	3	-1.69151	0.309602	60	yes	yes
XRCC5	4	2	-2.68228	0.155795	50	yes	no
XRN1	6	3	-1.23366	0.425237	50	yes	yes
YARS2	6	5	-1.39873	0.379264	83.3333	yes	yes
ZC3H18	5	3	-3.06455	0.11953	60	yes	yes
ZFR	6	3	-1.74838	0.297635	50	yes	yes
ZMAT2	6	3	-2.32646	0.199373	50	yes	yes
ZNF804A	3	2	-0.713559	0.609814	66.6667	yes	no
ZRSR2	6	6	-1.44596	0.367048	100	yes	yes

## Sheet: Fig6Sup1E_A375_Focused GW PDS
			A375 Focused shRNA screen					A375 GW shRNA screen
GENE	ENTREZ_ID	UNIPROT	shRNAs in t0	Depleted shRNAs	Median LogFC	Median FC	Depleted shRNAs/shRNAs in t0 (%)	shRNAs in t0	Depleted shRNAs	Median LogFC	Median FC	Depleted shRNAs/shRNAs in t0 (%)
ABCB1	5243	P08183	7	7	-3.078	0.118421	100	8	5	-2.94	0.13	62.5
ABCB7	22	O75027	6	4	-2.37564	0.192691	66.6667	9	3	-3.1	0.12	33.33
ACO2	50	Q99798	7	3	-3.2053	0.10842	42.8571	10	5	-3.9	0.07	50
ADSS	159	P30520	7	4	-1.49424	0.354968	57.1429	9	4	-2.23	0.21	44.44
AHCY	191	P23526	5	4	-1.60229	0.329354	80	9	3	-1.95	0.26	33.33
ANKRD11	29123	Q6UB99	7	4	-1.90519	0.266981	57.1429	5	3	-3.36	0.1	60
ASXL2	55252	Q76L83	7	3	-1.48319	0.357698	42.8571	11	5	-1.47	0.36	45.45
ATP5O	539	P48047	5	4	-1.49806	0.354028	80	7	4	-1.48	0.36	57.14
BAP1	8314	Q92560	7	7	-2.59663	0.165325	100	8	4	-3.1	0.12	50
BRCA1	672	P38398	6	4	-2.83789	0.139865	66.6667	5	3	-2.8	0.14	60
BRCA2	675	P51587	4	3	-2.39457	0.19018	75	3	3	-2.18	0.22	100
BUB3	9184	O43684	7	5	-2.88711	0.135174	71.4286	6	3	-4.9	0.03	50
C14orf1	11161	Q9UKR5	7	4	-1.56731	0.337437	57.1429	3	2	-2.26	0.21	66.67
C3orf17	25871	Q6NW34	4	3	-2.04563	0.242217	75	4	2	-2.14	0.23	50
C8orf59	401466	Q8N0T1	6	4	-2.6739	0.156702	66.6667	6	3	-2.14	0.23	50
CBFB	865	Q13951	5	3	-2.12105	0.22988	60	4	2	-2.22	0.21	50
CCAR1	55749	Q8IX12	5	5	-1.20684	0.433218	100	5	3	-1.13	0.46	60
CCDC6	8030	Q16204	4	4	-2.32352	0.199779	100	4	2	-2.86	0.14	50
CCND1	595	P24385	7	4	-2.25707	0.209197	57.1429	10	3	-3.11	0.12	30
CCNT1	904	O60563	7	6	-1.69832	0.308146	85.7143	7	4	-1.9	0.27	57.14
CDC7	8317	O00311	7	4	-1.45281	0.36531	57.1429	7	4	-1.94	0.26	57.14
CDK12	51755	Q9NYV4	7	3	-1.50838	0.351507	42.8571	10	4	-1.73	0.3	40
CDK9	1025	P50750	7	4	-1.44792	0.366551	57.1429	13	3	-2.38	0.19	23.08
CHEK1	1111	O14757	7	4	-1.4521	0.365488	57.1429	14	4	-3.21	0.11	28.57
CLTC	1213	Q00610	5	4	-2.27436	0.206705	80	5	3	-2.31	0.2	60
CRLS1	54675	Q9UJA2	6	3	-1.25997	0.417551	50	7	3	-1.27	0.41	42.86
CSNK1A1	1452	P48729	7	4	-2.96099	0.128427	57.1429	9	4	-2.05	0.24	44.44
CT45A2	728911	Q5DJT8	7	3	-1.3825	0.383554	42.8571	9	3	-1.52	0.35	33.33
CT45A4	441519	Q8NHU0	7	3	-1.44253	0.367923	42.8571	9	3	-1.55	0.34	33.33
CT45A6	541465	P0DMU7	7	3	-1.44136	0.36822	42.8571	8	3	-1.51	0.35	37.5
DDX10	1662	Q13206	7	4	-3.03663	0.121866	57.1429	8	3	-3.93	0.07	37.5
DDX42	11325	Q86XP3	7	6	-2.15759	0.224131	85.7143	5	3	-3	0.12	60
DEK	7913	P35659	7	5	-1.25549	0.418852	71.4286	7	3	-1.44	0.37	42.86
DKC1	1736	O60832	6	3	-2.45636	0.182205	50	3	2	-5.42	0.02	66.67
DNA2	1763	P51530	5	4	-1.58737	0.332778	80	5	3	-2.2	0.22	60
EIF3H	8667	O15372	6	4	-2.43037	0.185517	66.6667	6	3	-4.4	0.05	50
ELF2	1998	Q15723	7	5	-1.77919	0.291346	71.4286	7	5	-2.17	0.22	71.43
ELP4	26610	Q96EB1	6	3	-1.26574	0.415887	50	13	3	-1.48	0.36	23.08
FBXO42	54455	Q6P3S6	6	4	-2.13452	0.227743	66.6667	7	3	-2.38	0.19	42.86
FUS	2521	P35637	6	5	-2.52617	0.173599	83.3333	3	2	-3.21	0.11	66.67
GAR1	54433	Q9NY12	6	3	-1.53932	0.344047	50	7	4	-3.63	0.08	57.14
GNB2L1	10399	P63244	7	5	-3.90478	0.0667641	71.4286	7	5	-4.18	0.06	71.43
HARS	3035	P12081	7	3	-1.51938	0.348836	42.8571	9	4	-1.44	0.37	44.44
HBXIP	10542	O43504	2	1	-2.16674	0.222714	50	2	1	-2.14	0.23	50
HCFC1	3054	P51610	7	4	-4.14118	0.0566736	57.1429	11	4	-3.7	0.08	36.36
HNRNPM	4670	P52272	6	3	-4.12521	0.0573045	50	5	4	-6.85	0.01	80
HOXD4	3233	P09016	4	2	-1.26491	0.416125	50	3	2	-1.24	0.42	66.67
HSF1	3297	Q00613	5	3	-1.5209	0.348469	60	5	3	-2.32	0.2	60
IDH3A	3419	P50213	6	3	-1.92068	0.264129	50	7	4	-2.34	0.2	57.14
ITGA9	3680	Q13797	7	4	-1.12009	0.460065	57.1429	7	3	-2.21	0.22	42.86
KIAA1524	57650	Q8TCG1	7	6	-2.87176	0.13662	85.7143	4	2	-3.4	0.09	50
LSM7	51690	Q9UK45	2	1	-3.87655	0.0680833	50	1	1	-1.99	0.25	100
MBD6	114785	Q96DN6	7	4	-1.68405	0.311207	57.1429	8	3	-1.92	0.26	37.5
MFAP1	4236	P55081	7	3	-2.15338	0.224785	42.8571	6	4	-2.36	0.19	66.67
MLL4	8085	O14686	2	2	-1.66631	0.315058	100	4	2	-2.08	0.24	50
MPHOSPH6	10200	Q99547	6	3	-2.03774	0.243545	50	4	2	-2.76	0.15	50
MRPL3	11222	P09001	5	4	-1.54044	0.343781	80	5	3	-1.76	0.29	60
MRPL30	51263	Q8TCC3	7	3	-1.03896	0.486678	42.8571	7	3	-1.35	0.39	42.86
MRPS10	55173	P82664	6	5	-1.44114	0.368277	83.3333	4	3	-3.52	0.09	75
MRPS15	64960	P82914	5	3	-1.78191	0.290799	60	3	2	-2.3	0.2	66.67
MRPS9	64965	P82933	5	3	-1.91815	0.264594	60	5	3	-2.34	0.2	60
MTA2	9219	O94776	7	4	-1.52584	0.347276	57.1429	14	5	-1.82	0.28	35.71
MYC	4609	P01106	7	4	-4.23325	0.0531697	57.1429	8	6	-3	0.13	75
NCAPG	64151	Q9BPX3	4	3	-1.39995	0.378941	75	4	2	-2.04	0.24	50
NDUFS7	374291	O75251	4	2	-1.69807	0.308198	50	4	2	-2.08	0.24	50
NEDD4L	23327	Q96PU5	7	5	-2.44689	0.183406	71.4286	4	2	-2.78	0.15	50
NFRKB	4798	Q6P4R8	7	3	-2.03879	0.243368	42.8571	6	3	-2.31	0.2	50
NFYC	4802	Q13952	6	3	-1.0577	0.480396	50	5	3	-2.95	0.13	60
NHP2	55651	Q9NX24	6	4	-2.00023	0.249961	66.6667	8	4	-2.13	0.23	50
NSF	4905	P46459	7	3	-1.81692	0.283827	42.8571	4	2	-1.23	0.43	50
NUBP2	10101	Q9Y5Y2	4	2	-2.83498	0.140148	50	1	1	-5.16	0.03	100
OGDH	4967	Q02218	6	5	-2.76983	0.146622	83.3333	6	3	-2.52	0.17	50
PAICS	10606	P22234	6	5	-3.0213	0.123168	83.3333	7	3	-2.78	0.15	42.86
PALB2	79728	Q86YC2	6	6	-1.57529	0.335575	100	5	3	-1.24	0.42	60
PAX7	5081	P23759	4	2	-1.02375	0.491835	50	4	2	-1.4	0.38	50
PCNA	5111	P12004	6	6	-3.6234	0.0811421	100	6	3	-5.61	0.02	50
PDPK1	5170	O15530	7	5	-2.12535	0.229195	71.4286	9	3	-2.74	0.15	33.33
PDZD2	23037	O15018	7	3	-1.22463	0.427908	42.8571	7	3	-1.96	0.26	42.86
PIAS1	8554	O75925	7	3	-1.68484	0.311037	42.8571	7	3	-1.26	0.42	42.86
POLD2	5425	P49005	5	3	-2.74192	0.149485	60	5	3	-5.72	0.02	60
POLQ	10721	O75417	7	4	-1.57442	0.335779	57.1429	8	5	-1.3	0.41	62.5
POLR1A	25885	O95602	5	4	-2.3529	0.195751	80	4	2	-3.26	0.1	50
PPM1D	8493	O15297	7	3	-1.38251	0.383551	42.8571	6	5	-1.82	0.28	83.33
PPP1R8	5511	Q12972	7	3	-1.1605	0.447358	42.8571	6	3	-4.52	0.04	50
PPRC1	23082	Q5VV67	7	3	-1.35375	0.391274	42.8571	6	3	-1.81	0.28	50
PRKCD	5580	Q05655	7	3	-1.46052	0.363363	42.8571	20	3	-3.39	0.1	15
PSMC4	5704	P43686	7	3	-1.62593	0.324	42.8571	7	3	-4	0.06	42.86
PTGES3	10728	Q15185	5	3	-1.33921	0.395237	60	4	2	-2.46	0.18	50
PTPN1	5770	P18031	7	3	-1.39983	0.378974	42.8571	10	3	-2.71	0.15	30
RAD17	5884	O75943	7	5	-1.62144	0.325011	71.4286	5	4	-1.94	0.26	80
RGPD5	84220	Q99666	7	4	-2.50456	0.176219	57.1429	7	3	-3.21	0.11	42.86
RGPD6	729540	Q99666	7	4	-2.47741	0.179567	57.1429	7	3	-3.1	0.12	42.86
RHEBL1	121268	Q8TAI7	4	2	-1.4379	0.369105	50	4	2	-1.81	0.29	50
RMND5A	64795	Q9H871	6	5	-1.53204	0.345789	83.3333	7	3	-1.65	0.32	42.86
RNF20	56254	Q5VTR2	7	3	-1.54569	0.342533	42.8571	12	4	-1.89	0.27	33.33
RPS11	6205	P62280	4	2	-4.16886	0.0555965	50	5	4	-3.8	0.07	80
RRN3	54700	Q9NYV6	5	3	-1.54218	0.343367	60	3	2	-1.49	0.36	66.67
RTTN	25914	Q86VV8	7	3	-1.92814	0.262767	42.8571	7	3	-2.68	0.16	42.86
SCGBL	284402	Q4G0G5	2	1	-1.56403	0.338206	50	2	1	-2.73	0.15	50
SIN3A	25942	Q96ST3	6	3	-4.89058	0.0337123	50	6	3	-2.89	0.14	50
SMARCA4	6597	P51532	7	3	-2.04852	0.241732	42.8571	14	5	-1.8	0.29	35.71
SMARCB1	6598	Q12824	7	5	-3.42689	0.0929827	71.4286	8	4	-1.96	0.26	50
SMARCE1	6605	Q969G3	7	5	-3.13947	0.113481	71.4286	16	9	-2.42	0.19	56.25
SNRPC	6631	P09234	6	3	-3.14822	0.112796	50	4	2	-5.7	0.02	50
SNRPD2	6633	P62316	4	2	-3.43118	0.0927066	50	2	1	-4.75	0.04	50
SPEN	23013	Q96T58	4	2	-2.60519	0.164346	50	4	3	-2.99	0.13	75
SRRM1	10250	Q8IYB3	4	2	-2.81381	0.142219	50	4	2	-3.21	0.11	50
SSB	6741	P05455	4	3	-2.82718	0.140908	75	5	3	-5.1	0.03	60
TAF2	6873	Q6P1X5	7	4	-2.55556	0.170099	57.1429	5	3	-2.03	0.25	60
TBPL1	9519	P62380	6	3	-1.29787	0.406727	50	6	3	-1.97	0.25	50
THOC3	84321	Q96J01	7	5	-3.34971	0.0980929	71.4286	7	3	-3.39	0.1	42.86
TIMM50	92609	Q3ZCQ8	5	4	-1.67089	0.314059	80	8	4	-1.97	0.26	50
TLN1	7094	Q9Y490	6	5	-2.64391	0.159994	83.3333	4	3	-3.57	0.08	75
TNPO1	3842	Q92973	7	5	-1.19414	0.437048	71.4286	7	4	-1.49	0.35	57.14
TOP1	7150	P11387	7	4	-4.34196	0.0493104	57.1429	8	3	-3.13	0.11	37.5
TRA2B	6434	P62995	4	3	-4.44537	0.0458996	75	4	2	-3.94	0.07	50
TUFM	7284	P49411	6	5	-3.82366	0.0706258	83.3333	5	4	-3.49	0.09	80
UBA5	79876	Q9GZZ9	6	4	-1.90022	0.267902	66.6667	7	3	-2.05	0.24	42.86
UBE2H	7328	P62256	7	3	-1.73435	0.300545	42.8571	9	3	-2.16	0.22	33.33
USP1	7398	O94782	7	6	-1.46479	0.362288	85.7143	8	3	-1.64	0.32	37.5
USP37	57695	Q86T82	7	5	-1.15969	0.447608	71.4286	7	3	-1.08	0.47	42.86
VBP1	7411	P61758	6	3	-3.08845	0.117566	50	9	3	-2.03	0.24	33.33
WDR59	79726	Q6PJI9	6	3	-1.31997	0.400543	50	7	3	-1.72	0.3	42.86
WHSC1	7468	O96028	7	6	-1.43027	0.371062	85.7143	16	5	-1.89	0.27	31.25
XRN1	54464	Q8IZH2	6	3	-1.23366	0.425237	50	4	3	-1.07	0.48	75
YARS2	51067	Q9Y2Z4	6	5	-1.39873	0.379264	83.3333	10	3	-1.65	0.32	30
ZFR	51663	Q96KR1	6	3	-1.74838	0.297635	50	4	2	-1.06	0.48	50
ZMAT2	153527	Q96NC0	6	3	-2.32646	0.199373	50	3	2	-2.32	0.2	66.67
ZRSR2	8233	Q15696	6	6	-1.44596	0.367048	100	8	4	-1.23	0.43	50

## Sheet: Fig6Sup1E_A375_Focused_GW_PnDC3
			A375 Focused shRNA screen					A375 GW shRNA screen
GENE	ENTREZ_ID	UNIPROT	shRNAs in t0	Depleted shRNAs	Median LogFC	Median FC	Depleted shRNAs/shRNAs in t0 (%)	shRNAs in t0	Depleted shRNAs	Median LogFC	Median FC	Depleted shRNAs/shRNAs in t0 (%)
ABCB1	5243	P08183	7	6	-1.72654	0.302177	85.7143	8	3	-1.3259	0.398901	37.5
ADAR	103	P55265	7	6	-3.56799	0.0843194	85.7143	7	5	-3.89412	0.0672593	71.4286
ADSS	159	P30520	7	6	-1.48662	0.356847	85.7143	9	5	-2.33907	0.197638	55.5556
AHCYL1	10768	O43865	7	4	-2.12119	0.229858	57.1429	5	3	-4.51425	0.0437598	60
AHCYL2	23382	Q96HN2	7	3	-1.39967	0.379016	42.8571	7	3	-1.16117	0.447149	42.8571
AHSA1	10598	O95433	7	4	-2.09768	0.233634	57.1429	7	4	-3.24838	0.10523	57.1429
AIFM1	9131	O95831	6	5	-1.1497	0.450719	83.3333	8	6	-1.94692	0.25937	75
ALK	238	Q9UM73	7	3	-1.07845	0.473538	42.8571	10	3	-4.72554	0.0377983	30
ANLN	54443	Q9NQW6	7	6	-1.61817	0.325748	85.7143	6	4	-2.50532	0.176126	66.6667
ARIH1	25820	Q9Y4X5	6	5	-1.63321	0.322371	83.3333	6	4	-2.58745	0.16638	66.6667
ARNT	405	P27540	5	3	-1.80501	0.286179	60	5	4	-3.72252	0.0757547	80
ASNS	440	P08243	7	3	-2.92014	0.132114	42.8571	6	3	-4.46187	0.0453779	50
ATP5F1	515	P24539	7	4	-1.57956	0.334584	57.1429	8	3	-2.90725	0.1333	37.5
ATP5O	539	P48047	5	4	-2.12858	0.228682	80	7	4	-2.39107	0.190641	57.1429
ATRX	546	P46100	7	5	-1.12338	0.459017	71.4286	16	5	-1.39559	0.38009	31.25
BAHD1	22893	Q8TBE0	4	2	-1.39822	0.379397	50	5	3	-1.21754	0.430015	60
BCL2L14	79370	Q9BZR8	6	3	-1.68426	0.311163	50	6	3	-2.15549	0.224456	50
BRCA1	672	P38398	6	3	-3.55965	0.0848081	50	5	3	-2.09166	0.23461	60
BRCA2	675	P51587	4	3	-2.4941	0.177501	75	3	2	-1.79409	0.288354	66.6667
C14orf166	51637	Q9Y224	7	4	-1.33564	0.396217	57.1429	8	3	-2.57552	0.167761	37.5
C16orf72	29035	Q14CZ0	7	5	-1.76692	0.293835	71.4286	8	3	-3.72059	0.0758562	37.5
C21orf2	755	O43822	7	3	-2.16526	0.222942	42.8571	6	4	-1.69182	0.309535	66.6667
CAMSAP1L1	23271	Q08AD1	2	1	-1.58657	0.332961	50	2	1	-2.6358	0.160896	50
CAND1	55832	Q86VP6	7	6	-1.81589	0.28403	85.7143	6	4	-2.75782	0.147847	66.6667
CASP8AP2	9994	Q9UKL3	6	4	-1.55126	0.341213	66.6667	6	3	-2.00826	0.248573	50
CBWD2	150472	Q8IUF1	7	3	-1.13587	0.455061	42.8571	10	3	-1.14772	0.451337	30
CBWD3	445571	Q5JTY5	7	3	-1.07565	0.474458	42.8571	10	3	-1.23254	0.425566	30
CCAR1	55749	Q8IX12	5	5	-3.23415	0.106273	100	5	5	-3.41494	0.0937564	100
CCDC6	8030	Q16204	4	3	-2.61984	0.162686	75	4	3	-2.39557	0.190047	75
CCDC93	54520	Q567U6	5	5	-1.48883	0.356301	100	3	2	-1.23392	0.42516	66.6667
CCNC	892	P24863	3	2	-1.7405	0.299266	66.6667	4	2	-2.35493	0.195476	50
CCNE1	898	P24864	7	3	-1.8083	0.285528	42.8571	8	3	-1.28404	0.410644	37.5
CCNT1	904	O60563	7	4	-1.7082	0.306043	57.1429	7	4	-1.64193	0.320428	57.1429
CDK12	51755	Q9NYV4	7	4	-2.00487	0.249158	57.1429	10	4	-2.80559	0.143032	40
CDK13	8621	Q14004	6	3	-1.16721	0.445283	50	10	3	-2.5053	0.176129	30
CFDP1	10428	Q9UEE9	2	1	-1.77328	0.292543	50	2	1	-1.37479	0.385608	50
CHEK1	1111	O14757	7	4	-1.49161	0.355616	57.1429	14	7	-2.69337	0.154602	50
CHMP2A	27243	O43633	4	2	-3.53786	0.0860992	50	4	2	-5.97118	0.0159403	50
CNBP	7555	P62633	4	3	-3.73425	0.0751415	75	5	3	-5.54038	0.0214872	60
COX4I1	1327	P13073	7	4	-1.67019	0.314212	57.1429	10	6	-1.48436	0.357408	60
CSNK1A1	1452	P48729	7	5	-2.49527	0.177357	71.4286	9	5	-3.00739	0.124361	55.5556
CUL1	8454	Q13616	6	6	-2.78569	0.145019	100	4	2	-2.11649	0.230607	50
CUL3	8452	Q13618	7	3	-1.50791	0.35162	42.8571	7	3	-3.56889	0.0842667	42.8571
CYC1	1537	P08574	4	2	-2.11818	0.230337	50	4	2	-3.46652	0.0904638	50
DDX42	11325	Q86XP3	7	7	-2.13605	0.227502	100	5	4	-4.51144	0.043845	80
DDX6	1656	P26196	7	6	-2.70092	0.153795	85.7143	5	3	-2.90887	0.133151	60
DHX36	170506	Q9H2U1	7	7	-4.52056	0.0435689	100	5	4	-4.61899	0.0406953	80
DHX38	9785	Q92620	6	5	-2.23766	0.212031	83.3333	8	3	-2.17205	0.221895	37.5
DIDO1	11083	Q9BTC0	7	5	-2.22186	0.214366	71.4286	7	3	-4.31867	0.050113	42.8571
DNAJA3	9093	Q96EY1	7	4	-2.2359	0.212289	57.1429	7	3	-3.53965	0.0859921	42.8571
DSN1	79980	Q9H410	7	3	-1.83572	0.280151	42.8571	7	3	-1.92638	0.263089	42.8571
DYRK1A	1859	Q13627	7	3	-1.7593	0.295391	42.8571	7	4	-1.30452	0.404857	57.1429
EAPP	55837	Q56P03	5	4	-1.65149	0.318311	80	4	3	-2.62743	0.161832	75
EEF1A1	1915	P68104	3	2	-3.62407	0.0811048	66.6667	1	1	-5.09589	0.0292404	100
EIF2AK4	440275	Q9P2K8	7	3	-2.01332	0.247702	42.8571	7	3	-1.66272	0.315844	42.8571
EIF3H	8667	O15372	6	3	-3.51665	0.087374	50	6	3	-3.3908	0.0953386	50
ELAC2	60528	Q9BQ52	5	3	-2.38832	0.191004	60	3	2	-2.25109	0.210065	66.6667
EWSR1	2130	Q01844	6	6	-2.03471	0.244058	100	5	3	-3.17161	0.110981	60
EXOSC2	23404	Q13868	5	3	-1.9197	0.264309	60	6	3	-3.41322	0.0938685	50
FAM117B	150864	Q6P1L5	7	4	-1.9059	0.26685	57.1429	8	3	-1.5914	0.331849	37.5
FAM174B	400451	Q3ZCQ3	4	2	-1.4236	0.372782	50	3	2	-2.17928	0.220786	66.6667
FAM48A	55578	Q8NEM7	2	1	-1.13602	0.455014	50	1	1	-1.74731	0.297856	100
FASTKD2	22868	Q9NYY8	7	6	-1.42607	0.372143	85.7143	7	3	-1.65937	0.316577	42.8571
FCF1	51077	Q9Y324	4	3	-4.15988	0.0559439	75	4	2	-3.07701	0.118502	50
GABRA6	2559	Q16445	6	3	-1.31012	0.403286	50	10	3	-1.31727	0.401293	30
GAR1	54433	Q9NY12	6	3	-3.78805	0.0723909	50	7	5	-4.50651	0.0439953	71.4286
GNB2L1	10399	P63244	7	3	-3.16182	0.111737	42.8571	7	3	-4.70841	0.0382496	42.8571
GOT2	2806	P00505	7	4	-1.10955	0.463438	57.1429	10	3	-2.05656	0.240388	30
GRSF1	2926	Q12849	7	6	-1.91846	0.264538	85.7143	7	4	-3.08518	0.117834	57.1429
H2AFZ	3015	P0C0S5	7	3	-1.08886	0.470132	42.8571	15	4	-1.87446	0.272729	26.6667
HNRNPC	56928	Q8TCT7	4	2	-4.75038	0.037153	50	5	3	-3.8325	0.0701944	60
HNRNPU	3192	Q00839	7	3	-2.28764	0.204811	42.8571	4	2	-4.66571	0.0393986	50
HSF1	3297	Q00613	5	4	-1.40742	0.376986	80	5	4	-2.68334	0.155681	80
HSP90AB1	3326	P08238	7	4	-1.12024	0.460018	57.1429	8	4	-2.43904	0.184406	50
HSPA14	51182	Q0VDF9	7	6	-1.2236	0.428213	85.7143	7	6	-1.69394	0.309081	85.7143
HSPA4	3308	P34932	6	4	-1.12733	0.457763	66.6667	8	3	-1.53271	0.345628	37.5
HTATSF1	27336	O43719	5	3	-3.06305	0.119655	60	6	4	-3.02934	0.122483	66.6667
IMP4	92856	Q96G21	6	3	-2.69842	0.154061	50	5	3	-3.79541	0.0720226	60
JUNB	3726	P17275	6	3	-1.60619	0.328465	50	6	5	-2.8186	0.141748	83.3333
KEAP1	9817	Q14145	5	4	-1.53121	0.345988	80	4	3	-3.34678	0.0982922	75
KIAA1524	57650	Q8TCG1	7	6	-2.70167	0.153715	85.7143	4	3	-5.80276	0.0179141	75
LUC7L3	51747	O95232	4	3	-1.56527	0.337914	75	3	2	-1.68377	0.311269	66.6667
MASTL	84930	Q96GX5	7	4	-1.59939	0.330017	57.1429	8	3	-1.57389	0.335901	37.5
MED24	9862	O75448	5	4	-1.92561	0.263228	80	5	4	-2.55547	0.170109	80
METAP1	23173	P53582	7	4	-1.72549	0.302395	57.1429	7	4	-1.74034	0.2993	57.1429
METTL14	57721	Q9HCE5	7	3	-1.36724	0.387631	42.8571	8	3	-1.98074	0.253361	37.5
MFAP1	4236	P55081	7	3	-2.27949	0.205971	42.8571	6	4	-2.00788	0.248637	66.6667
MLL4	8085	O14686	2	2	-1.37977	0.38428	100	4	3	-1.98025	0.253447	75
MRPL11	65003	Q9Y3B7	5	3	-2.26992	0.207341	60	5	5	-2.74687	0.148973	100
MRPL18	29074	Q9H0U6	3	2	-2.06666	0.238711	66.6667	3	2	-2.87098	0.136694	66.6667
MRPL2	51069	Q5T653	3	2	-1.3755	0.38542	66.6667	4	4	-2.17993	0.220686	100
MRPL23	6150	Q16540	6	4	-2.08217	0.236159	66.6667	5	3	-1.77732	0.291726	60
MRPL3	11222	P09001	5	4	-2.15064	0.225212	80	5	3	-2.98351	0.126437	60
MRPL30	51263	Q8TCC3	7	3	-1.96016	0.256999	42.8571	7	3	-1.83381	0.280523	42.8571
MRPL35	51318	Q9NZE8	7	5	-2.79914	0.143673	71.4286	8	4	-2.59584	0.165415	50
MRPL37	51253	Q9BZE1	7	3	-2.47915	0.17935	42.8571	6	3	-2.53005	0.173133	50
MRPL47	57129	Q9HD33	6	5	-2.09154	0.23463	83.3333	5	3	-1.94034	0.260555	60
MRPS10	55173	P82664	6	4	-2.0941	0.234215	66.6667	4	2	-2.85323	0.138386	50
MRPS15	64960	P82914	5	4	-2.34523	0.196795	80	3	2	-2.07371	0.237548	66.6667
MRPS5	64969	P82675	5	4	-2.78766	0.144821	80	6	3	-3.74014	0.0748352	50
MRPS9	64965	P82933	5	3	-3.54086	0.0859201	60	5	4	-2.62005	0.162662	80
MTBP	27085	Q96DY7	7	7	-3.68123	0.0779539	100	6	4	-4.36108	0.0486614	66.6667
MTPAP	55149	Q9NVV4	7	6	-1.4014	0.378562	85.7143	6	3	-2.54165	0.171747	50
NARS	4677	O43776	6	3	-1.74435	0.298468	50	10	4	-2.31072	0.20156	40
NARS2	79731	Q96I59	7	6	-2.36005	0.194784	85.7143	6	4	-2.35293	0.195748	66.6667
NCAPG	64151	Q9BPX3	4	2	-1.5783	0.334876	50	4	2	-3.25143	0.105008	50
NCAPH	23397	Q15003	7	3	-2.36869	0.193621	42.8571	7	4	-3.80889	0.0713528	57.1429
NCBP2	22916	P52298	4	2	-1.12319	0.459076	50	4	3	-1.25021	0.420387	75
NDUFA5	4698	Q16718	3	3	-1.56896	0.337051	100	4	2	-2.08381	0.23589	50
NDUFB5	4711	O43674	5	3	-1.54981	0.341554	60	6	4	-1.32775	0.398389	66.6667
NDUFB6	4712	O95139	4	2	-1.73769	0.299849	50	4	2	-1.84733	0.277906	50
NEDD8	4738	Q15843	7	4	-2.50444	0.176233	57.1429	9	5	-3.0292	0.122495	55.5556
NMT1	4836	P30419	6	3	-1.64344	0.320093	50	12	3	-1.7816	0.29086	25
NUBPL	80224	Q8TB37	6	4	-1.2592	0.417776	66.6667	6	3	-2.17181	0.221932	50
OGFR	11054	Q9NZT2	7	3	-1.10253	0.465701	42.8571	4	3	-1.87373	0.272866	75
OR5L2	26338	Q8NGL0	4	2	-2.09916	0.233393	50	2	1	-2.66455	0.157721	50
PCNA	5111	P12004	6	4	-3.80255	0.0716667	66.6667	6	4	-2.59973	0.16497	66.6667
PDPK1	5170	O15530	7	4	-1.58845	0.332528	57.1429	9	4	-1.78557	0.290062	44.4444
PDZD8	118987	Q8NEN9	6	3	-1.14438	0.452383	50	6	3	-1.45787	0.36403	50
PIK3C2A	5286	O00443	7	4	-1.29866	0.406505	57.1429	11	3	-2.23299	0.212717	27.2727
PMPCB	9512	O75439	7	4	-2.37569	0.192685	57.1429	8	3	-2.49286	0.177654	37.5
PNISR	25957	Q8TF01	6	4	-2.44607	0.18351	66.6667	4	4	-3.33578	0.0990441	100
PNN	5411	Q9H307	4	3	-2.34451	0.196894	75	4	2	-2.82361	0.141257	50
POLG	5428	P54098	5	3	-1.27688	0.412688	60	4	3	-2.60914	0.163897	75
POLRMT	5442	O00411	5	3	-2.28181	0.205639	60	4	3	-1.91385	0.265384	75
PRKRIR	5612	O43422	7	5	-1.35801	0.390121	71.4286	8	3	-1.47173	0.360549	37.5
PRPF39	55015	Q86UA1	4	3	-2.10358	0.23268	75	4	2	-2.16169	0.223494	50
PSMC4	5704	P43686	7	3	-2.01992	0.246571	42.8571	7	3	-3.52663	0.0867719	42.8571
PTBP1	5725	P26599	5	3	-2.23802	0.211977	60	4	2	-2.66865	0.157274	50
RB1CC1	9821	Q8TDY2	6	3	-1.47465	0.35982	50	6	4	-1.17825	0.441886	66.6667
RBX1	9978	P62877	4	3	-2.60751	0.164082	75	3	2	-2.78406	0.145183	66.6667
RFC2	5982	P35250	7	3	-1.90336	0.26732	42.8571	10	3	-2.49079	0.177908	30
RFC4	5984	P35249	7	3	-1.99054	0.251645	42.8571	7	3	-3.54498	0.0856752	42.8571
RNASEH1	246243	O60930	7	3	-2.0198	0.246592	42.8571	8	3	-1.43584	0.369631	37.5
RNF20	56254	Q5VTR2	7	3	-1.0607	0.479399	42.8571	12	4	-2.63754	0.160702	33.3333
RNPS1	10921	Q15287	5	3	-2.06102	0.239646	60	4	2	-2.33105	0.198739	50
RPL29	6159	P47914	6	3	-2.00749	0.248706	50	4	4	-2.67526	0.156555	100
RPLP1	6176	P05386	4	2	-2.75132	0.148515	50	4	2	-4.97888	0.0317109	50
RTEL1	51750	Q9NZ71	5	3	-2.02293	0.246058	60	4	2	-4.77796	0.0364494	50
RYBP	23429	Q8N488	7	4	-1.4571	0.364224	57.1429	6	5	-1.74192	0.298972	83.3333
SAE1	10055	Q9UBE0	6	4	-2.42584	0.186101	66.6667	5	4	-2.98225	0.126547	80
SF3B3	23450	Q15393	3	2	-2.69453	0.154477	66.6667	4	3	-2.89239	0.13468	75
SFSWAP	6433	Q12872	6	3	-2.6622	0.157978	50	5	4	-2.61158	0.16362	80
SLC25A3	5250	Q00325	7	6	-2.77269	0.146331	85.7143	9	3	-1.85397	0.276631	33.3333
SLC39A10	57181	Q9ULF5	6	5	-1.96937	0.255365	83.3333	4	2	-1.41637	0.374654	50
SLU7	10569	O95391	7	4	-1.13469	0.455432	57.1429	7	4	-1.52602	0.347234	57.1429
SOD2	6648	P04179	7	3	-1.32688	0.398629	42.8571	5	3	-1.46568	0.362064	60
SOX5	6660	P35711	3	2	-2.39904	0.189591	66.6667	3	2	-2.81776	0.141831	66.6667
SPACA7	122258	Q96KW9	4	2	-2.66454	0.157722	50	4	2	-2.92008	0.13212	50
SREK1	140890	Q8WXA9	6	5	-2.81552	0.142051	83.3333	7	4	-2.25857	0.208979	57.1429
SRRM1	10250	Q8IYB3	4	4	-3.31782	0.100285	100	4	2	-4.49585	0.0443215	50
SRSF10	10772	O75494	6	5	-1.8448	0.278393	83.3333	4	4	-2.76048	0.147575	100
SSB	6741	P05455	4	3	-3.12874	0.114329	75	5	4	-3.18368	0.110057	80
SSU72	29101	Q9NP77	4	3	-1.86689	0.274164	75	4	2	-3.14932	0.112709	50
STIP1	10963	P31948	7	3	-2.80429	0.143161	42.8571	9	3	-2.01444	0.247511	33.3333
SUGP1	57794	Q8IWZ8	6	5	-1.73651	0.300095	83.3333	5	3	-1.71005	0.305649	60
SUGT1	10910	Q9Y2Z0	7	4	-2.69848	0.154055	57.1429	7	3	-2.01647	0.247162	42.8571
TBCE	6905	Q15813	7	4	-1.14477	0.452262	57.1429	6	3	-1.17412	0.443155	50
TBPL1	9519	P62380	6	3	-1.36592	0.387986	50	6	3	-1.30971	0.403401	50
TCEB2	6923	Q15370	7	5	-2.4003	0.189426	71.4286	5	4	-5.6322	0.0201623	80
TCERG1	10915	O14776	6	5	-3.55865	0.0848674	83.3333	6	3	-3.15547	0.11223	50
TFAM	7019	Q00059	6	5	-2.45916	0.181852	83.3333	5	5	-2.95451	0.129004	100
TFIP11	24144	Q9UBB9	5	3	-1.8926	0.269321	60	5	3	-2.84766	0.138921	60
TIAL1	7073	Q01085	4	3	-2.10836	0.231911	75	4	4	-3.20345	0.108559	100
TIMM23	100287932	O14925	5	4	-2.38272	0.191748	80	5	3	-4.28193	0.0514056	60
TIMM50	92609	Q3ZCQ8	5	4	-1.85546	0.276344	80	8	5	-2.20683	0.21661	62.5
TIPIN	54962	Q9BVW5	5	4	-1.45798	0.364003	80	6	4	-2.23118	0.212985	66.6667
TMOD4	29765	Q9NZQ9	4	2	-1.04648	0.484149	50	4	2	-1.35124	0.391954	50
TNPO1	3842	Q92973	7	6	-1.6436	0.320058	85.7143	7	7	-1.70333	0.307077	100
TOP1	7150	P11387	7	3	-3.29526	0.101866	42.8571	8	4	-3.92127	0.0660056	50
TOX4	9878	O94842	5	5	-2.01236	0.247868	100	5	3	-1.62629	0.323921	60
TSPAN7	7102	P41732	3	2	-1.23029	0.426233	66.6667	2	1	-2.21529	0.215343	50
TUBGCP3	10426	Q96CW5	3	2	-1.33619	0.396064	66.6667	3	2	-2.17272	0.221792	66.6667
TUFM	7284	P49411	6	5	-2.73279	0.150435	83.3333	5	3	-2.58955	0.166138	60
TXN	7295	P10599	7	5	-2.5276	0.173427	71.4286	4	2	-2.02721	0.24533	50
TXNRD1	7296	Q16881	7	4	-1.13819	0.454329	57.1429	7	4	-1.1507	0.450407	57.1429
UBA2	10054	Q9UBT2	7	4	-2.5439	0.171478	57.1429	7	3	-2.84341	0.139332	42.8571
UBA3	9039	Q8TBC4	7	6	-1.83164	0.280945	85.7143	8	7	-2.14457	0.226163	87.5
UBAP2L	9898	Q14157	3	2	-1.54899	0.341748	66.6667	4	3	-1.69398	0.309073	75
UBE2Q1	55585	Q7Z7E8	7	5	-1.39438	0.380408	71.4286	10	4	-1.31841	0.400977	40
UBTF	7343	P17480	5	4	-2.30072	0.202961	80	5	3	-2.96261	0.128282	60
UQCRC2	7385	P22695	7	3	-2.99625	0.125325	42.8571	6	3	-2.51075	0.175464	50
USP37	57695	Q86T82	7	6	-1.69392	0.309087	85.7143	7	4	-1.47543	0.359626	57.1429
USP39	10713	Q53GS9	6	3	-2.76989	0.146616	50	9	3	-5.01208	0.0309894	33.3333
USP9X	8239	Q93008	7	7	-1.83415	0.280457	100	6	4	-2.77609	0.145987	66.6667
UTP20	27340	O75691	4	3	-2.71566	0.152231	75	5	3	-3.21247	0.107882	60
UTS2D	257313	Q765I0	2	1	-1.56921	0.336993	50	2	1	-2.52764	0.173422	50
WDR82	80335	Q6UXN9	7	3	-2.47131	0.180327	42.8571	16	6	-2.71785	0.152	37.5
WEE1	7465	P30291	7	4	-2.62765	0.161807	57.1429	6	4	-6.36352	0.0121448	66.6667
WHSC1	7468	O96028	7	4	-1.14248	0.452981	57.1429	16	4	-1.90246	0.267487	25
WTAP	9589	Q15007	5	4	-2.12209	0.229713	80	6	3	-2.61566	0.163158	50
XRCC4	7518	Q13426	5	3	-1.22865	0.426717	60	4	3	-2.197	0.21809	75
XRN1	54464	Q8IZH2	6	4	-2.17889	0.220846	66.6667	4	3	-2.7383	0.149861	75
YARS2	51067	Q9Y2Z4	6	4	-2.51512	0.174934	66.6667	10	8	-2.26829	0.207575	80
YEATS4	8089	O95619	3	2	-1.50761	0.351694	66.6667	4	2	-2.0307	0.244736	50
ZC3H4	23211	Q9UPT8	5	3	-1.1852	0.439763	60	5	3	-2.43073	0.185471	60
ZEB2	9839	O60315	6	4	-1.80927	0.285336	66.6667	4	4	-2.27328	0.206859	100
ZMPSTE24	10269	O75844	7	3	-1.8455	0.27826	42.8571	9	4	-1.64646	0.319422	44.4444
ZNF397	84307	Q8NF99	4	2	-1.4248	0.372471	50	3	2	-1.53398	0.345324	66.6667
ZNF93	81931	P35789	4	2	-2.67468	0.156618	50	4	2	-2.65016	0.159303	50
ZRANB2	9406	O95218	4	2	-1.60368	0.329035	50	8	5	-1.88634	0.270493	62.5

## Sheet: Fig6Sup1F_PDS_GO
PDS BIOLOGICAL PROCESSES GO TERMS
GOID	GOTerm	Ontology Source	Term PValue	Term PValue Corrected with Bonferroni	LOGFC(Bonferoni p-value)	% Associated Genes	Nr. Genes	Associated Genes Found
GO:0051052	regulation of DNA metabolic process	GO_BiologicalProcess-GOA_15.06.2017_00h00	1.9e-09	9.6e-08	7.01773	5.90406	16	[BRCA1, CDC7, CDK9, CHEK1, DEK, DKC1, DNA2, HSF1, MYC, PCNA, POLQ, PRKCD, PTGES3, RAD17, USP1, USP37]
GO:0006259	DNA metabolic process	GO_BiologicalProcess-GOA_15.06.2017_00h00	1.1e-08	5.6e-07	6.25181	4.0404	20	[BRCA1, BRCA2, CDC7, CDK9, CHEK1, DEK, DKC1, DNA2, HSF1, MYC, PALB2, PCNA, POLQ, POLR1A, PRKCD, PTGES3, RAD17, TOP1, USP1, USP37]
GO:0006282	regulation of DNA repair	GO_BiologicalProcess-GOA_15.06.2017_00h00	2.7e-07	1.3e-05	4.88606	10.8108	8	[BRCA1, CDK9, CHEK1, DEK, HSF1, PCNA, POLQ, USP1]
GO:2001020	regulation of response to DNA damage stimulus	GO_BiologicalProcess-GOA_15.06.2017_00h00	3.8e-07	1.8e-05	4.74473	7.24638	10	[BRCA1, CDK9, CHEK1, DEK, HSF1, MYC, PCNA, POLQ, PRKCD, USP1]
GO:1900363	regulation of mRNA polyadenylation	GO_BiologicalProcess-GOA_15.06.2017_00h00	3.9e-07	1.9e-05	4.72125	50	4	[CCNT1, CDK9, HSF1, RNF20]
GO:0006325	chromatin organization	GO_BiologicalProcess-GOA_15.06.2017_00h00	9.6e-07	4.7e-05	4.3279	4.03226	15	[BAP1, BRCA1, BRCA2, CDK9, ELP4, HCFC1, MTA2, MYC, PRKCD, RNF20, SIN3A, SMARCA4, SMARCB1, SMARCE1, TOP1]
GO:0006281	DNA repair	GO_BiologicalProcess-GOA_15.06.2017_00h00	2.4e-06	0.00011	3.95861	4.74308	12	[BRCA1, BRCA2, CDK9, CHEK1, DEK, DNA2, HSF1, PALB2, PCNA, POLQ, POLR1A, USP1]
GO:0006302	double-strand break repair	GO_BiologicalProcess-GOA_15.06.2017_00h00	4e-06	0.0002	3.69897	6.42857	9	[BRCA1, BRCA2, CHEK1, DEK, DNA2, HSF1, PALB2, POLQ, POLR1A]
GO:0016071	mRNA metabolic process	GO_BiologicalProcess-GOA_15.06.2017_00h00	6.5e-06	0.00032	3.49485	4.74138	11	[CCNT1, CDK9, HNRNPM, HSF1, RNF20, SNRPC, SNRPD2, SSB, TRA2B, XRN1, ZRSR2]
GO:0006397	mRNA processing	GO_BiologicalProcess-GOA_15.06.2017_00h00	1.2e-05	0.00059	3.22915	5.625	9	[CCNT1, CDK9, HNRNPM, HSF1, RNF20, SNRPC, SNRPD2, TRA2B, ZRSR2]
GO:0032986	protein-DNA complex disassembly	GO_BiologicalProcess-GOA_15.06.2017_00h00	1.6e-05	0.00079	3.10237	22.2222	4	[MYC, SMARCA4, SMARCB1, SMARCE1]
GO:0006260	DNA replication	GO_BiologicalProcess-GOA_15.06.2017_00h00	1.7e-05	0.00086	3.0655	6.25	8	[BRCA2, CDC7, CDK9, DNA2, PCNA, POLR1A, RAD17, USP37]
GO:0006338	chromatin remodeling	GO_BiologicalProcess-GOA_15.06.2017_00h00	1.9e-05	0.00094	3.02687	9.52381	6	[MTA2, MYC, SMARCA4, SMARCB1, SMARCE1, TOP1]
GO:0031123	RNA 3'-end processing	GO_BiologicalProcess-GOA_15.06.2017_00h00	2.9e-05	0.0014	2.85387	12.1951	5	[CCNT1, CDK9, HSF1, RNF20, SSB]
GO:0000724	double-strand break repair via homologous recombination	GO_BiologicalProcess-GOA_15.06.2017_00h00	3.5e-05	0.0017	2.76955	8.57143	6	[BRCA1, BRCA2, CHEK1, PALB2, POLQ, POLR1A]
GO:0051054	positive regulation of DNA metabolic process	GO_BiologicalProcess-GOA_15.06.2017_00h00	6e-05	0.0029	2.5376	5.26316	8	[BRCA1, CDC7, DKC1, DNA2, MYC, PCNA, PRKCD, PTGES3]
GO:0071333	cellular response to glucose stimulus	GO_BiologicalProcess-GOA_15.06.2017_00h00	7.5e-05	0.0036	2.4437	15.3846	4	[RACK1, SMARCA4, SMARCB1, TRA2B]
GO:0043044	ATP-dependent chromatin remodeling	GO_BiologicalProcess-GOA_15.06.2017_00h00	0.00011	0.0057	2.24413	13.7931	4	[MTA2, SMARCA4, SMARCB1, SMARCE1]
GO:1905269	positive regulation of chromatin organization	GO_BiologicalProcess-GOA_15.06.2017_00h00	0.00017	0.0084	2.07572	8.47458	5	[BRCA1, CDK9, RNF20, SIN3A, SMARCB1]
GO:0016573	histone acetylation	GO_BiologicalProcess-GOA_15.06.2017_00h00	0.00017	0.0085	2.07058	6.45161	6	[BRCA1, BRCA2, ELP4, HCFC1, SIN3A, SMARCB1]
GO:0006475	internal protein amino acid acetylation	GO_BiologicalProcess-GOA_15.06.2017_00h00	0.00025	0.012	1.92082	6	6	[BRCA1, BRCA2, ELP4, HCFC1, SIN3A, SMARCB1]
GO:0018394	peptidyl-lysine acetylation	GO_BiologicalProcess-GOA_15.06.2017_00h00	0.00027	0.013	1.88606	5.94059	6	[BRCA1, BRCA2, ELP4, HCFC1, SIN3A, SMARCB1]
GO:0050684	regulation of mRNA processing	GO_BiologicalProcess-GOA_15.06.2017_00h00	0.00031	0.015	1.82391	7.46269	5	[CCNT1, CDK9, HSF1, RNF20, TRA2B]
GO:0031056	regulation of histone modification	GO_BiologicalProcess-GOA_15.06.2017_00h00	0.00043	0.021	1.67778	6.94444	5	[BRCA1, CDK9, RNF20, SIN3A, SMARCB1]
GO:2000779	regulation of double-strand break repair	GO_BiologicalProcess-GOA_15.06.2017_00h00	0.00055	0.027	1.56864	9.30233	4	[CHEK1, DEK, HSF1, POLQ]
GO:0006275	regulation of DNA replication	GO_BiologicalProcess-GOA_15.06.2017_00h00	0.00059	0.029	1.5376	6.49351	5	[CDC7, DNA2, PCNA, RAD17, USP37]
GO:0033143	regulation of intracellular steroid hormone receptor signaling pathway	GO_BiologicalProcess-GOA_15.06.2017_00h00	0.00066	0.032	1.49485	8.88889	4	[BRCA1, KMT2D, SMARCA4, UBA5]
PDS MOLECULAR FUNCTION GO TERMS
GOID	GOTerm	Ontology Source	Term PValue	Term PValue Corrected with Bonferroni	LOGFC(Bonferoni p-value)	% Associated Genes	Nr. Genes	Associated Genes Found
GO:0034513	box H/ACA snoRNA binding	GO_MolecularFunction-GOA_15.06.2017_00h00	6.7e-06	0.00032	3.49485	60	3	[DKC1, GAR1, NHP2]
GO:0001163	RNA polymerase I regulatory region sequence-specific DNA binding	GO_MolecularFunction-GOA_15.06.2017_00h00	3.6e-05	0.0018	2.74473	37.5	3	[RRN3, SMARCA4, SMARCB1]
GO:0031490	chromatin DNA binding	GO_MolecularFunction-GOA_15.06.2017_00h00	9.3e-05	0.0045	2.34679	9.61539	5	[HSF1, MTA2, SMARCA4, SMARCB1, SMARCE1]
GO:0001047	core promoter binding	GO_MolecularFunction-GOA_15.06.2017_00h00	0.00098	0.048	1.31876	5.81395	5	[CCAR1, RRN3, SMARCA4, SMARCB1, TOP1]

## Sheet: Fig6Sup1G_PhenDC3_GO
PhenDC3 BIOLOGICAL PROCESSES GO TERMS
GOID	GOTerm	Ontology Source	Term PValue	Term PValue Corrected with Bonferroni	LOGFC(Bonferoni p-value)	% Associated Genes	Nr. Genes	Associated Genes Found
GO:0006397	mRNA processing	GO_BiologicalProcess-GOA_15.06.2017_00h00	1e-09	4.5e-08	7.34679	10	16	[AHCYL1, CCNT1, DHX38, HNRNPC, HSF1, METTL14, MTPAP, NCBP2, PTBP1, RNF20, RNPS1, SLU7, SRSF10, SSU72, TFIP11, WTAP]
GO:0006396	RNA processing	GO_BiologicalProcess-GOA_15.06.2017_00h00	1.2e-09	5.4e-08	7.26761	6.79012	22	[ADAR, AHCYL1, C14orf166, CCNT1, DHX38, ELAC2, HNRNPC, HSF1, LUC7L3, METTL14, MTPAP, NCBP2, PTBP1, RNF20, RNPS1, SLU7, SRSF10, SSB, SSU72, TFIP11, UTP20, WTAP]
GO:0031123	RNA 3'-end processing	GO_BiologicalProcess-GOA_15.06.2017_00h00	4.7e-09	2.1e-07	6.67778	21.9512	9	[AHCYL1, CCNT1, ELAC2, HSF1, MTPAP, NCBP2, RNF20, SSB, SSU72]
GO:0016071	mRNA metabolic process	GO_BiologicalProcess-GOA_15.06.2017_00h00	5.3e-09	2.4e-07	6.61979	7.75862	18	[AHCYL1, CCNT1, DHX38, HNRNPC, HSF1, METTL14, MTPAP, NCBP2, PTBP1, RNF20, RNPS1, SLU7, SRSF10, SSB, SSU72, TFIP11, WTAP, XRN1]
GO:0031124	mRNA 3'-end processing	GO_BiologicalProcess-GOA_15.06.2017_00h00	1.2e-07	5.7e-06	5.24413	24.1379	7	[AHCYL1, CCNT1, HSF1, MTPAP, NCBP2, RNF20, SSU72]
GO:0050684	regulation of mRNA processing	GO_BiologicalProcess-GOA_15.06.2017_00h00	4.1e-07	1.8e-05	4.74473	13.4328	9	[AHCYL1, CCNT1, HSF1, NCBP2, PTBP1, RNF20, RNPS1, SRSF10, WTAP]
GO:0031440	regulation of mRNA 3'-end processing	GO_BiologicalProcess-GOA_15.06.2017_00h00	3e-06	0.00013	3.88606	29.4118	5	[AHCYL1, CCNT1, HSF1, NCBP2, RNF20]
GO:0008380	RNA splicing	GO_BiologicalProcess-GOA_15.06.2017_00h00	3.4e-06	0.00015	3.82391	7.40741	12	[C14orf166, DHX38, HNRNPC, LUC7L3, METTL14, NCBP2, PTBP1, RNPS1, SLU7, SRSF10, TFIP11, WTAP]
GO:0000398	mRNA splicing, via spliceosome	GO_BiologicalProcess-GOA_15.06.2017_00h00	4e-06	0.00018	3.74473	9.00901	10	[DHX38, HNRNPC, METTL14, NCBP2, PTBP1, RNPS1, SLU7, SRSF10, TFIP11, WTAP]
GO:0050686	negative regulation of mRNA processing	GO_BiologicalProcess-GOA_15.06.2017_00h00	5.5e-06	0.00024	3.61979	26.3158	5	[CCNT1, PTBP1, RNF20, RNPS1, SRSF10]
GO:0051052	regulation of DNA metabolic process	GO_BiologicalProcess-GOA_15.06.2017_00h00	0.00013	0.0061	2.21467	4.79705	13	[BRCA1, CHEK1, DHX36, HNRNPC, HNRNPU, HSF1, HSP90AB1, PCNA, RFC2, RFC4, RTEL1, USP37, ZNF93]
GO:1900363	regulation of mRNA polyadenylation	GO_BiologicalProcess-GOA_15.06.2017_00h00	0.00015	0.0068	2.16749	37.5	3	[CCNT1, HSF1, RNF20]
GO:0071826	ribonucleoprotein complex subunit organization	GO_BiologicalProcess-GOA_15.06.2017_00h00	0.00023	0.01	2	6.95652	8	[ADAR, DDX6, FASTKD2, HNRNPC, HSP90AB1, SLU7, SRSF10, TFIP11]
GO:0071044	histone mRNA catabolic process	GO_BiologicalProcess-GOA_15.06.2017_00h00	0.00043	0.019	1.72125	27.2727	3	[MTPAP, SSB, XRN1]
GO:0000956	nuclear-transcribed mRNA catabolic process	GO_BiologicalProcess-GOA_15.06.2017_00h00	0.001	0.049	1.3098	9.09091	5	[MTPAP, NCBP2, RNPS1, SSB, XRN1]
PhenDC3 MOLECULAR FUNCTION GO TERMS
GOID	GOTerm	Ontology Source	Term PValue	Term PValue Corrected with Bonferroni	LOGFC(Bonferoni p-value)
GO:0003723	RNA binding	GO_MolecularFunction-GOA_15.06.2017_00h00	1e-23	4.6e-22	21.3372	5.31997	69	[ADAR, BRCA1, C14orf166, CCAR1, CCNT1, CDK13, CNBP, DDX42, DDX6, DHX36, DHX38, DIDO1, EEF1A1, EIF3H, ELAC2, EWSR1, FASTKD2, FCF1, GAR1, GOT2, GRSF1, HNRNPC, HNRNPU, HSP90AB1, HTATSF1, LUC7L3, METTL14, MFAP1, MRPL11, MRPL18, MRPL2, MRPL23, MRPL3, MRPL30, MRPL37, MRPS15, MRPS5, MRPS9, MTPAP, NCBP2, PNISR, PNN, POLRMT, PTBP1, RACK1, RNF20, RNPS1, RPL29, SLU7, SREK1, SRRM1, SRSF10, SSB, STIP1, SUGP1,…
GO:0070034	telomerase RNA binding	GO_MolecularFunction-GOA_15.06.2017_00h00	6.3e-05	0.0028	2.55284	25	4	[DHX36, GAR1, HNRNPC, HNRNPU]
GO:0008641	small protein activating enzyme activity	GO_MolecularFunction-GOA_15.06.2017_00h00	0.00022	0.01	2	33.3333	3	[SAE1, UBA2, UBA3]
GO:0003729	mRNA binding	GO_MolecularFunction-GOA_15.06.2017_00h00	0.00079	0.035	1.45593	6.60377	7	[HNRNPC, LUC7L3, METTL14, NCBP2, RNF20, RNPS1, SSB]

[truncated: 10 more sheets: Fig7Sup1C_DMSO_shRNAs, Fig7Sup1C_PhenDC3_shRNAs, Fig7Sup1C_PDS_shRNAs, Fig7Sup1D_DMSO_genes, Fig7Sup1D_PhenDC3_genes, Fig7Sup1D_PDS_genes, Fig7Sup1E_PhenDC3_genes, Fig7Sup1E_PDS_genes, Fig7Sup1F_HT1080_GW_Focused, Fig7Sup1G_genes]
